# Supplementary material for: Effect of immune-related intratumoral microbiota and host gene expression on cancer prognosis
Source: mSystems. 2025 Sep 15;10(10):e01146-25. doi: 10.1128/msystems.01146-25 (PMC12542631; doi:10.1128/msystems.01146-25)
Supplement: Supplemental Tables — Tables S1 to S17. [file msystems.01146-25-s0005.xlsx]

## Sheet: S1
Table S1: Overall correlations between host gene expression and intratumoral microbiota in 14 TCGA tumors
Tumor types	M2	P of Procrustes analysis	Padj of Procrustes analysis	r	P of Mantel test	Padj of Mantel test
BLCA	0.969	0.239	0.304	0.188	0.036	0.072
BRCA	0.917	<0.001	<0.001	0.143	<0.001	<0.001
ESCA	0.973	0.595	0.641	0.179	0.075	0.106
HNSC	0.999	0.974	0.974	0.053	0.116	0.135
KICH	0.728	<0.001	<0.001	0.275	<0.001	<0.001
KIRC	0.922	<0.001	<0.001	0.130	<0.001	<0.001
KIRP	0.947	0.070	0.109	0.070	0.15	0.162
LIHC	0.987	0.475	0.554	0.222	0.002	0.005
LUAD	0.945	0.222	0.304	0.028	0.347	0.347
LUSC	0.945	0.042	0.074	0.077	0.076	0.106
PRAD	0.919	0.001	0.003	0.070	0.102	0.130
STAD	0.89	0.006	0.014	0.103	0.066	0.106
THCA	0.921	<0.001	<0.001	0.177	<0.001	<0.001
UCEC	0.902	0.031	0.062	0.186	0.001	0.003

## Sheet: S2
Table S2: Overall correlations between host gene expression and intratumoral microbiota in 11 GEO tumors
Tumor types	M2	P of Procrustes analysis	Padj of Procrustes analysis	r	P of Mantel test	Padj of Mantel test
BLCA	0.963	0.238	0.374	0.030	0.328	0.411
BRCA	0.998	0.943	0.943	-0.096	0.944	0.944
ESCA	0.771	<0.001	<0.001	0.359	<0.001	<0.001
HNSC	0.919	0.023	0.084	0.119	0.014	0.051
KIRC	0.949	0.052	0.143	0.047	0.098	0.180
KIRP	0.913	0.009	0.049	0.114	0.007	0.039
LIHC	0.994	0.605	0.739	0.049	0.119	0.187
LUAD	0.962	0.191	0.350	0.101	0.045	0.099
PRAD	0.98	0.187	0.350	0.016	0.336	0.411
THCA	0.953	0.501	0.689	-0.126	0.895	0.944
UCEC	0.997	0.903	0.943	0.08	0.032	0.088

## Sheet: S3
Table S3: Shared and tumor-specific host pathways that interact with intratumoral microbes across 14 types of tumors at FDR < 0.1.
ID	Tumor types	Pathways	Gene names in pathways	P	Padj	Components	Pathway types
BLCA-pathway-01	BLCA	KEGG_AUTOIMMUNE_THYROID_DISEASE	CD28,CD40LG,CD80,CD86,CTLA4,FASLG,GZMB,HLA-A,HLA-B,HLA-C,HLA-DMA,HLA-DMB,HLA-DPA1,HLA-DPB1,HLA-DQA1,HLA-DQA2,HLA-DQB1,HLA-DRA,HLA-DRB1,HLA-DRB5,HLA-E,HLA-F,PRF1,TG,TSHR	1.99e-14	3.59e-12	BLCA_gene_taxa_component_9	Shared_pathway
BLCA-pathway-02	BLCA	KEGG_TYPE_I_DIABETES_MELLITUS	CD28,CD80,CD86,CPE,FASLG,GZMB,HLA-A,HLA-B,HLA-C,HLA-DMA,HLA-DMB,HLA-DPA1,HLA-DPB1,HLA-DQA1,HLA-DQA2,HLA-DQB1,HLA-DRA,HLA-DRB1,HLA-DRB5,HLA-E,HLA-F,ICA1,IFNG,IL1B,LTA,PRF1,PTPRN2	2.51e-14	3.59e-12	BLCA_gene_taxa_component_9	Shared_pathway
BLCA-pathway-03	BLCA	PID_IL12_2PATHWAY	B2M,CCL3,CCL4,CCR5,CD247,CD3D,CD3E,CD3G,CD4,CD8A,CD8B,EOMES,FASLG,GADD45G,GZMA,GZMB,HLA-A,HLA-DRA,IFNG,IL12RB1,IL18,IL18RAP,IL1B,IL2RA,IL2RB,IL2RG,LCK,MAP2K3,RELB,SOCS1,STAT1,STAT4,TBX21	5.96e-14	5.68e-12	BLCA_gene_taxa_component_9	Shared_pathway
BLCA-pathway-04	BLCA	KEGG_HEMATOPOIETIC_CELL_LINEAGE	CD14,CD19,CD1A,CD1B,CD1C,CD1E,CD2,CD33,CD37,CD38,CD3D,CD3E,CD3G,CD4,CD44,CD5,CD55,CD7,CD8A,CD8B,CSF1,CSF1R,CSF2,CSF2RA,CSF3,FCER2,FCGR1A,GP1BA,HLA-DRA,HLA-DRB1,HLA-DRB5,IL1B,IL2RA,IL6,IL7R,ITGA4,ITGAM,MS4A1	6.78e-13	4.85e-11	BLCA_gene_taxa_component_9	Shared_pathway
BLCA-pathway-05	BLCA	KEGG_ALLOGRAFT_REJECTION	CD28,CD40LG,CD80,CD86,FASLG,GZMB,HLA-A,HLA-B,HLA-C,HLA-DMA,HLA-DMB,HLA-DPA1,HLA-DPB1,HLA-DQA1,HLA-DQA2,HLA-DQB1,HLA-DRA,HLA-DRB1,HLA-DRB5,HLA-E,HLA-F,IFNG,PRF1	1.46e-12	8.09e-11	BLCA_gene_taxa_component_9	Shared_pathway
BLCA-pathway-06	BLCA	KEGG_SYSTEMIC_LUPUS_ERYTHEMATOSUS	C5,GRIN2B,H2AC11,H2AC12,H2AC13,H2AC14,H2AC16,H2AC20,H2AC21,H2AC4,H2AC6,H2AC8,H2BC10,H2BC11,H2BC12,H2BC13,H2BC15,H2BC17,H2BC18,H2BC21,H2BC4,H2BC5,H2BC6,H2BC7,H2BC8,H2BC9,H2BU1,H3-3A,H3C1,H3C10,H3C11,H3C12,H3C13,H3C2,H3C3,H3C7,H3C8,H4-16,H4C2,H4C3,H4C4,H4C5,H4C8,RO60,SNRPD1	1.7e-12	8.09e-11	BLCA_gene_taxa_component_7	Shared_pathway
BLCA-pathway-07	BLCA	KEGG_PRIMARY_IMMUNODEFICIENCY	ADA,AICDA,BTK,CD19,CD3D,CD3E,CD4,CD40LG,CD79A,CD8A,CD8B,CIITA,ICOS,IL2RG,IL7R,JAK3,LCK,PTPRC,RFXANK,TAP1,TNFRSF13B,ZAP70	6.86e-12	2.8e-10	BLCA_gene_taxa_component_9	Shared_pathway
BLCA-pathway-08	BLCA	KEGG_INTESTINAL_IMMUNE_NETWORK_FOR_IGA_PRODUCTION	AICDA,CD28,CD40LG,CD80,CD86,CXCR4,HLA-DMA,HLA-DMB,HLA-DPA1,HLA-DPB1,HLA-DQA1,HLA-DQA2,HLA-DQB1,HLA-DRA,HLA-DRB1,HLA-DRB5,ICOS,IL15RA,IL6,ITGA4,LTBR,MAP3K14,TNFRSF13B,TNFRSF17,TNFSF13B	1.89e-11	6.77e-10	BLCA_gene_taxa_component_9	Shared_pathway
BLCA-pathway-09	BLCA	KEGG_VIRAL_MYOCARDITIS	ACTB,ACTG1,CD28,CD40LG,CD55,CD80,CD86,CXADR,DAG1,DMD,HLA-A,HLA-B,HLA-C,HLA-DMA,HLA-DMB,HLA-DPA1,HLA-DPB1,HLA-DQA1,HLA-DQA2,HLA-DQB1,HLA-DRA,HLA-DRB1,HLA-DRB5,HLA-E,HLA-F,ICAM1,ITGAL,ITGB2,MYH6,PRF1,RAC2	1.27e-10	4.04e-09	BLCA_gene_taxa_component_9	Shared_pathway
BLCA-pathway-10	BLCA	PID_IL12_STAT4_PATHWAY	CD247,CD28,CD3D,CD3E,CD3G,CD4,CD80,CD86,ETV5,HLA-DRA,IFNG,IL18,IL18RAP,IL2RA,IRF1,JUN,PRF1,STAT4,TBX21	2.45e-10	7.01e-09	BLCA_gene_taxa_component_9	Shared_pathway
BLCA-pathway-11	BLCA	PID_CD8_TCR_DOWNSTREAM_PATHWAY	B2M,CD247,CD3D,CD3E,CD3G,CD8A,CD8B,EOMES,FASLG,FOSL1,GZMB,HLA-A,IFNG,IL2RA,IL2RB,IL2RG,JUN,NFATC2,NFATC3,PRF1,PTPN7,STAT4,TNFRSF18,TNFRSF4,TNFRSF9	6.74e-10	1.75e-08	BLCA_gene_taxa_component_9	Shared_pathway
BLCA-pathway-12	BLCA	KEGG_CELL_ADHESION_MOLECULES_CAMS	CD2,CD226,CD274,CD28,CD4,CD40LG,CD58,CD6,CD80,CD86,CD8A,CD8B,CLDN3,CNTNAP1,CTLA4,HLA-A,HLA-B,HLA-C,HLA-DMA,HLA-DMB,HLA-DPA1,HLA-DPB1,HLA-DQA1,HLA-DQA2,HLA-DQB1,HLA-DRA,HLA-DRB1,HLA-DRB5,HLA-E,HLA-F,ICAM1,ICAM3,ICOS,ITGA4,ITGAL,ITGAM,ITGB2,NECTIN1,NLGN1,PDCD1,PDCD1LG2,PTPRC,SDC1,SELPLG,SIGLEC1,SPN	4.34e-09	1.03e-07	BLCA_gene_taxa_component_9	Shared_pathway
BLCA-pathway-13	BLCA	KEGG_CHEMOKINE_SIGNALING_PATHWAY	ADCY2,ADCY5,ADCY6,AKT3,CCL13,CCL17,CCL18,CCL2,CCL22,CCL26,CCL3,CCL3L3,CCL4,CCL4L2,CCL5,CCL8,CCR1,CCR2,CCR3,CCR4,CCR5,CCR7,CCR8,CXCL10,CXCL11,CXCL13,CXCL8,CXCL9,CXCR3,CXCR4,CXCR5,CXCR6,FGR,GNGT2,HCK,ITK,JAK3,NCF1,NFKBIA,PIK3CD,PIK3R5,PLCB1,PLCB2,PLCB4,PREX1,PRKX,RAC2,SHC3,STAT1,STAT2,VAV1,VAV2,WAS	6.01e-09	1.32e-07	BLCA_gene_taxa_component_9	Shared_pathway
BLCA-pathway-14	BLCA	KEGG_T_CELL_RECEPTOR_SIGNALING_PATHWAY	AKT3,CBLC,CD247,CD28,CD3D,CD3E,CD3G,CD4,CD40LG,CD8A,CD8B,CSF2,CTLA4,GRAP2,ICOS,IFNG,ITK,JUN,LCK,LCP2,MAP3K14,NFATC2,NFATC3,NFKBIA,NFKBIE,PDCD1,PIK3CD,PIK3R5,PTPN6,PTPRC,RASGRP1,VAV1,VAV2,ZAP70	2.03e-08	4.15e-07	BLCA_gene_taxa_component_9	Shared_pathway
BLCA-pathway-15	BLCA	KEGG_PROTEASOME	IFNG,POMP,PSMA3,PSMA4,PSMA5,PSMA7,PSMB10,PSMB2,PSMB3,PSMB6,PSMB7,PSMB9,PSMD11,PSMD14,PSMD3,PSME1,PSME2	2.89e-08	5.52e-07	BLCA_gene_taxa_component_9	Shared_pathway
BLCA-pathway-16	BLCA	KEGG_LEISHMANIA_INFECTION	CR1,FCGR1A,FCGR2A,FCGR3A,HLA-DMA,HLA-DMB,HLA-DOA,HLA-DPA1,HLA-DPB1,HLA-DQA1,HLA-DQA2,HLA-DRA,HLA-DRB1,IFNG,IFNGR2,IL10,IL1B,ITGA4,ITGAM,ITGB2,MAPK3,MARCKSL1,NCF1,NCF2,NFKBIA,STAT1,TGFB3,TNF	6.13e-08	1.1e-06	BLCA_gene_taxa_component_3	Shared_pathway
BLCA-pathway-17	BLCA	PID_CD8_TCR_PATHWAY	B2M,CD247,CD28,CD3D,CD3E,CD3G,CD80,CD86,CD8A,CD8B,GRAP2,HLA-A,LCK,LCP2,MAP3K14,PRF1,PTPN6,PTPRC,RASGRP1,VAV1,ZAP70	1.23e-06	2.08e-05	BLCA_gene_taxa_component_9	Shared_pathway
BLCA-pathway-18	BLCA	KEGG_SPLICEOSOME	ALYREF,DDX5,HSPA1A,HSPA6,LSM2,MAGOH,PQBP1,PRPF6,SF3A2,SNRNP70,SNRPA,SNRPA1,SNRPD1,SNRPE,SNRPF,SNRPG,SRSF2,SRSF5,SRSF6,U2AF1	1.46e-06	2.32e-05	BLCA_gene_taxa_component_7	Shared_pathway
BLCA-pathway-19	BLCA	KEGG_JAK_STAT_SIGNALING_PATHWAY	BCL2L1,CBL,CCND3,CRLF2,CSF2,CSF2RA,CSF2RB,CSF3,CTF1,EPOR,IFNG,IFNGR2,IL10,IL10RA,IL12RB1,IL20,IL21,IL21R,IL22RA2,IL24,IL2RA,IL2RB,IL2RG,IL3RA,IL6,IL7R,MPL,MYC,OSM,PIAS3,PIK3CG,PIK3R5,SOCS3,SOCS7,SPRY4,STAM,STAT1	1.59e-06	2.4e-05	BLCA_gene_taxa_component_3	Shared_pathway
BLCA-pathway-20	BLCA	PID_TCR_PATHWAY	CD247,CD28,CD3D,CD3E,CD3G,CD4,CD80,CD86,FYB1,GRAP2,HLA-DRA,ITK,LCK,LCP2,MAP3K14,PTPN6,PTPRC,RASGRP1,SLA2,VAV1,WAS,ZAP70	1e-05	0.000143	BLCA_gene_taxa_component_9	Shared_pathway
BLCA-pathway-21	BLCA	KEGG_ASTHMA	CD40LG,FCER1G,HLA-DMA,HLA-DMB,HLA-DPA1,HLA-DPB1,HLA-DQA1,HLA-DQA2,HLA-DQB1,HLA-DRA,HLA-DRB1,HLA-DRB5	1.4e-05	0.000191	BLCA_gene_taxa_component_9	Shared_pathway
BLCA-pathway-22	BLCA	KEGG_TOLL_LIKE_RECEPTOR_SIGNALING_PATHWAY	AKT3,CCL3,CCL4,CCL5,CD14,CD80,CD86,CTSK,CXCL10,CXCL11,CXCL8,CXCL9,IL1B,IL6,IRF7,JUN,MAP2K3,NFKBIA,PIK3CD,PIK3R5,STAT1,TLR2,TLR6,TLR8	2.68e-05	0.000349	BLCA_gene_taxa_component_9	Shared_pathway
BLCA-pathway-23	BLCA	KEGG_B_CELL_RECEPTOR_SIGNALING_PATHWAY	AKT3,BTK,CD19,CD79A,CD79B,CD81,FCGR2B,IFITM1,JUN,LILRB3,NFATC2,NFATC3,NFKBIA,NFKBIE,PIK3AP1,PIK3CD,PIK3R5,PLCG2,PTPN6,RAC2,VAV1,VAV2	6.64e-05	0.000825	BLCA_gene_taxa_component_9	Shared_pathway
BLCA-pathway-24	BLCA	PID_NFAT_TFPATHWAY	CD40LG,CSF2,CTLA4,CXCL8,FASLG,FOSL1,FOXP3,IFNG,IKZF1,IL2RA,IRF4,JUN,NFATC2,NFATC3,SLC3A2,TBX21	0.000113	0.001341	BLCA_gene_taxa_component_9	Shared_pathway
BLCA-pathway-25	BLCA	PID_INTEGRIN2_PATHWAY	C3,CD40LG,FCGR2A,GP1BA,ICAM1,ICAM3,ITGAL,ITGAM,ITGAX,ITGB2,PLAU	0.000268	0.003068	BLCA_gene_taxa_component_9	Shared_pathway
BLCA-pathway-26	BLCA	PID_CXCR4_PATHWAY	BLK,CD247,CD3D,CD3E,CD3G,CD4,CXCR4,FGR,FOXO1,GNAZ,HCK,HLA-DRA,ITGA4,LCK,MMP9,PIK3CD,PIK3R5,PIK3R6,PLCB1,PLCB2,PTPN6,PTPRC,RGS1,STAT1,STAT2,VAV1	0.000342	0.003759	BLCA_gene_taxa_component_9	Shared_pathway
BLCA-pathway-27	BLCA	KEGG_NOD_LIKE_RECEPTOR_SIGNALING_PATHWAY	BIRC3,CASP1,CASP5,CCL13,CCL2,CCL5,CCL8,CXCL8,IL18,IL1B,IL6,MEFV,NFKBIA,NLRC4,PSTPIP1,PYCARD,TNFAIP3	0.000421	0.004203	BLCA_gene_taxa_component_9	Shared_pathway
BLCA-pathway-28	BLCA	PID_IL2_STAT5_PATHWAY	CCND3,FASLG,FOXP3,IL2RA,IL2RB,IL2RG,JAK3,LCK,LTA,MYC,PRF1	0.000426	0.004203	BLCA_gene_taxa_component_9	Shared_pathway
BLCA-pathway-29	BLCA	KEGG_CYTOSOLIC_DNA_SENSING_PATHWAY	CASP1,CCL4,CCL4L2,CCL5,CXCL10,IL18,IL1B,IL6,IRF7,NFKBIA,PYCARD,ZBP1	0.000501	0.004778	BLCA_gene_taxa_component_9	Shared_pathway
BLCA-pathway-30	BLCA	PID_IL23_PATHWAY	CCL2,CD3E,CD4,CXCL9,IFNG,IL12RB1,IL18,IL18RAP,IL1B,IL6,NFKBIA,STAT1,STAT4	0.00055	0.004917	BLCA_gene_taxa_component_9	Shared_pathway
BLCA-pathway-31	BLCA	KEGG_BLADDER_CANCER	CCND1,CXCL8,DAPK1,DAPK2,DAPK3,ERBB2,HRAS,KRAS,MAP2K1,MAPK1,MAPK3,MMP1,RAF1,RB1,VEGFA	0.000748	0.006484	BLCA_gene_taxa_component_6	Cancer_specific_pathway
BLCA-pathway-32	BLCA	PID_IL27_PATHWAY	EBI3,IFNG,IL12RB1,IL18,IL1B,IL6,STAT1,STAT2,STAT4,TBX21	0.000845	0.006923	BLCA_gene_taxa_component_9	Shared_pathway
BLCA-pathway-33	BLCA	PID_EPO_PATHWAY	BCL2L1,BTK,CBL,EPOR,GAB1,LYN,PLCG2,RAPGEF1,SH2B3,SOCS3,STAT1,VAV2	0.000847	0.006923	BLCA_gene_taxa_component_3	Shared_pathway
BLCA-pathway-34	BLCA	PID_CD40_PATHWAY	BIRC3,CD40LG,JAK3,JUN,MAP3K14,MYC,NFKBIA,TNFAIP3,TRAF1,TRAF2	0.001289	0.009967	BLCA_gene_taxa_component_9	Shared_pathway
BLCA-pathway-35	BLCA	PID_TCR_CALCIUM_PATHWAY	CD40LG,CSF2,FASLG,FOSL1,IFNG,IL2RA,JUN,NFATC2,NFATC3	0.001682	0.012657	BLCA_gene_taxa_component_9	Cancer_specific_pathway
BLCA-pathway-36	BLCA	PID_FRA_PATHWAY	ATF4,CCL2,CXCL8,FOSL1,FOSL2,HMOX1,IL6,JUN,MMP9,NFATC2,NFATC3,PLAU	0.002756	0.020212	BLCA_gene_taxa_component_9	Shared_pathway
BLCA-pathway-37	BLCA	KEGG_VASCULAR_SMOOTH_MUSCLE_CONTRACTION	AGTR1,ARAF,ARHGEF1,ARHGEF12,AVPR1A,BRAF,CALM3,CALML3,GNA12,GNA13,GUCY1A1,ITPR1,ITPR2,KCNMA1,KCNMB2,MAPK1,MYLK,MYLK3,PLA2G4A,PLA2G6,PPP1R12A,PPP1R12B,PRKACB,PRKG1,RAMP2,ROCK2	0.002966	0.021205	BLCA_gene_taxa_component_7	Shared_pathway
BLCA-pathway-38	BLCA	PID_IL4_2PATHWAY	AICDA,CCL17,CCL26,CD40LG,CEBPB,DOK2,FCER2,GTF3A,IL2RG,IRF4,JAK3,LTA,PARP14,PTPN6,SOCS1,SPI1	0.0034	0.023155	BLCA_gene_taxa_component_9	Shared_pathway
BLCA-pathway-39	BLCA	PID_PS1_PATHWAY	ADAM10,APC,CCND1,FRAT1,FZD1,HDAC1,LRP6,MAPK1,MAPK3,NCSTN,NEDD4,TLE5	0.003515	0.02338	BLCA_gene_taxa_component_6	Cancer_specific_pathway
BLCA-pathway-40	BLCA	KEGG_PRION_DISEASES	C1QA,C1QB,C1QC,C8G,CCL5,IL1B,IL6,NOTCH1,PRKX,PRNP	0.003842	0.024973	BLCA_gene_taxa_component_9	Cancer_specific_pathway
BLCA-pathway-41	BLCA	KEGG_MELANOMA	ARAF,BRAF,CDK4,E2F1,FGF10,FGF11,FGF7,HGF,IGF1R,KRAS,MAPK1,MET,MITF,PDGFRA,PIK3CA,PIK3R3,PTEN	0.004071	0.025773	BLCA_gene_taxa_component_7	Shared_pathway
BLCA-pathway-42	BLCA	KEGG_UBIQUITIN_MEDIATED_PROTEOLYSIS	ANAPC1,BIRC6,BRCA1,BTRC,CBL,CUL7,ITCH,NEDD4,PIAS3,PML,RHOBTB2,SKP2,UBA7,UBE2D1,UBE2G1,UBE2L6,UBE3C,UBR5,XIAP	0.004145	0.025773	BLCA_gene_taxa_component_6	Shared_pathway
BLCA-pathway-43	BLCA	KEGG_OXIDATIVE_PHOSPHORYLATION	ATP12A,ATP5F1D,ATP5MC3,ATP6V0B,ATP6V1A,ATP6V1E2,MT-ATP6,MT-ATP8,MT-CO1,MT-CO2,MT-CO3,MT-CYB,MT-ND1,MT-ND2,MT-ND3,MT-ND4,MT-ND4L,MT-ND5,MT-ND6,NDUFV2	0.004554	0.027714	BLCA_gene_taxa_component_7	Shared_pathway
BLCA-pathway-44	BLCA	KEGG_REGULATION_OF_ACTIN_CYTOSKELETON	ACTB,APC,ARAF,ARHGEF1,ARHGEF12,ARPC4,ARPC5L,BCAR1,BRAF,CFL1,DIAPH2,DOCK1,FGF10,FGF11,FGF7,GIT1,GNA12,GNA13,GNG12,IQGAP1,IQGAP2,ITGAV,KRAS,LIMK1,MAPK1,MYLK,MYLK3,PAK4,PAK6,PDGFRA,PFN1,PIK3CA,PIK3R3,PIP4K2C,PIP5K1C,PPP1R12A,ROCK2,RRAS,SLC9A1	0.004844	0.028865	BLCA_gene_taxa_component_7	Shared_pathway
BLCA-pathway-45	BLCA	PID_P38_ALPHA_BETA_DOWNSTREAM_PATHWAY	ATF6,CSNK2B,HBP1,HSPB1,MAPK11,MAPKAPK2,MITF,PLA2G4A,PTGS2,SLC9A1	0.005658	0.033026	BLCA_gene_taxa_component_7	Cancer_specific_pathway
BLCA-pathway-46	BLCA	PID_VEGFR1_PATHWAY	CBL,CD2AP,FLT1,MAPK1,MAPK3,PDPK1,PLCG1,PTPN11,VEGFA	0.007058	0.040372	BLCA_gene_taxa_component_6	Cancer_specific_pathway
BLCA-pathway-47	BLCA	KEGG_PARKINSONS_DISEASE	APAF1,ATP5F1D,ATP5MC3,CASP9,LRRK2,MT-ATP6,MT-ATP8,MT-CO1,MT-CO2,MT-CO3,MT-CYB,MT-ND1,MT-ND2,MT-ND3,MT-ND4,MT-ND4L,MT-ND5,MT-ND6,NDUFV2,UBA1	0.008612	0.047565	BLCA_gene_taxa_component_7	Shared_pathway
BLCA-pathway-48	BLCA	PID_IFNG_PATHWAY	CAMK2D,CASP1,CEBPB,IFNG,IFNGR1,IL1B,IRF1,MAP3K11,PTGES2,SOCS1,STAT1	0.008648	0.047565	BLCA_gene_taxa_component_9	Shared_pathway
BLCA-pathway-49	BLCA	PID_AR_PATHWAY	APPL1,KDM3A,KDM4C,NCOA2,NCOA4,NRIP1,PA2G4,PATZ1,PAWR,PELP1,RPS6KA3,SRF,TCF4,TMF1	0.009139	0.049318	BLCA_gene_taxa_component_7	Shared_pathway
BLCA-pathway-50	BLCA	PID_AP1_PATHWAY	ACTA1,AGT,CCL2,CSF2,CXCL8,DMTF1,EDN1,FOSL1,HLA-A,IFNG,IL10,IL6,MAFG,MMP9,MYC,NFATC2,TRIP6	0.009443	0.049631	BLCA_gene_taxa_component_3	Shared_pathway
BLCA-pathway-51	BLCA	PID_HIF2PATHWAY	EGLN2,EGLN3,EP300,EPAS1,FLT1,HIF1AN,KDR,SIRT1,VEGFA	0.009544	0.049631	BLCA_gene_taxa_component_6	Shared_pathway
BLCA-pathway-52	BLCA	PID_ERBB1_DOWNSTREAM_PATHWAY	ARPC4,BCL2L1,BRAF,GAB1,IQGAP1,KRAS,MAP3K1,MAPK1,MLST8,PIK3CA,PIK3R3,RICTOR,RPS6KA3,SH2D2A,SLC9A1,SRF,USP6NL,YWHAE,YWHAH	0.010056	0.051359	BLCA_gene_taxa_component_7	Shared_pathway
BLCA-pathway-53	BLCA	KEGG_RENAL_CELL_CARCINOMA	ARAF,BRAF,EGLN1,EGLN3,GAB1,HGF,KRAS,MAPK1,MET,PAK4,PAK6,PGF,PIK3CA,PIK3R3,RBX1	0.011433	0.056579	BLCA_gene_taxa_component_7	Shared_pathway
BLCA-pathway-54	BLCA	PID_ATM_PATHWAY	ABRAXAS1,ATM,MDC1,RAD50,RAD9A,SMC1A,TP53BP1,TRIM28	0.011497	0.056579	BLCA_gene_taxa_component_7	Shared_pathway
BLCA-pathway-55	BLCA	PID_GMCSF_PATHWAY	CSF2,HRAS,KRAS,MAP2K1,MAPK1,MAPK3,OSM,PTPN11,RAF1,YWHAZ	0.011672	0.056579	BLCA_gene_taxa_component_6	Shared_pathway
BLCA-pathway-56	BLCA	KEGG_GLYCOSYLPHOSPHATIDYLINOSITOL_GPI_ANCHOR_BIOSYNTHESIS	DPM2,GPAA1,PIGA,PIGM,PIGN,PIGQ,PIGU	0.01193	0.056866	BLCA_gene_taxa_component_7	Shared_pathway
BLCA-pathway-57	BLCA	PID_HIV_NEF_PATHWAY	APAF1,BIRC3,CD247,FASLG,MAP3K14,NFKBIA,TNFRSF1A,TRAF1,TRAF2	0.013047	0.061173	BLCA_gene_taxa_component_9	Shared_pathway
BLCA-pathway-58	BLCA	PID_RETINOIC_ACID_PATHWAY	CDK1,CDK7,EP300,HDAC1,MAPK1,MAPK3,NCOA3,RARA	0.013396	0.061794	BLCA_gene_taxa_component_6	Shared_pathway
BLCA-pathway-59	BLCA	KEGG_PANCREATIC_CANCER	BRCA2,CASP9,CCND1,CHUK,ERBB2,KRAS,MAP2K1,MAPK1,MAPK3,RAF1,RALBP1,RALGDS,RB1,TGFB3,VEGFA	0.014367	0.065221	BLCA_gene_taxa_component_6	Cancer_specific_pathway
BLCA-pathway-60	BLCA	PID_FOXO_PATHWAY	BCL2L11,CCNB1,CHUK,EP300,FOXO4,MST1,SIRT1,SKP2,SOD2,YWHAZ	0.014901	0.066588	BLCA_gene_taxa_component_6	Cancer_specific_pathway
BLCA-pathway-61	BLCA	KEGG_LEUKOCYTE_TRANSENDOTHELIAL_MIGRATION	ACTB,ACTG1,AFDN,CLDN3,CTNNA3,CXCR4,CYBB,ICAM1,ITGA4,ITGAL,ITGAM,ITGB2,ITK,MMP9,NCF1,NCF2,PIK3CD,PIK3R5,PLCG2,RAC2,RHOH,VASP,VAV1,VAV2	0.015172	0.066756	BLCA_gene_taxa_component_9	Shared_pathway
BLCA-pathway-62	BLCA	PID_AMB2_NEUTROPHILS_PATHWAY	BLK,FGR,HCK,ICAM1,IL6,ITGAM,ITGB2,LCK,MMP9,PLAU,SELPLG	0.017259	0.073671	BLCA_gene_taxa_component_9	Shared_pathway
BLCA-pathway-63	BLCA	KEGG_NEUROACTIVE_LIGAND_RECEPTOR_INTERACTION	ADRA1A,ADRA1D,AVPR2,C3AR1,CHRM4,CHRNA1,CHRNA10,CHRNA4,CHRNB2,CNR1,CNR2,CYSLTR2,FPR3,GLP1R,GLRA3,GLRB,GRIN1,GRIN2A,GRM1,GRM2,GZMA,HTR1F,HTR6,LTB4R,NPY1R,NPY5R,P2RX1,P2RX5,P2RX7,P2RY10,P2RY13,P2RY6,P2RY8,PTAFR,PTGER1,S1PR4,SSTR1,SSTR3,TACR3,THRA,TSHR	0.018602	0.078236	BLCA_gene_taxa_component_9	Shared_pathway
BLCA-pathway-64	BLCA	PID_EPHA_FWDPATHWAY	BLK,EPHA3,EPHA5,EPHA7,FGR,HCK,LCK,PIK3R5,PIK3R6,VAV2	0.019377	0.080316	BLCA_gene_taxa_component_9	Shared_pathway
BLCA-pathway-65	BLCA	PID_HDAC_CLASSI_PATHWAY	EP300,GATA2,HDAC1,NCOR1,NFKBIA,RANBP2,RBBP4,SIRT1,SIRT4,WDR77,ZFPM1	0.020488	0.083709	BLCA_gene_taxa_component_6	Shared_pathway
BLCA-pathway-66	BLCA	PID_IL8_CXCR2_PATHWAY	CXCL8,FGR,GNA15,HCK,PIK3R6,PLCB1,PLCB2,RAC2,VASP	0.021611	0.087053	BLCA_gene_taxa_component_9	Shared_pathway
BLCA-pathway-67	BLCA	PID_ERBB4_PATHWAY	ADAM17,BTC,CBFA2T3,ERBB2,ITCH,MAPK1,MAPK3,NCOR1,NEDD4,NRG4	0.023281	0.092478	BLCA_gene_taxa_component_6	Cancer_specific_pathway
BLCA-pathway-68	BLCA	PID_SMAD2_3NUCLEAR_PATHWAY	AR,CEBPB,E2F5,FOXO4,GATA3,HNF4A,IL10,MYC,PIAS3,RBBP4,RBL1,RUNX2,RUNX3,SAP30,TFDP1	0.023721	0.092934	BLCA_gene_taxa_component_3	Cancer_specific_pathway
BLCA-pathway-69	BLCA	PID_HDAC_CLASSII_PATHWAY	GRK2,HDAC10,NCOR2,RANBP2,RANGAP1,RFXANK,SRF,YWHAE	0.025714	0.099383	BLCA_gene_taxa_component_7	Cancer_specific_pathway
BRCA-pathway-01	BRCA	KEGG_SYSTEMIC_LUPUS_ERYTHEMATOSUS	H2AC12,H2AC13,H2AC14,H2AC16,H2AC20,H2AC21,H2AC8,H2BC13,H2BC17,H2BC18,H2BC6,H2BC7,H3C1,H3C12,H3C2,H3C3,H3C7,H4-16,H4C12,H4C2,H4C3,H4C4,H4C5	1.72e-19	4.48e-18	BRCA_gene_taxa_component_9	Shared_pathway
BRCA-pathway-02	BRCA	PID_SYNDECAN_1_PATHWAY	COL10A1,COL11A1,COL12A1,COL1A1,COL1A2,COL3A1,COL5A1,COL5A2,COL6A1,COL6A3,COL8A1,COL8A2	1.95e-12	2.54e-11	BRCA_gene_taxa_component_5	Shared_pathway
BRCA-pathway-03	BRCA	PID_INTEGRIN1_PATHWAY	COL11A1,COL1A1,COL1A2,COL3A1,COL5A1,COL5A2,COL6A1,COL6A3,FBN1,ITGA11,LAMB1,NID1,THBS2	1.52e-11	1.31e-10	BRCA_gene_taxa_component_5	Shared_pathway
BRCA-pathway-04	BRCA	PID_AVB3_INTEGRIN_PATHWAY	COL10A1,COL11A1,COL12A1,COL1A1,COL1A2,COL3A1,COL5A1,COL5A2,COL6A1,COL6A3,COL8A1,COL8A2	4.35e-10	2.83e-09	BRCA_gene_taxa_component_5	Shared_pathway
BRCA-pathway-05	BRCA	KEGG_ECM_RECEPTOR_INTERACTION	COL11A1,COL1A1,COL1A2,COL3A1,COL5A1,COL5A2,COL6A1,COL6A3,ITGA11,LAMB1,THBS2	2.35e-08	1.22e-07	BRCA_gene_taxa_component_5	Shared_pathway
BRCA-pathway-06	BRCA	KEGG_FOCAL_ADHESION	COL11A1,COL1A1,COL1A2,COL3A1,COL5A1,COL5A2,COL6A1,COL6A3,FLNC,ITGA11,LAMB1,PARVA,PDGFRA,PDGFRB,THBS2	6.55e-08	2.84e-07	BRCA_gene_taxa_component_5	Shared_pathway
BRCA-pathway-07	BRCA	KEGG_HUNTINGTONS_DISEASE	APAF1,ATP5F1D,BAX,CLTB,COX5B,NDUFS6,NDUFS7,NDUFS8,POLR2E,REST	8.79e-05	0.000327	BRCA_gene_taxa_component_1	Shared_pathway
BRCA-pathway-08	BRCA	PID_INTEGRIN3_PATHWAY	COL1A1,COL1A2,FBN1,LAMB1,PDGFRB	0.00041	0.001332	BRCA_gene_taxa_component_5	Shared_pathway
BRCA-pathway-09	BRCA	PID_LKB1_PATHWAY	CRTC2,PRKACA,STRADA,TSC1,YWHAQ	0.000511	0.001476	BRCA_gene_taxa_component_9	Shared_pathway
BRCA-pathway-10	BRCA	KEGG_ACUTE_MYELOID_LEUKEMIA	BAD,HRAS,MAP2K2,RPS6KB2,SOS2	0.001007	0.002619	BRCA_gene_taxa_component_1	Shared_pathway
BRCA-pathway-11	BRCA	PID_ERA_GENOMIC_PATHWAY	ESR1,LMO4,NCOA7,POU4F1,XBP1	0.001463	0.003457	BRCA_gene_taxa_component_2	Shared_pathway
BRCA-pathway-12	BRCA	PID_BETA_CATENIN_NUC_PATHWAY	MMP2,SALL4,SNAI2,TCF4,VCAN	0.002273	0.004605	BRCA_gene_taxa_component_5	Shared_pathway
BRCA-pathway-13	BRCA	KEGG_ALZHEIMERS_DISEASE	APAF1,ATP5F1D,BAD,COX5B,HSD17B10,NDUFS6,NDUFS7,NDUFS8	0.002302	0.004605	BRCA_gene_taxa_component_1	Shared_pathway
BRCA-pathway-14	BRCA	KEGG_RIBOSOME	RPL13,RPL27A,RPL30,RPL35,RPS15,RPS21	0.002813	0.005225	BRCA_gene_taxa_component_4	Shared_pathway
BRCA-pathway-15	BRCA	KEGG_TGF_BETA_SIGNALING_PATHWAY	ACVR2A,DCN,INHBA,TGFBR1,THBS2	0.003897	0.006754	BRCA_gene_taxa_component_5	Shared_pathway
BRCA-pathway-16	BRCA	KEGG_ERBB_SIGNALING_PATHWAY	BAD,HRAS,MAP2K2,RPS6KB2,SOS2	0.006223	0.009212	BRCA_gene_taxa_component_1	Cancer_specific_pathway
BRCA-pathway-17	BRCA	KEGG_NEUROTROPHIN_SIGNALING_PATHWAY	BAD,BAX,HRAS,MAP2K2,RPS6KA4,SOS2	0.006422	0.009212	BRCA_gene_taxa_component_1	Shared_pathway
BRCA-pathway-18	BRCA	KEGG_PARKINSONS_DISEASE	APAF1,ATP5F1D,COX5B,NDUFS6,NDUFS7,NDUFS8	0.006732	0.009212	BRCA_gene_taxa_component_1	Shared_pathway
BRCA-pathway-19	BRCA	KEGG_OXIDATIVE_PHOSPHORYLATION	ATP5F1D,ATP6V0B,COX5B,NDUFS6,NDUFS7,NDUFS8	0.008082	0.010459	BRCA_gene_taxa_component_1	Shared_pathway
BRCA-pathway-20	BRCA	PID_P53_DOWNSTREAM_PATHWAY	DUSP5,E2F3,FOXA1,GDF15,POU4F1	0.041325	0.046716	BRCA_gene_taxa_component_2	Shared_pathway
BRCA-pathway-21	BRCA	KEGG_ENDOCYTOSIS	AP2A1,EGF,FGFR3,GRK2,KIT,SH3GLB2	0.04499	0.048739	BRCA_gene_taxa_component_6	Shared_pathway
ESCA-pathway-01	ESCA	PID_AURORA_B_PATHWAY	AURKB,AURKC,BIRC5,BUB1,CDCA8,CENPA,KIF20A,KIF23,KIF2C,MYLK,NCAPD2,NCAPG,NCAPH,NDC80,NPM1,RACGAP1,RHOA,SMC2,SMC4,STMN1	1.65e-07	2.3e-05	ESCA_gene_taxa_component_3	Shared_pathway
ESCA-pathway-02	ESCA	PID_PLK1_PATHWAY	BORA,BUB1,BUB1B,CCNB1,CDC20,CDC25B,CDC25C,CENPU,CLSPN,ERCC6L,FBXO5,KIF20A,NDC80,NINL,PLK1,PRC1,RHOA,SPC24,TPT1,TPX2	5.67e-06	0.000527	ESCA_gene_taxa_component_3	Shared_pathway
ESCA-pathway-03	ESCA	KEGG_CELL_CYCLE	ANAPC11,BUB1,BUB1B,BUB3,CCNB1,CCNB2,CCNB3,CCND3,CDC14A,CDC20,CDC25B,CDC25C,CDK4,CDK7,CDKN2D,CHEK1,CHEK2,DBF4,MAD2L1,MCM3,MCM4,MCM5,MCM6,MCM7,ORC1,ORC6,PCNA,PKMYT1,PLK1,PTTG1,RBL1,SMC1A,SMC1B,TFDP1,TGFB2,TTK,YWHAH	4.82e-05	0.003365	ESCA_gene_taxa_component_3	Shared_pathway
ESCA-pathway-04	ESCA	PID_CD8_TCR_PATHWAY	BCL10,CARD11,CD247,CD3D,CD3E,CD3G,CD8A,CD8B,FYN,HRAS,LAT,LCP2,PAG1,PRF1,PRKCA,PRKCB,PTPRC,RAP1A,RASGRP2,STIM1,ZAP70	9.93e-05	0.005541	ESCA_gene_taxa_component_1	Shared_pathway
ESCA-pathway-05	ESCA	KEGG_T_CELL_RECEPTOR_SIGNALING_PATHWAY	BCL10,CARD11,CBLC,CD247,CD3D,CD3E,CD3G,CD40LG,CD8A,CD8B,CSF2,CTLA4,FYN,HRAS,ICOS,ITK,LAT,LCP2,MAPK11,MAPK3,NFATC1,NFATC2,NFKBIE,PAK6,PDCD1,PIK3R5,PPP3CB,PTPRC,TEC,TNF,ZAP70	0.000147	0.006823	ESCA_gene_taxa_component_1	Shared_pathway
ESCA-pathway-06	ESCA	PID_TCR_PATHWAY	BCL10,CARD11,CD247,CD3D,CD3E,CD3G,FLNA,FYN,HRAS,ITK,LAT,LCP2,MAP4K1,PAG1,PRKCA,PRKCB,PTPRC,RAP1A,RASGRP2,SLA2,STIM1,STK39,ZAP70	0.000282	0.009831	ESCA_gene_taxa_component_1	Shared_pathway
ESCA-pathway-07	ESCA	KEGG_CELL_ADHESION_MOLECULES_CAMS	CD2,CD22,CD34,CD40LG,CD6,CD8A,CD8B,CDH3,CDH5,CLDN2,CLDN23,CLDN3,CLDN4,CLDN6,CLDN7,CNTNAP2,CTLA4,ESAM,HLA-DOB,HLA-DQA1,HLA-DQB1,HLA-DRB5,HLA-F,HLA-G,ICAM1,ICAM2,ICOS,ITGA8,ITGAL,MAG,NECTIN1,NECTIN2,NLGN4X,OCLN,PDCD1,PECAM1,PTPRC,PTPRM,PVR,SDC1,SDC2,SDC4,SELL,SPN	0.000423	0.013124	ESCA_gene_taxa_component_1	Shared_pathway
ESCA-pathway-08	ESCA	PID_CD8_TCR_DOWNSTREAM_PATHWAY	CD247,CD3D,CD3E,CD3G,CD8A,CD8B,HRAS,IFNA1,IL2RG,MAPK3,NFATC1,NFATC2,PPP3CB,PRF1,PRKCA,PRKCB,PTPN7,TNF,TNFRSF9	0.000498	0.0139	ESCA_gene_taxa_component_1	Shared_pathway
ESCA-pathway-09	ESCA	KEGG_RETINOL_METABOLISM	ADH5,ADH7,ALDH1A1,CYP1A1,CYP2A6,CYP2A7,CYP2B6,CYP2C8,CYP2C9,DGAT1,DGAT2,DHRS4,DHRS4L2,PNPLA4,RETSAT,UGT1A7,UGT2A3,UGT2B11,UGT2B15,UGT2B17,UGT2B7	0.000866	0.020914	ESCA_gene_taxa_component_1	Shared_pathway
ESCA-pathway-10	ESCA	KEGG_ASCORBATE_AND_ALDARATE_METABOLISM	ALDH2,ALDH3A2,ALDH7A1,UGDH,UGT1A7,UGT2A3,UGT2B11,UGT2B15,UGT2B17,UGT2B7	0.0009	0.020914	ESCA_gene_taxa_component_1	Cancer_specific_pathway
ESCA-pathway-11	ESCA	KEGG_COMPLEMENT_AND_COAGULATION_CASCADES	C2,C4BPA,C4BPB,C5,CFI,CR1,CR2,F10,F2,F2R,F7,FGA,FGB,FGG,KLKB1,KNG1,PLAUR,PLG,PROC,PROS1,SERPINA1,SERPINA5,SERPINC1,TFPI,VWF	0.001052	0.022575	ESCA_gene_taxa_component_1	Shared_pathway
ESCA-pathway-12	ESCA	PID_INTEGRIN3_PATHWAY	CD47,COL4A1,COL4A5,COL4A6,FGA,FGB,FGG,ITGB3,KDR,LAMA4,PDGFB,PECAM1,PLAUR,PVR,SDC1,SDC4,VEGFA,VTN	0.001507	0.030027	ESCA_gene_taxa_component_1	Shared_pathway
ESCA-pathway-13	ESCA	KEGG_OOCYTE_MEIOSIS	ADCY1,ADCY4,ADCY5,ADCY9,ANAPC11,BUB1,CALM3,CALML6,CAMK2A,CAMK2G,CCNB1,CCNB2,CDC20,CDC25C,CPEB1,FBXO5,IGF1,ITPR3,MAD2L1,PKMYT1,PLK1,PPP1CA,PPP3CB,PRKX,PTTG1,SMC1A,SMC1B,YWHAH	0.00241	0.044832	ESCA_gene_taxa_component_3	Shared_pathway
ESCA-pathway-14	ESCA	KEGG_GALACTOSE_METABOLISM	B4GALT1,B4GALT2,GALE,GCK,GLA,GLB1,HK1,LCT,MGAM,PFKP	0.004516	0.078747	ESCA_gene_taxa_component_1	Cancer_specific_pathway
ESCA-pathway-15	ESCA	PID_HNF3B_PATHWAY	AFP,ALB,APOA1,BDH1,CEBPA,F2,GCK,HNF1A,HNF1B,HNF4A,IGFBP1,PCK1,PKLR,TAT,TTR	0.005039	0.082694	ESCA_gene_taxa_component_1	Shared_pathway
ESCA-pathway-16	ESCA	PID_MYC_ACTIV_PATHWAY	ACTL6A,BIRC5,BMI1,CCNB1,CDCA7,CDK4,DDX18,ENO1,GAPDH,HSP90AA1,LDHA,NDUFAF2,NME1,NPM1,RCC1,RPL11,RUVBL1,RUVBL2,SHMT1,TAF4B,TK1	0.006739	0.092194	ESCA_gene_taxa_component_3	Shared_pathway
ESCA-pathway-17	ESCA	KEGG_DRUG_METABOLISM_OTHER_ENZYMES	CDA,CES1,CYP2A6,CYP2A7,GMPS,HPRT1,NAT2,TK2,UGT1A7,UGT2A3,UGT2B11,UGT2B15,UGT2B17,UGT2B7,UPB1	0.006817	0.092194	ESCA_gene_taxa_component_1	Shared_pathway
ESCA-pathway-18	ESCA	KEGG_METABOLISM_OF_XENOBIOTICS_BY_CYTOCHROME_P450	ADH5,ADH7,AKR1C1,AKR1C2,AKR1C4,ALDH3A1,ALDH3B2,CYP1A1,CYP2B6,CYP2C8,CYP2C9,DHDH,EPHX1,GSTA2,GSTO1,UGT1A7,UGT2A3,UGT2B11,UGT2B15,UGT2B17,UGT2B7	0.007248	0.092194	ESCA_gene_taxa_component_1	Shared_pathway
ESCA-pathway-19	ESCA	PID_IL12_2PATHWAY	CCL3,CCL4,CCR5,CD247,CD3D,CD3E,CD3G,CD8A,CD8B,GADD45G,HLX,IL12RB1,IL18,IL18R1,IL18RAP,IL2RG,NOS2,PPP3CB,RIPK2	0.007353	0.092194	ESCA_gene_taxa_component_1	Shared_pathway
ESCA-pathway-20	ESCA	KEGG_STEROID_HORMONE_BIOSYNTHESIS	AKR1C1,AKR1C2,AKR1C4,AKR1D1,CYP17A1,CYP1A1,HSD17B8,SRD5A1,SRD5A2,SULT1E1,UGT1A7,UGT2A3,UGT2B11,UGT2B15,UGT2B17,UGT2B7	0.008111	0.092194	ESCA_gene_taxa_component_1	Shared_pathway
ESCA-pathway-21	ESCA	PID_HIF1_TFPATHWAY	ABCB1,ABCG2,BHLHE41,CA9,CXCL12,EDN1,ENG,ETS1,GCK,HK1,HMOX1,HNF4A,IGFBP1,MCL1,NDRG1,NOS2,PKM,PLIN2,TF,VEGFA	0.008209	0.092194	ESCA_gene_taxa_component_1	Shared_pathway
ESCA-pathway-22	ESCA	PID_FOXM1_PATHWAY	AURKB,BIRC5,CCNB1,CCNB2,CDC25B,CDK4,CENPA,CHEK2,CKS1B,ESR1,FOS,ONECUT1,PLK1	0.009238	0.095463	ESCA_gene_taxa_component_3	Shared_pathway
ESCA-pathway-23	ESCA	PID_IL12_STAT4_PATHWAY	CD247,CD3D,CD3E,CD3G,ETV5,IL18,IL18R1,IL18RAP,IRF1,PPP3CB,PRF1	0.009727	0.096027	ESCA_gene_taxa_component_1	Shared_pathway
HNSC-pathway-01	HNSC	KEGG_CELL_ADHESION_MOLECULES_CAMS	CD2,CD226,CD28,CD4,CD8A,CD8B,CTLA4,HLA-DMA,HLA-DMB,HLA-DOA,HLA-DPA1,HLA-DPB1,HLA-DQA1,HLA-DRA,HLA-DRB1,ICOS,ITGAL,PDCD1,PTPRC,SPN	2e-15	9.8e-14	HNSC_gene_taxa_component_3	Shared_pathway
HNSC-pathway-02	HNSC	PID_IL12_2PATHWAY	CCL4,CCR5,CD3D,CD3E,CD3G,CD4,CD8A,CD8B,FASLG,GZMA,HLA-DRA,IFNG,IL2RA,IL2RG	1.06e-14	1.99e-13	HNSC_gene_taxa_component_3	Shared_pathway
HNSC-pathway-03	HNSC	KEGG_HEMATOPOIETIC_CELL_LINEAGE	CD2,CD37,CD3D,CD3E,CD3G,CD4,CD5,CD7,CD8A,CD8B,CSF1R,FLT3,HLA-DRA,HLA-DRB1,IL2RA,IL9R	1.22e-14	1.99e-13	HNSC_gene_taxa_component_3	Shared_pathway
HNSC-pathway-04	HNSC	PID_TCR_PATHWAY	CD28,CD3D,CD3E,CD3G,CD4,GRAP2,HLA-DRA,ITK,LCP2,MAP4K1,PRKCB,PTPRC,SLA2,WAS	4.46e-14	5.47e-13	HNSC_gene_taxa_component_3	Shared_pathway
HNSC-pathway-05	HNSC	KEGG_T_CELL_RECEPTOR_SIGNALING_PATHWAY	CD28,CD3D,CD3E,CD3G,CD4,CD8A,CD8B,CTLA4,GRAP2,ICOS,IFNG,ITK,LCP2,PDCD1,PIK3CG,PTPRC	1.16e-13	1.11e-12	HNSC_gene_taxa_component_3	Shared_pathway
HNSC-pathway-06	HNSC	KEGG_TYPE_I_DIABETES_MELLITUS	CD28,FASLG,HLA-DMA,HLA-DMB,HLA-DOA,HLA-DPA1,HLA-DPB1,HLA-DQA1,HLA-DRA,HLA-DRB1,IFNG,LTA	1.36e-13	1.11e-12	HNSC_gene_taxa_component_3	Shared_pathway
HNSC-pathway-07	HNSC	KEGG_ALLOGRAFT_REJECTION	CD28,FASLG,HLA-DMA,HLA-DMB,HLA-DOA,HLA-DPA1,HLA-DPB1,HLA-DQA1,HLA-DRA,HLA-DRB1,IFNG	4.99e-13	3.06e-12	HNSC_gene_taxa_component_3	Shared_pathway
HNSC-pathway-08	HNSC	KEGG_AUTOIMMUNE_THYROID_DISEASE	CD28,CTLA4,FASLG,HLA-DMA,HLA-DMB,HLA-DOA,HLA-DPA1,HLA-DPB1,HLA-DQA1,HLA-DRA,HLA-DRB1	4.99e-13	3.06e-12	HNSC_gene_taxa_component_3	Shared_pathway
HNSC-pathway-09	HNSC	KEGG_SYSTEMIC_LUPUS_ERYTHEMATOSUS	H2AC11,H2AC13,H2AC8,H2AW,H2BC11,H2BC12,H2BC15,H2BC17,H2BC18,H2BC5,H2BC8,H2BU1,H3C10,H4C8,H4C9	2.26e-12	1.23e-11	HNSC_gene_taxa_component_2	Shared_pathway
HNSC-pathway-10	HNSC	KEGG_PRIMARY_IMMUNODEFICIENCY	BTK,CD3D,CD3E,CD4,CD8A,CD8B,CIITA,ICOS,IL2RG,PTPRC	3.79e-12	1.86e-11	HNSC_gene_taxa_component_3	Shared_pathway
HNSC-pathway-11	HNSC	PID_CD8_TCR_DOWNSTREAM_PATHWAY	CD3D,CD3E,CD3G,CD8A,CD8B,FASLG,IFNG,IL2RA,IL2RG,PRKCB,TNFRSF9	1.93e-11	8.61e-11	HNSC_gene_taxa_component_3	Shared_pathway
HNSC-pathway-12	HNSC	KEGG_INTESTINAL_IMMUNE_NETWORK_FOR_IGA_PRODUCTION	CD28,HLA-DMA,HLA-DMB,HLA-DOA,HLA-DPA1,HLA-DPB1,HLA-DQA1,HLA-DRA,HLA-DRB1,ICOS	1.2e-10	4.91e-10	HNSC_gene_taxa_component_3	Shared_pathway
HNSC-pathway-13	HNSC	KEGG_ASTHMA	HLA-DMA,HLA-DMB,HLA-DOA,HLA-DPA1,HLA-DPB1,HLA-DQA1,HLA-DRA,HLA-DRB1	3.19e-10	1.2e-09	HNSC_gene_taxa_component_3	Shared_pathway
HNSC-pathway-14	HNSC	PID_CD8_TCR_PATHWAY	CD28,CD3D,CD3E,CD3G,CD8A,CD8B,GRAP2,LCP2,PRKCB,PTPRC	9.37e-10	3.28e-09	HNSC_gene_taxa_component_3	Shared_pathway
HNSC-pathway-15	HNSC	PID_IL12_STAT4_PATHWAY	CD28,CD3D,CD3E,CD3G,CD4,HLA-DRA,IFNG,IL2RA	4.47e-09	1.46e-08	HNSC_gene_taxa_component_3	Shared_pathway
HNSC-pathway-16	HNSC	KEGG_LEISHMANIA_INFECTION	HLA-DMA,HLA-DMB,HLA-DOA,HLA-DPA1,HLA-DPB1,HLA-DQA1,HLA-DRA,HLA-DRB1,IFNG,PRKCB	1.45e-08	4.44e-08	HNSC_gene_taxa_component_3	Shared_pathway
HNSC-pathway-17	HNSC	KEGG_CHEMOKINE_SIGNALING_PATHWAY	CCL19,CCL4,CCR5,CCR8,CXCL13,CXCL9,CXCR3,CXCR6,DOCK2,ITK,PIK3CG,PREX1,PRKCB,WAS	3.49e-08	1.01e-07	HNSC_gene_taxa_component_3	Shared_pathway
HNSC-pathway-18	HNSC	KEGG_VIRAL_MYOCARDITIS	CD28,HLA-DMA,HLA-DMB,HLA-DOA,HLA-DPA1,HLA-DPB1,HLA-DQA1,HLA-DRA,HLA-DRB1,ITGAL	3.76e-08	1.02e-07	HNSC_gene_taxa_component_3	Shared_pathway
HNSC-pathway-19	HNSC	PID_AURORA_B_PATHWAY	AURKA,AURKB,BIRC5,KIF2C,NCAPG,NCAPH,NDC80,RACGAP1	8.01e-08	1.96e-07	HNSC_gene_taxa_component_7	Shared_pathway
HNSC-pathway-20	HNSC	PID_PLK1_PATHWAY	AURKA,CCNB1,CDC20,CLSPN,FBXO5,NDC80,PLK1,SPC24	8.01e-08	1.96e-07	HNSC_gene_taxa_component_7	Shared_pathway
HNSC-pathway-21	HNSC	KEGG_DNA_REPLICATION	FEN1,LIG1,PCNA,POLD1,PRIM2,RFC3	7.78e-06	1.81e-05	HNSC_gene_taxa_component_7	Shared_pathway
HNSC-pathway-22	HNSC	PID_AURORA_A_PATHWAY	AURKA,AURKB,BIRC5,BRCA1,DLGAP5,TACC3	9.66e-06	2.15e-05	HNSC_gene_taxa_component_7	Shared_pathway
HNSC-pathway-23	HNSC	PID_E2F_PATHWAY	BRCA1,CDC6,MYBL2,ORC1,RANBP1,RRM1,RRM2,TK1	1.59e-05	3.39e-05	HNSC_gene_taxa_component_7	Shared_pathway
HNSC-pathway-24	HNSC	PID_NFAT_TFPATHWAY	CTLA4,FASLG,FOXP3,IFNG,IKZF1,IL2RA	2.33e-05	4.76e-05	HNSC_gene_taxa_component_3	Shared_pathway
HNSC-pathway-25	HNSC	PID_IL2_STAT5_PATHWAY	FASLG,FOXP3,IL2RA,IL2RG,LTA	2.7e-05	5.28e-05	HNSC_gene_taxa_component_3	Shared_pathway
HNSC-pathway-26	HNSC	PID_CXCR4_PATHWAY	CD3D,CD3E,CD3G,CD4,HLA-DRA,PIK3CG,PIK3R6,PTPRC	3.69e-05	6.96e-05	HNSC_gene_taxa_component_3	Shared_pathway
HNSC-pathway-27	HNSC	KEGG_CELL_CYCLE	CCNB1,CDC20,CDC45,CDC6,ORC1,PCNA,PKMYT1,PLK1,TTK	5.34e-05	9.69e-05	HNSC_gene_taxa_component_7	Shared_pathway
HNSC-pathway-28	HNSC	PID_ATR_PATHWAY	CDC6,CLSPN,PLK1,RAD51,RFC3	9.71e-05	0.00017	HNSC_gene_taxa_component_7	Shared_pathway
HNSC-pathway-29	HNSC	KEGG_PYRIMIDINE_METABOLISM	DTYMK,POLD1,PRIM2,RRM1,RRM2,TK1,UPRT	0.000298	0.000494	HNSC_gene_taxa_component_7	Shared_pathway
HNSC-pathway-30	HNSC	PID_FOXM1_PATHWAY	AURKB,BIRC5,CCNB1,CKS1B,PLK1	0.000303	0.000494	HNSC_gene_taxa_component_7	Shared_pathway
HNSC-pathway-31	HNSC	PID_IL2_1PATHWAY	IFNG,IKZF3,IL2RA,IL2RG,PRKCB	0.00044	0.000695	HNSC_gene_taxa_component_3	Shared_pathway
HNSC-pathway-32	HNSC	PID_CDC42_PATHWAY	BAIAP2,CDH1,HES5,LIMK1,TIAM1	0.002269	0.003369	HNSC_gene_taxa_component_6	Shared_pathway
HNSC-pathway-33	HNSC	KEGG_OOCYTE_MEIOSIS	AURKA,CCNB1,CDC20,FBXO5,PKMYT1,PLK1	0.002383	0.003434	HNSC_gene_taxa_component_7	Shared_pathway
HNSC-pathway-34	HNSC	PID_CMYB_PATHWAY	CD4,CSF1R,LYZ,SPI1,TFEC	0.002791	0.003908	HNSC_gene_taxa_component_3	Shared_pathway
HNSC-pathway-35	HNSC	PID_MYC_ACTIV_PATHWAY	BIRC5,CCNB1,ENO1,RUVBL2,TK1	0.004399	0.005988	HNSC_gene_taxa_component_7	Shared_pathway
HNSC-pathway-36	HNSC	KEGG_PEROXISOME	ACSL6,IDH1,PECR,PHYH,PIPOX	0.004821	0.006385	HNSC_gene_taxa_component_4	Shared_pathway
HNSC-pathway-37	HNSC	KEGG_JAK_STAT_SIGNALING_PATHWAY	IFNG,IL21R,IL2RA,IL2RG,IL9R,PIK3CG	0.005589	0.007207	HNSC_gene_taxa_component_3	Shared_pathway
HNSC-pathway-38	HNSC	KEGG_FC_GAMMA_R_MEDIATED_PHAGOCYTOSIS	DOCK2,PIK3CG,PRKCB,PTPRC,WAS	0.006044	0.007593	HNSC_gene_taxa_component_3	Shared_pathway
HNSC-pathway-39	HNSC	KEGG_AXON_GUIDANCE	ABLIM1,EFNA1,EPHA1,LIMK1,PLXNB3,SEMA3F	0.02047	0.023326	HNSC_gene_taxa_component_6	Shared_pathway
HNSC-pathway-40	HNSC	KEGG_REGULATION_OF_ACTIN_CYTOSKELETON	ACTB,ACTG1,CHRM3,DIAPH3,EZR,ITGA3,ITGB4	0.034108	0.03714	HNSC_gene_taxa_component_7	Shared_pathway
HNSC-pathway-41	HNSC	PID_P53_DOWNSTREAM_PATHWAY	CCNB1,IRF5,MAP4K4,PCNA,S100A2	0.061688	0.065711	HNSC_gene_taxa_component_7	Shared_pathway
HNSC-pathway-42	HNSC	KEGG_PURINE_METABOLISM	PKM,POLD1,PRIM2,RRM1,RRM2	0.074734	0.077915	HNSC_gene_taxa_component_7	Shared_pathway
KICH-pathway-01	KICH	PID_PDGFRB_PATHWAY	ACTR2,CSK,ITGAV,PIK3CA,PIK3CB,PIN1,RAF1	0.000764	0.00664	KICH_gene_taxa_component_1	Shared_pathway
KICH-pathway-02	KICH	KEGG_COLORECTAL_CANCER	GSK3B,PIK3CA,PIK3CB,RAF1,TGFBR1	0.001178	0.00664	KICH_gene_taxa_component_1	Shared_pathway
KICH-pathway-03	KICH	PID_CDC42_PATHWAY	ACTR2,DLG1,GSK3B,PIK3CA,RAF1	0.001535	0.00664	KICH_gene_taxa_component_1	Shared_pathway
KICH-pathway-04	KICH	KEGG_ARGININE_AND_PROLINE_METABOLISM	ASS1,GATM,GLUD1,GOT1,P4HA1	0.001562	0.00664	KICH_gene_taxa_component_4	Shared_pathway
KICH-pathway-05	KICH	KEGG_T_CELL_RECEPTOR_SIGNALING_PATHWAY	DLG1,GSK3B,PIK3CA,PIK3CB,RAF1	0.010063	0.028511	KICH_gene_taxa_component_1	Shared_pathway
KICH-pathway-06	KICH	KEGG_NEUROTROPHIN_SIGNALING_PATHWAY	CSK,GSK3B,PIK3CA,PIK3CB,RAF1	0.020442	0.046291	KICH_gene_taxa_component_1	Shared_pathway
KICH-pathway-07	KICH	KEGG_VASCULAR_SMOOTH_MUSCLE_CONTRACTION	ADCY3,CALD1,KCNMB1,MYH11,PRKCH	0.023082	0.046291	KICH_gene_taxa_component_4	Shared_pathway
KICH-pathway-08	KICH	KEGG_ALZHEIMERS_DISEASE	CAPN2,COX6C,MT-ATP8,PPP3CC,PSEN2,UQCRB,UQCRC1	0.024507	0.046291	KICH_gene_taxa_component_10	Shared_pathway
KICH-pathway-09	KICH	KEGG_HUNTINGTONS_DISEASE	ATP5F1D,IFT57,ITPR1,NDUFS8,PPARGC1A	0.074161	0.086341	KICH_gene_taxa_component_1	Shared_pathway
KICH-pathway-10	KICH	KEGG_PURINE_METABOLISM	GUCY1A2,NUDT9,PDE1A,POLR3C,PRUNE1	0.086341	0.086341	KICH_gene_taxa_component_10	Shared_pathway
KIRC-pathway-01	KIRC	KEGG_RIBOSOME	FAU,RPL10,RPL10A,RPL11,RPL12,RPL13,RPL13A,RPL14,RPL18,RPL18A,RPL19,RPL21,RPL23,RPL23A,RPL24,RPL26L1,RPL27,RPL27A,RPL28,RPL29,RPL3,RPL30,RPL31,RPL32,RPL34,RPL35,RPL35A,RPL36,RPL36AL,RPL37,RPL37A,RPL38,RPL39,RPL4,RPL41,RPL5,RPL6,RPL7,RPL7A,RPL8,RPL9,RPLP0,RPLP1,RPLP2,RPS11,RPS12,RPS13,RPS15,RPS16,RPS18,RPS19,RPS2,RPS20,RPS21,RPS25,RPS27,RPS27A,RPS28,RPS29,RPS3,RPS3A,RPS4X,RPS5,RPS6,RPS7,RPS8,RPS9,U…	3.51e-28	1.09e-25	KIRC_gene_taxa_component_4	Shared_pathway
KIRC-pathway-02	KIRC	KEGG_PEROXISOME	ABCD1,ABCD2,ABCD4,ACAA1,ACOT8,ACSL4,AGXT,AMACR,CAT,CRAT,DAO,DECR2,DHRS4,ECH1,ECI2,EHHADH,EPHX2,FAR2,GSTK1,HMGCL,IDH2,MLYCD,MVK,PECR,PEX10,PEX11G,PEX14,PEX16,PEX5,PEX6,PHYH,PIPOX,PRDX5,PXMP2,SLC27A2,SOD1	1.42e-06	0.00011	KIRC_gene_taxa_component_1	Shared_pathway
KIRC-pathway-03	KIRC	KEGG_T_CELL_RECEPTOR_SIGNALING_PATHWAY	AKT1,AKT2,AKT3,BCL10,CBL,CBLB,CD28,CD3D,CD3E,CD3G,CD4,CD8A,CD8B,CSF2,CTLA4,GRAP2,HRAS,ICOS,IFNG,IL10,ITK,LCK,LCP2,MALT1,MAP2K2,MAP2K7,MAP3K8,NCK1,NFATC2,NFKBIB,PAK4,PIK3CD,PIK3CG,PTPRC,RASGRP1,TNF,VAV1,VAV2	2.52e-05	0.001302	KIRC_gene_taxa_component_7	Shared_pathway
KIRC-pathway-04	KIRC	PID_TCR_PATHWAY	AKT1,BCL10,CBL,CD28,CD3D,CD3E,CD3G,CD4,CD80,CD86,FYB1,GRAP2,HLA-DRA,HRAS,ITK,LCK,LCP2,MALT1,MAP3K8,NCK1,PAG1,PRKCB,PRKCE,PTPRC,RASGRP1,RASSF5,SLA2,VAV1	3.02e-05	0.001339	KIRC_gene_taxa_component_7	Shared_pathway
KIRC-pathway-05	KIRC	KEGG_CITRATE_CYCLE_TCA_CYCLE	ACO2,DLST,FH,IDH2,IDH3G,MDH1,MDH2,OGDH,OGDHL,PC,PCK1,PCK2,PDHA1,SDHA,SDHB,SDHC,SUCLG1	4.43e-05	0.001557	KIRC_gene_taxa_component_7	Shared_pathway
KIRC-pathway-06	KIRC	PID_P38_MKK3_6PATHWAY	ATM,CAMK2B,CCM2,GADD45G,MAP2K3,MAP3K1,MAP3K10,MAP3K6,MAPK11,TAOK1,TAOK2,TRAF2,TXN	4.52e-05	0.001557	KIRC_gene_taxa_component_4	Shared_pathway
KIRC-pathway-07	KIRC	PID_CD8_TCR_PATHWAY	AKT1,BCL10,CBL,CD28,CD3D,CD3E,CD3G,CD80,CD86,CD8A,CD8B,GRAP2,HRAS,LCK,LCP2,MALT1,MAP3K8,PAG1,PRKCB,PRKCE,PTPRC,RASGRP1,RASSF5,VAV1	9.73e-05	0.002404	KIRC_gene_taxa_component_7	Shared_pathway
KIRC-pathway-08	KIRC	PID_P53_REGULATION_PATHWAY	AKT1,ATM,ATR,CDKN2A,CSNK1G2,E4F1,EP300,FBXO11,KAT2B,MDM2,MDM4,NEDD8,PIN1,PRMT5,PTPA,RASSF1,RPL11,RPL23,RPL5,SETD7,SKP2,TRIM28	0.000187	0.003879	KIRC_gene_taxa_component_4	Shared_pathway
KIRC-pathway-09	KIRC	PID_CD8_TCR_DOWNSTREAM_PATHWAY	CD3D,CD3E,CD3G,CD8A,CD8B,EGR4,EOMES,FASLG,HRAS,IFNG,IL2RA,IL2RB,IL2RG,MAP2K2,NFATC2,PRKCB,PRKCE,PTPN7,STAT4,TNF,TNFRSF4,TNFRSF9	0.000273	0.005283	KIRC_gene_taxa_component_7	Shared_pathway
KIRC-pathway-10	KIRC	KEGG_ALANINE_ASPARTATE_AND_GLUTAMATE_METABOLISM	ACY3,AGXT,AGXT2,ALDH4A1,ALDH5A1,ASL,ASPA,ASS1,CAD,CPS1,GLUD2,GLUL,GOT1,GOT2,GPT,GPT2	0.000401	0.006901	KIRC_gene_taxa_component_1	Shared_pathway
KIRC-pathway-11	KIRC	KEGG_LEISHMANIA_INFECTION	C3,CR1,FCGR1A,FCGR2A,FCGR3A,HLA-DMB,HLA-DOA,HLA-DPA1,HLA-DPB1,HLA-DQA1,HLA-DRA,HLA-DRB1,HLA-DRB5,IFNG,IFNGR1,IL10,ITGA4,JAK2,MYD88,NFKBIB,PRKCB,STAT1,TAB2,TGFB2,TLR2,TLR4,TNF	0.000424	0.006918	KIRC_gene_taxa_component_7	Shared_pathway
KIRC-pathway-12	KIRC	KEGG_SPLICEOSOME	ALYREF,CCDC12,HSPA1A,HSPA6,LSM4,LSM7,PCBP1,PQBP1,PRPF31,PUF60,SART1,SF3A2,SF3B5,SNRPA,SNRPB,SNRPD2,SNRPE,SRSF5,TCERG1,THOC3,TRA2A,U2AF2,XAB2	0.00049	0.007596	KIRC_gene_taxa_component_4	Shared_pathway
KIRC-pathway-13	KIRC	PID_IL12_2PATHWAY	CCL4,CCR5,CD3D,CD3E,CD3G,CD4,CD8A,CD8B,EOMES,FASLG,GADD45G,GZMA,HLA-DRA,IFNG,IL18,IL2RA,IL2RB,IL2RG,JAK2,LCK,SPHK2,STAT1,STAT4,TYK2	0.000717	0.010588	KIRC_gene_taxa_component_7	Shared_pathway
KIRC-pathway-14	KIRC	KEGG_AXON_GUIDANCE	ABL1,ABLIM2,DCC,DPYSL2,DPYSL5,EFNA3,EFNA4,EFNB3,EPHA1,EPHA2,EPHA4,EPHB1,EPHB3,EPHB4,FES,FYN,GNAI2,L1CAM,LRRC4C,MAPK3,MET,NFATC1,NFATC4,NRAS,NRP1,NTNG1,PAK3,PAK4,PAK6,PLXNB2,RGS3,RND1,ROBO1,ROBO2,SEMA3A,SEMA3B,SEMA3F,SEMA4C,SEMA4F,SEMA6B,SEMA6C,SEMA7A,SRGAP1,UNC5A,UNC5D	0.000825	0.011616	KIRC_gene_taxa_component_3	Shared_pathway
KIRC-pathway-15	KIRC	KEGG_ASTHMA	FCER1G,HLA-DMB,HLA-DOA,HLA-DPA1,HLA-DPB1,HLA-DQA1,HLA-DRA,HLA-DRB1,HLA-DRB5,IL10,MS4A2,RNASE3,TNF	0.000862	0.011616	KIRC_gene_taxa_component_7	Shared_pathway
KIRC-pathway-16	KIRC	PID_BETA_CATENIN_NUC_PATHWAY	AR,AXIN2,BCL9,CCN1,CDKN2A,CTNNBIP1,CXCL8,EP300,HDAC1,ID2,IGF2BP1,KCNIP4,MED12,MMP2,MMP9,MT-CO2,NCOA2,SALL4,SMARCA4,TCF7,TCF7L1,TLE1,TLE2,TLE4,TRRAP	0.001132	0.014622	KIRC_gene_taxa_component_3	Shared_pathway
KIRC-pathway-17	KIRC	PID_FCER1_PATHWAY	AKT1,BTK,CBL,CBLB,FCER1G,HCLS1,HRAS,ITK,LAT2,LCP2,LYN,MAP2K2,MAP2K7,MAP3K1,MS4A2,NFATC2,PLA2G4A,PRKCB,PXN,SYK,VAV1,WIPF1	0.00129	0.015507	KIRC_gene_taxa_component_7	Shared_pathway
KIRC-pathway-18	KIRC	PID_ATF2_PATHWAY	ATF3,CCNA2,CXCL8,DDIT3,DUSP5,DUSP8,EP300,ESR1,HRK,IFNG,IL6,JDP2,JUNB,JUND,MAPK11,MAPK3,MMP2,PDGFRA,PLAU,SELE,SOCS3,TGFB2	0.001301	0.015507	KIRC_gene_taxa_component_3	Cancer_specific_pathway
KIRC-pathway-19	KIRC	KEGG_RENAL_CELL_CARCINOMA	AKT1,ARNT2,CREBBP,EGLN1,EGLN2,EP300,FH,FLCN,HGF,HIF1A,MAPK3,MET,NRAS,PAK3,PAK4,PAK6,PDGFB,PGF,PIK3CD,RAP1B,RAPGEF1,TGFB2,TGFB3,VHL	0.001489	0.017091	KIRC_gene_taxa_component_3	Shared_pathway
KIRC-pathway-20	KIRC	KEGG_ENDOCYTOSIS	ACAP1,AP2A1,AP2A2,AP2M1,AP2S1,ARAP2,ARAP3,ARFGAP1,CBL,CHMP2A,CHMP6,CLTA,CLTB,DNAJC6,DNM1L,EEA1,EGFR,EHD1,EHD4,EPN1,FGFR2,GIT1,GRK2,GRK6,HGS,HLA-C,HLA-E,HRAS,HSPA1A,HSPA6,IQSEC3,KDR,LDLRAP1,MDM2,MVB12A,PARD3,PARD6B,PDCD6IP,PIKFYVE,PRKCI,RAB11B,RAB11FIP1,RAB11FIP3,RABEP1,RUFY1,SH3GL1,SH3GLB2,STAM2,USP8,VPS28,VPS36,VPS37B,VPS37D	0.001604	0.017496	KIRC_gene_taxa_component_4	Shared_pathway
KIRC-pathway-21	KIRC	KEGG_ALLOGRAFT_REJECTION	CD28,CD80,CD86,FAS,FASLG,HLA-DMB,HLA-DOA,HLA-DPA1,HLA-DPB1,HLA-DQA1,HLA-DRA,HLA-DRB1,HLA-DRB5,IFNG,IL10,TNF	0.001637	0.017496	KIRC_gene_taxa_component_7	Shared_pathway
KIRC-pathway-22	KIRC	PID_IL12_STAT4_PATHWAY	CD28,CD3D,CD3E,CD3G,CD4,CD80,CD86,ETV5,HLA-DRA,IFNG,IL18,IL2RA,IRF1,STAT4	0.001885	0.019482	KIRC_gene_taxa_component_7	Shared_pathway
KIRC-pathway-23	KIRC	KEGG_TOLL_LIKE_RECEPTOR_SIGNALING_PATHWAY	AKT1,AKT2,AKT3,CCL4,CCL5,CD80,CD86,CXCL10,CXCL11,FADD,LY96,MAP2K2,MAP2K7,MAP3K8,MYD88,PIK3CD,PIK3CG,STAT1,TAB2,TLR1,TLR2,TLR4,TLR5,TLR6,TLR7,TLR8,TNF,TOLLIP	0.002	0.020005	KIRC_gene_taxa_component_7	Shared_pathway
KIRC-pathway-24	KIRC	KEGG_FRUCTOSE_AND_MANNOSE_METABOLISM	ALDOA,ALDOB,FCSK,GFUS,GMPPB,KHK,MPI,PFKFB1,PFKL,PFKM,PFKP,PHPT1,PMM1,SORD,TPI1	0.002215	0.021462	KIRC_gene_taxa_component_7	Shared_pathway
KIRC-pathway-25	KIRC	KEGG_AUTOIMMUNE_THYROID_DISEASE	CD28,CD80,CD86,CTLA4,FAS,FASLG,HLA-DMB,HLA-DOA,HLA-DPA1,HLA-DPB1,HLA-DQA1,HLA-DRA,HLA-DRB1,HLA-DRB5,IL10,TG	0.002505	0.023531	KIRC_gene_taxa_component_7	Shared_pathway
KIRC-pathway-26	KIRC	KEGG_VALINE_LEUCINE_AND_ISOLEUCINE_DEGRADATION	ACAA1,ACAD8,ACADS,ALDH7A1,BCAT1,BCAT2,ECHS1,EHHADH,HADH,HADHB,HIBADH,HMGCL,HMGCS2,HSD17B10,IVD,MCCC2,MCEE,PCCA,PCCB	0.003122	0.02765	KIRC_gene_taxa_component_7	Shared_pathway
KIRC-pathway-27	KIRC	PID_RETINOIC_ACID_PATHWAY	AKT1,EP300,HDAC1,KAT2B,MAPK3,NCOA1,NCOR2,NRIP1,RARB,RARG,RBP1,RXRA	0.003582	0.030841	KIRC_gene_taxa_component_4	Shared_pathway
KIRC-pathway-28	KIRC	KEGG_MATURITY_ONSET_DIABETES_OF_THE_YOUNG	BHLHA15,HES1,HHEX,HNF1A,HNF4A,MAFA,NR5A2,ONECUT1,PKLR,SLC2A2	0.003834	0.031389	KIRC_gene_taxa_component_1	Shared_pathway
KIRC-pathway-29	KIRC	KEGG_PYRIMIDINE_METABOLISM	CAD,CMPK2,DCK,DPYD,ENTPD1,ENTPD5,ENTPD6,NME3,NME4,NME6,NT5C,NT5E,NT5M,POLD1,POLD2,POLD3,POLR2E,POLR2H,POLR2I,POLR2J,POLR2L,POLR3G,POLR3GL,TK1,TXNRD2,UCK1,UCKL1,UPB1	0.004748	0.037739	KIRC_gene_taxa_component_1	Shared_pathway
KIRC-pathway-30	KIRC	PID_SYNDECAN_1_PATHWAY	COL10A1,COL11A1,COL12A1,COL16A1,COL1A1,COL1A2,COL3A1,COL4A1,COL4A6,COL5A1,COL6A1,COL6A2,COL6A3,COL7A1,HGF,MAPK3,MET,MMP7,MMP9	0.005886	0.045615	KIRC_gene_taxa_component_3	Shared_pathway
KIRC-pathway-31	KIRC	PID_AJDISS_2PATHWAY	ABL1,ADAM10,ARF6,CASP3,CDH1,CTNND1,DNM2,FYN,GNA13,HGS,HRAS,IGF2,IQGAP1,RIN2,ROBO1,SRC,TIAM1	0.006048	0.045727	KIRC_gene_taxa_component_1	Cancer_specific_pathway
KIRC-pathway-32	KIRC	PID_ERA_GENOMIC_PATHWAY	BRCA1,CHUK,COL18A1,CTSD,DDX17,DDX54,EP300,HDAC1,JUN,LCOR,MPG,MTA1,MYC,NCOA1,NCOR1,NCOR2,NEDD8,NRIP1,PDIA2,PHB2,SRA1,UBE2M	0.006381	0.046839	KIRC_gene_taxa_component_4	Shared_pathway
KIRC-pathway-33	KIRC	PID_MYC_PATHWAY	CDKN2A,MYC,PIN1,RUVBL1,RUVBL2,SKP2,TRRAP,ZBTB17	0.006648	0.046839	KIRC_gene_taxa_component_4	Shared_pathway
KIRC-pathway-34	KIRC	PID_FANCONI_PATHWAY	ATM,ATR,BLM,BRCA1,BRCA2,BRIP1,FAN1,FANCD2,FANCI,H2AX,NBN,RFC3,TOPBP1,WDR48	0.007124	0.048968	KIRC_gene_taxa_component_4	Shared_pathway
KIRC-pathway-35	KIRC	KEGG_N_GLYCAN_BIOSYNTHESIS	ALG1,ALG10B,ALG12,ALG3,B4GALT2,DPM3,MAN1A1,MAN1B1,MGAT1,MGAT4A,MGAT4B,MOGS,STT3B,TUSC3	0.007266	0.048968	KIRC_gene_taxa_component_1	Cancer_specific_pathway
KIRC-pathway-36	KIRC	PID_AR_PATHWAY	AKT1,AR,CDKN2A,CTDSP1,FHL2,GSN,HIP1,NCOA2,NCOA4,PATZ1,RPS6KA3,SRF,SVIL,TGFB1I1,TMPRSS2,UBE2I,ZMIZ1	0.00744	0.04907	KIRC_gene_taxa_component_3	Shared_pathway
KIRC-pathway-37	KIRC	KEGG_CHRONIC_MYELOID_LEUKEMIA	ABL1,AKT1,AKT2,AKT3,BAD,CBL,CBLB,CDK6,CDKN1B,E2F3,HDAC1,HRAS,MAP2K2,MDM2,PIK3CD,PIK3CG,RB1,RUNX1,SHC2,TGFB2,TGFBR1,TP53	0.007893	0.050977	KIRC_gene_taxa_component_7	Shared_pathway
KIRC-pathway-38	KIRC	KEGG_ADHERENS_JUNCTION	ACTB,ACTG1,ACTN1,ACTN4,CREBBP,EGFR,EP300,ERBB2,FGFR1,FYN,MAPK3,MET,NECTIN1,NECTIN2,NECTIN4,SMAD3,SNAI1,SRC,SSX2IP,TCF7,TCF7L1,TJP1,VCL,WASF2	0.008323	0.051864	KIRC_gene_taxa_component_3	Shared_pathway
KIRC-pathway-39	KIRC	PID_NFAT_TFPATHWAY	CASP3,CBLB,CSF2,DGKA,E2F1,FASLG,GATA3,GBP3,IFNG,IKZF1,IL2RA,IRF4,NFATC2,PTPRK,SLC3A2,TBX21,TNF	0.008365	0.051864	KIRC_gene_taxa_component_1	Shared_pathway
KIRC-pathway-40	KIRC	KEGG_NEUROTROPHIN_SIGNALING_PATHWAY	AKT1,ARHGDIA,ARHGDIB,ATF4,BAD,BAX,BEX3,CALM3,CAMK2B,CAMK2D,CSK,GAB1,HRAS,IRAK1,IRS2,JUN,KIDINS220,MAP2K2,MAP3K1,MAPK10,MAPK11,MAPK3,NFKBIA,NFKBIB,NGF,NGFR,RAPGEF1,RPS6KA3,RPS6KA4,SH2B2,SHC2,SOS1,ZNF274	0.009212	0.055996	KIRC_gene_taxa_component_4	Shared_pathway
KIRC-pathway-41	KIRC	KEGG_CHEMOKINE_SIGNALING_PATHWAY	ADCY5,ADCY9,AKT1,AKT2,AKT3,BCAR1,CCL13,CCL15,CCL18,CCL23,CCL4,CCL5,CCR1,CCR2,CCR5,CX3CR1,CXCL10,CXCL11,CXCL13,CXCL16,CXCR6,DOCK2,GNAI1,GNB2,GNB4,GNG2,GNGT1,GNGT2,HCK,HRAS,ITK,JAK2,JAK3,LYN,NFKBIB,PF4,PIK3CD,PIK3CG,PREX1,PRKACB,PRKCB,PXN,RAP1B,ROCK1,ROCK2,SHC2,STAT1,TIAM1,TIAM2,VAV1,VAV2	0.009416	0.056133	KIRC_gene_taxa_component_7	Shared_pathway
KIRC-pathway-42	KIRC	KEGG_FC_EPSILON_RI_SIGNALING_PATHWAY	AKT1,AKT2,AKT3,BTK,CSF2,FCER1G,HRAS,INPP5D,LCP2,LYN,MAP2K2,MAP2K7,MS4A2,PIK3CD,PIK3CG,PLA2G2C,PLA2G2D,PLA2G4A,PRKCB,PRKCE,SYK,TNF,VAV1,VAV2	0.009693	0.056693	KIRC_gene_taxa_component_7	Shared_pathway
KIRC-pathway-43	KIRC	PID_INTEGRIN1_PATHWAY	CD81,COL11A1,COL18A1,COL1A1,COL1A2,COL3A1,COL4A1,COL4A6,COL5A1,COL6A1,COL6A2,COL6A3,COL7A1,F13A1,FBN1,FGB,FGG,ITGA11,ITGAV,LAMB1,LAMB2,LAMC1,NPNT,PLAU,PLAUR,TNC	0.010302	0.059142	KIRC_gene_taxa_component_3	Shared_pathway
KIRC-pathway-44	KIRC	PID_CERAMIDE_PATHWAY	AKT1,BAD,BAG4,BAX,CTSD,EIF2AK2,FADD,MAP2K2,MAP3K1,MAPK3,MYC,NFKBIA,PAWR,SPHK2,TRADD,TRAF2	0.010947	0.061158	KIRC_gene_taxa_component_4	Cancer_specific_pathway
KIRC-pathway-45	KIRC	PID_HDAC_CLASSI_PATHWAY	EP300,HDAC1,HDAC11,HDAC5,HDAC7,KAT2B,MBD3,NCOR1,NCOR2,NFKBIA,PRMT5,RANBP2,SIRT2,SIRT6,SIRT7,UBE2I,ZFPM1	0.0111	0.061158	KIRC_gene_taxa_component_4	Shared_pathway
KIRC-pathway-46	KIRC	KEGG_APOPTOSIS	AIFM1,AKT1,AKT2,AKT3,BAD,BIRC3,CAPN1,CASP3,CSF2RB,ENDOG,FADD,FAS,FASLG,IRAK2,IRAK3,MYD88,PIK3CD,PIK3CG,PRKACB,PRKAR1B,PRKAR2A,PRKAR2B,TNF,TNFSF10,TP53,TRADD	0.011388	0.061158	KIRC_gene_taxa_component_7	Shared_pathway
KIRC-pathway-47	KIRC	KEGG_REGULATION_OF_AUTOPHAGY	ATG12,ATG4B,ATG4D,IFNG,ULK1,ULK3	0.011495	0.061158	KIRC_gene_taxa_component_1	Cancer_specific_pathway
KIRC-pathway-48	KIRC	PID_HEDGEHOG_GLI_PATHWAY	AKT1,CREBBP,CSNK1E,GLI1,GLI2,GNAI2,HDAC1,IFT88,KIF3A,PTCH1,RAB23,SMO,SUFU	0.01164	0.061158	KIRC_gene_taxa_component_3	Cancer_specific_pathway
KIRC-pathway-49	KIRC	KEGG_PRIMARY_IMMUNODEFICIENCY	BTK,CD3D,CD3E,CD4,CD8A,CD8B,CIITA,ICOS,IL2RG,JAK3,LCK,PTPRC,RFXANK,TAP2	0.013835	0.069565	KIRC_gene_taxa_component_7	Shared_pathway
KIRC-pathway-50	KIRC	PID_INTEGRIN3_PATHWAY	CCN1,COL1A1,COL1A2,COL4A1,COL4A6,FBN1,FGB,FGG,ITGAV,ITGB3,L1CAM,LAMB1,LAMC1,PDGFB,PDGFRB,PLAU,PLAUR,TNC	0.013965	0.069565	KIRC_gene_taxa_component_3	Shared_pathway
KIRC-pathway-51	KIRC	KEGG_NON_SMALL_CELL_LUNG_CANCER	AKT1,AKT2,AKT3,BAD,CDK6,E2F3,ERBB2,HRAS,MAP2K2,PIK3CD,PIK3CG,PRKCB,RASSF5,RB1,RXRA,RXRG,STK4,TP53	0.014052	0.069565	KIRC_gene_taxa_component_7	Shared_pathway
KIRC-pathway-52	KIRC	KEGG_TYPE_I_DIABETES_MELLITUS	CD28,CD80,CD86,FAS,FASLG,HLA-DMB,HLA-DOA,HLA-DPA1,HLA-DPB1,HLA-DQA1,HLA-DRA,HLA-DRB1,HLA-DRB5,IFNG,LTA,TNF	0.014197	0.069565	KIRC_gene_taxa_component_7	Shared_pathway
KIRC-pathway-53	KIRC	KEGG_NOTCH_SIGNALING_PATHWAY	DTX2,DVL1,EP300,HDAC1,JAG2,KAT2B,LFNG,MAML2,MFNG,NCOR2,NOTCH1,NOTCH4,PTCRA,RFNG	0.014362	0.069565	KIRC_gene_taxa_component_4	Shared_pathway
KIRC-pathway-54	KIRC	KEGG_GLYCOSYLPHOSPHATIDYLINOSITOL_GPI_ANCHOR_BIOSYNTHESIS	DPM2,GPAA1,PIGA,PIGH,PIGK,PIGL,PIGO,PIGQ,PIGW	0.014623	0.069742	KIRC_gene_taxa_component_4	Shared_pathway
KIRC-pathway-55	KIRC	PID_MET_PATHWAY	AKT1S1,AKT2,ARF6,BAD,BCAR1,CBL,CDH1,EIF4E,ETS1,HGF,HGS,HRAS,MAP2K2,MAP3K1,MLST8,NCK1,PAK4,RAP1B,RIN2,RPTOR,SRC	0.018045	0.08349	KIRC_gene_taxa_component_1	Shared_pathway
KIRC-pathway-56	KIRC	KEGG_PYRUVATE_METABOLISM	ACACB,ACSS1,ALDH7A1,GLO1,GRHPR,HAGH,LDHA,MDH1,MDH2,ME3,PC,PCK1,PCK2,PDHA1,PKLR	0.018961	0.086304	KIRC_gene_taxa_component_7	Cancer_specific_pathway
KIRC-pathway-57	KIRC	KEGG_PROXIMAL_TUBULE_BICARBONATE_RECLAMATION	AQP1,ATP1B1,ATP1B2,FXYD2,GLUD1,GLUD2,MDH1,PCK2,SLC38A3,SLC4A4	0.01921	0.086304	KIRC_gene_taxa_component_3	Cancer_specific_pathway
KIRC-pathway-58	KIRC	PID_TNF_PATHWAY	BAG4,CAV1,CYLD,FADD,MAP2K7,MAP3K1,MAP3K5,RACK1,SMPD1,SQSTM1,STAT1,TAB2,TNF,TNFAIP3,TRAF2	0.020063	0.088849	KIRC_gene_taxa_component_1	Shared_pathway
KIRC-pathway-59	KIRC	PID_NECTIN_PATHWAY	ITGAV,ITGB3,NECTIN1,NECTIN2,PDGFB,PDGFRB,PIP5K1C,RAP1B,RAPGEF1,SRC,TLN1	0.020951	0.090206	KIRC_gene_taxa_component_3	Shared_pathway
KIRC-pathway-60	KIRC	PID_CXCR4_PATHWAY	AKT1,BAD,BCAR1,CD3D,CD3E,CD3G,CD4,GNA13,GNAI1,GNAZ,GNG2,HCK,HGS,HLA-DRA,ITGA4,JAK2,LCK,LYN,MLST8,PAG1,PIK3CD,PIK3CG,PTPRC,PXN,RAP1B,RHOB,STAT1,VAV1,YES1	0.021649	0.091935	KIRC_gene_taxa_component_7	Shared_pathway
KIRC-pathway-61	KIRC	KEGG_HEMATOPOIETIC_CELL_LINEAGE	CD2,CD33,CD38,CD3D,CD3E,CD3G,CD4,CD44,CD8A,CD8B,CR1,CSF1R,CSF2,CSF2RA,EPO,FCGR1A,HLA-DRA,HLA-DRB1,HLA-DRB5,IL2RA,IL7,ITGA2B,ITGA4,KITLG,MME,MS4A1,THPO,TNF	0.022758	0.092223	KIRC_gene_taxa_component_7	Shared_pathway
KIRC-pathway-62	KIRC	KEGG_RNA_DEGRADATION	CNOT6L,EDC4,ENO1,EXOSC4,EXOSC5,HSPA9,HSPD1,LSM4,XRN1	0.023004	0.092223	KIRC_gene_taxa_component_1	Shared_pathway
KIRC-pathway-63	KIRC	KEGG_BASAL_CELL_CARCINOMA	AXIN1,AXIN2,DVL1,FZD2,FZD4,FZD9,GLI1,GLI2,PTCH1,PTCH2,SMO,SUFU,TCF7,TCF7L1,TP53,WNT4,WNT5A,WNT6,WNT9A	0.023173	0.092223	KIRC_gene_taxa_component_3	Shared_pathway
KIRC-pathway-64	KIRC	PID_BCR_5PATHWAY	AKT1,BCL10,BCL2A1,BTK,CD72,DAPP1,ETS1,HRAS,LYN,MALT1,MAP3K1,NFKBIB,PAG1,POU2F2,PTPRC,SH3BP5,SYK,VAV2	0.023294	0.092223	KIRC_gene_taxa_component_7	Shared_pathway
KIRC-pathway-65	KIRC	PID_RHOA_PATHWAY	ACTA1,CCN1,CIT,MAP2K3,MAPK12,MRTFA,PIP5K1C,PKN1,PLD2,PRKCZ,RDX,SLC9A1,SRF,TLN1,VCL	0.0238	0.092223	KIRC_gene_taxa_component_3	Cancer_specific_pathway
KIRC-pathway-66	KIRC	PID_MYC_ACTIV_PATHWAY	CREBBP,ENO1,EP300,FOSL1,GPAM,HSPA4,HSPD1,ID2,LDHA,MMP9,MTA1,NBN,NDUFAF2,NME2,NPM1,PIM1,RIOX2,RPL11,RUVBL1,SMAD3,SNAI1,TP53,TRRAP	0.026084	0.099827	KIRC_gene_taxa_component_3	Shared_pathway
KIRP-pathway-01	KIRP	KEGG_SPLICEOSOME	CDC40,CDC5L,DDX39B,DHX38,HNRNPA1L2,HSPA8,ISY1,LSM7,LSM8,PCBP1,PPIH,PRPF3,PRPF8,SF3B3,SNRNP200,SNRNP70,SNRPA1,SNRPF,SRSF2,SRSF5,SRSF6,SRSF7,TCERG1,THOC1,TRA2A,U2AF1	9.97e-10	2.87e-07	KIRP_gene_taxa_component_1	Shared_pathway
KIRP-pathway-02	KIRP	KEGG_CHEMOKINE_SIGNALING_PATHWAY	CCL11,CCL15,CCL3,CCL3L3,CCL4,CCL4L2,CCL5,CCL7,CCL8,CCR1,CCR2,CCR5,CSK,CX3CR1,CXCL10,CXCL12,CXCL14,CXCL3,CXCR2,CXCR3,CXCR4,DOCK2,ELMO1,FGR,GNAI2,GNB4,GNG11,GNG5,GNG7,GNGT2,GRB2,GRK2,GRK6,HCK,NCF1,NRAS,PIK3CA,PIK3CD,PIK3CG,PIK3R5,PLCB2,PPBP,PREX1,PRKCB,RAC2,RAF1,ROCK2,VAV1,VAV3,WAS,WASL,XCL1,XCL2,XCR1	1.08e-07	1.55e-05	KIRP_gene_taxa_component_5	Shared_pathway
KIRP-pathway-03	KIRP	KEGG_ASTHMA	CCL11,EPX,FCER1G,HLA-DMA,HLA-DPA1,HLA-DPB1,HLA-DQA1,HLA-DQB1,HLA-DRA,HLA-DRB1,IL10,MS4A2,RNASE3	2.78e-05	0.001999	KIRP_gene_taxa_component_5	Shared_pathway
KIRP-pathway-04	KIRP	KEGG_INTESTINAL_IMMUNE_NETWORK_FOR_IGA_PRODUCTION	CD28,CD80,CD86,CXCL12,CXCR4,HLA-DMA,HLA-DPA1,HLA-DPB1,HLA-DQA1,HLA-DQB1,HLA-DRA,HLA-DRB1,ICOS,ICOSLG,IL10,IL15RA,LTBR,MAP3K14,TNFSF13B	4.33e-05	0.002185	KIRP_gene_taxa_component_5	Shared_pathway
KIRP-pathway-05	KIRP	KEGG_LEISHMANIA_INFECTION	C3,FCGR1A,FCGR3A,FOS,HLA-DMA,HLA-DPA1,HLA-DPB1,HLA-DQA1,HLA-DQB1,HLA-DRA,HLA-DRB1,IL10,IL1B,ITGAM,ITGB2,JUN,MAPK12,MYD88,NCF1,NCF2,NCF4,PRKCB,PTPN6,TGFB3	4.55e-05	0.002185	KIRP_gene_taxa_component_5	Shared_pathway
KIRP-pathway-06	KIRP	KEGG_SYSTEMIC_LUPUS_ERYTHEMATOSUS	C1QA,C1QB,C1QC,C2,C3,CD28,CD80,CD86,FCGR1A,FCGR3A,H2AC11,H2AC13,H2AC6,H2AX,H2BC12,H2BC5,H2BC6,H3C10,H3C6,H4C9,HLA-DMA,HLA-DPA1,HLA-DPB1,HLA-DQA1,HLA-DQB1,HLA-DRA,HLA-DRB1,IL10	0.000168	0.005596	KIRP_gene_taxa_component_5	Shared_pathway
KIRP-pathway-07	KIRP	KEGG_ALANINE_ASPARTATE_AND_GLUTAMATE_METABOLISM	ABAT,ACY3,AGXT,AGXT2,ASL,ASPA,CPS1,DDO,GAD1,GFPT1,GFPT2,GLUD1,GPT,NIT2	0.000175	0.005596	KIRP_gene_taxa_component_2	Shared_pathway
KIRP-pathway-08	KIRP	PID_TCR_PATHWAY	CD28,CD4,CD80,CD86,CSK,FYB1,GRB2,HLA-DRA,LAT,LCP2,MAP3K14,MAP4K1,NRAS,ORAI1,PRKCB,PTPN6,PTPRC,RASGRP1,RASSF5,VAV1,WAS	0.000202	0.005829	KIRP_gene_taxa_component_5	Shared_pathway
KIRP-pathway-09	KIRP	KEGG_FC_EPSILON_RI_SIGNALING_PATHWAY	FCER1G,GRB2,JMJD7-PLA2G4B,LAT,LCP2,MAPK12,MS4A2,NRAS,PIK3CA,PIK3CD,PIK3CG,PIK3R5,PLA2G12B,PLA2G1B,PLA2G4B,PLA2G6,PRKCB,RAC2,RAF1,VAV1,VAV3	0.000375	0.0086	KIRP_gene_taxa_component_5	Shared_pathway
KIRP-pathway-10	KIRP	KEGG_T_CELL_RECEPTOR_SIGNALING_PATHWAY	CBLB,CD28,CD4,FOS,GRB2,ICOS,IL10,JUN,LAT,LCP2,MAP3K14,MAPK12,NFAT5,NFKBIE,NRAS,PDCD1,PIK3CA,PIK3CD,PIK3CG,PIK3R5,PTPN6,PTPRC,RAF1,RASGRP1,VAV1,VAV3	0.000414	0.0086	KIRP_gene_taxa_component_5	Shared_pathway
KIRP-pathway-11	KIRP	PID_SYNDECAN_1_PATHWAY	CCL5,COL10A1,COL11A1,COL12A1,COL17A1,COL1A1,COL1A2,COL3A1,COL4A1,COL4A5,COL4A6,COL5A1,COL5A2,COL6A2,COL6A3,COL7A1,TGFB1	0.000509	0.009779	KIRP_gene_taxa_component_2	Shared_pathway
KIRP-pathway-12	KIRP	KEGG_FC_GAMMA_R_MEDIATED_PHAGOCYTOSIS	DNM3,DOCK2,FCGR1A,FCGR3A,HCK,LAT,LIMK1,MYO10,NCF1,PIK3CA,PIK3CD,PIK3CG,PIK3R5,PLA2G4B,PLA2G4F,PLA2G6,PRKCB,PTPRC,RAC2,RAF1,SCIN,VASP,VAV1,VAV3,WAS,WASL	0.000666	0.011983	KIRP_gene_taxa_component_5	Shared_pathway
KIRP-pathway-13	KIRP	KEGG_RIBOSOME	RPL11,RPL12,RPL13A,RPL18,RPL18A,RPL28,RPL31,RPL35,RPL35A,RPL36,RPL37A,RPL5,RPL7A,RPL8,RPLP0,RPS15,RPS19,RPS2,RPS27A,RPS28,RPS3,RPS4X,RPS5,RPS7,RPS9	0.000942	0.015955	KIRP_gene_taxa_component_2	Shared_pathway
KIRP-pathway-14	KIRP	PID_IL8_CXCR2_PATHWAY	CXCR2,DOCK2,ELMO1,FGR,GNA15,GNAI2,HCK,PIK3CG,PLCB2,PRKCB,RAC2,VASP	0.001176	0.018811	KIRP_gene_taxa_component_5	Shared_pathway
KIRP-pathway-15	KIRP	KEGG_NOD_LIKE_RECEPTOR_SIGNALING_PATHWAY	CARD9,CCL11,CCL5,CCL7,CCL8,IL18,IL1B,MAPK12,MEFV,NLRC4,NLRP3,NOD2,PSTPIP1,PYCARD,RIPK2,TRIP6	0.001281	0.019422	KIRP_gene_taxa_component_5	Shared_pathway
KIRP-pathway-16	KIRP	KEGG_LEUKOCYTE_TRANSENDOTHELIAL_MIGRATION	ACTB,CLDN18,CLDN19,CLDN20,CLDN5,CLDN8,CXCL12,CXCR4,CYBB,GNAI2,ITGAL,ITGAM,ITGB2,MAPK12,MMP9,NCF1,NCF2,NCF4,PIK3CA,PIK3CD,PIK3CG,PIK3R5,PRKCB,RAC2,RASSF5,ROCK2,SIPA1,VASP,VAV1,VAV3	0.001534	0.021373	KIRP_gene_taxa_component_5	Shared_pathway
KIRP-pathway-17	KIRP	PID_FCER1_PATHWAY	CBLB,FCER1G,FOS,GRB2,HCLS1,JUN,LAT,LAT2,LCP2,MS4A2,PIK3CA,PLA2G1B,PRKCB,PTPN13,RAF1,VAV1	0.001744	0.022283	KIRP_gene_taxa_component_5	Shared_pathway
KIRP-pathway-18	KIRP	KEGG_B_CELL_RECEPTOR_SIGNALING_PATHWAY	CD19,CD72,FOS,GRB2,JUN,LILRB3,NFAT5,NFKBIE,NRAS,PIK3AP1,PIK3CA,PIK3CD,PIK3CG,PIK3R5,PRKCB,PTPN6,RAC2,RAF1,VAV1,VAV3	0.00178	0.022283	KIRP_gene_taxa_component_5	Shared_pathway
KIRP-pathway-19	KIRP	PID_INTEGRIN1_PATHWAY	COL11A1,COL1A1,COL1A2,COL3A1,COL4A1,COL4A5,COL4A6,COL5A1,COL5A2,COL6A2,COL6A3,COL7A1,CSPG4,F13A1,ITGA1,ITGA2,ITGA5,ITGA7,ITGAV,LAMA3,LAMB3,VEGFA	0.001859	0.022308	KIRP_gene_taxa_component_2	Shared_pathway
KIRP-pathway-20	KIRP	PID_CD8_TCR_DOWNSTREAM_PATHWAY	CD247,CD8A,CD8B,FASLG,FOSL1,GZMB,HLA-A,IFNG,IL2RA,IL2RB,JUNB,PRF1,PTPN7,TNFRSF4,TNFRSF9	0.001981	0.022825	KIRP_gene_taxa_component_2	Shared_pathway
KIRP-pathway-21	KIRP	PID_IL12_2PATHWAY	CD247,CD8A,CD8B,FASLG,GZMA,GZMB,HLA-A,HLX,IFNG,IL12A,IL1B,IL2RA,IL2RB,LCK,NFKB2,RELB,RIPK2,SPHK2	0.002296	0.025438	KIRP_gene_taxa_component_2	Shared_pathway
KIRP-pathway-22	KIRP	PID_LIS1_PATHWAY	CLIP1,DYNC1H1,DYNLT1,IQGAP1,MAP1B,PAFAH1B3,PPP2R5D,RAC1,VLDLR	0.002873	0.030648	KIRP_gene_taxa_component_1	Cancer_specific_pathway
KIRP-pathway-23	KIRP	PID_CD8_TCR_PATHWAY	CD28,CD80,CD86,CSK,GRB2,LAT,LCP2,MAP3K14,NRAS,ORAI1,PRKCB,PTPN6,PTPRC,RASGRP1,RASSF5,VAV1	0.003093	0.03181	KIRP_gene_taxa_component_5	Shared_pathway
KIRP-pathway-24	KIRP	KEGG_UBIQUITIN_MEDIATED_PROTEOLYSIS	ANAPC4,ANAPC7,BIRC6,CUL3,DET1,FBXW11,FBXW8,HERC2,HUWE1,KLHL13,NEDD4,RBX1,SAE1,TRIM37,TRIP12,UBE2D1,UBE2D4,UBE2E1,UBE4A,UBR5,WWP1	0.004797	0.047642	KIRP_gene_taxa_component_1	Shared_pathway
KIRP-pathway-25	KIRP	KEGG_RNA_DEGRADATION	CNOT1,EDC4,EXOSC8,HSPA9,LSM7,LSM8,PATL1,TENT4A,TTC37	0.006516	0.060536	KIRP_gene_taxa_component_1	Shared_pathway
KIRP-pathway-26	KIRP	KEGG_TOLL_LIKE_RECEPTOR_SIGNALING_PATHWAY	CCL3,CCL4,CCL5,CD14,CD80,CD86,CXCL10,FOS,IL1B,JUN,LY96,MAPK12,MYD88,PIK3CA,PIK3CD,PIK3CG,PIK3R5,TLR6,TLR7,TLR8	0.006757	0.060809	KIRP_gene_taxa_component_5	Shared_pathway
KIRP-pathway-27	KIRP	PID_BCR_5PATHWAY	BCL2A1,CAMK2G,CD19,CD72,CSK,FOS,GRB2,JUN,MAP4K1,PIK3CA,POU2F2,PTPN6,PTPRC,RAF1	0.010138	0.088475	KIRP_gene_taxa_component_5	Shared_pathway
KIRP-pathway-28	KIRP	KEGG_BASAL_TRANSCRIPTION_FACTORS	GTF2I,TAF1,TAF10,TAF11,TAF2,TAF4B	0.010838	0.091808	KIRP_gene_taxa_component_1	Shared_pathway
KIRP-pathway-29	KIRP	KEGG_THYROID_CANCER	CTNNB1,HRAS,MYC,NCOA4,PAX8,RET,RXRG,TPR	0.011541	0.092758	KIRP_gene_taxa_component_1	Cancer_specific_pathway
KIRP-pathway-30	KIRP	KEGG_AUTOIMMUNE_THYROID_DISEASE	CD28,CD80,CD86,HLA-DMA,HLA-DPA1,HLA-DPB1,HLA-DQA1,HLA-DQB1,HLA-DRA,HLA-DRB1,IL10,TSHR	0.012081	0.092758	KIRP_gene_taxa_component_5	Shared_pathway
KIRP-pathway-31	KIRP	KEGG_LYSOSOME	AP4B1,AP4M1,ASAH1,ATP6V0C,ATP6V1H,CLN3,CLTC,CTSA,CTSO,GBA,GGA1,GLB1,GNPTAB,GNS,IDS,IDUA,IGF2R,LAMP1,LAMP2,LAPTM4B,M6PR,MAN2B1,MANBA,NPC1,SGSH,SLC11A1,SLC17A5	0.012119	0.092758	KIRP_gene_taxa_component_1	Shared_pathway
KIRP-pathway-32	KIRP	KEGG_LINOLEIC_ACID_METABOLISM	CYP1A2,CYP2E1,CYP2J2,CYP3A7,JMJD7-PLA2G4B,PLA2G12B,PLA2G1B,PLA2G4B,PLA2G6	0.012428	0.092758	KIRP_gene_taxa_component_5	Cancer_specific_pathway
KIRP-pathway-33	KIRP	KEGG_TYPE_I_DIABETES_MELLITUS	CD28,CD80,CD86,HLA-DMA,HLA-DPA1,HLA-DPB1,HLA-DQA1,HLA-DQB1,HLA-DRA,HLA-DRB1,IL1B,LTA,PTPRN2	0.012561	0.092758	KIRP_gene_taxa_component_5	Shared_pathway
KIRP-pathway-34	KIRP	KEGG_AMINOACYL_TRNA_BIOSYNTHESIS	AARS1,DARS2,EPRS1,IARS1,IARS2,TARS1,VARS2,WARS1,YARS2	0.012936	0.093142	KIRP_gene_taxa_component_1	Cancer_specific_pathway
KIRP-pathway-35	KIRP	PID_HDAC_CLASSI_PATHWAY	CHD4,CREBBP,HDAC1,HDAC10,HDAC8,MBD3,MXD1,NFKB1,NR2C1,PRMT5,RANBP2,SIRT6,SIRT7	0.014037	0.096257	KIRP_gene_taxa_component_1	Shared_pathway
LICH-pathway-01	LIHC	PID_IL12_2PATHWAY	CCL4,CD247,CD3E,GZMA,GZMB,IL12RB1,IL12RB2,IL18RAP,IL2RA,IL2RB,IL2RG,LCK	1.66e-11	9.98e-10	LIHC_gene_taxa_component_5	Shared_pathway
LICH-pathway-02	LIHC	KEGG_CELL_CYCLE	CCND1,CDC20,CDC25B,CDC25C,CDC45,CDK1,E2F2,MCM4,MCM5,ORC1,PKMYT1,PLK1,PTTG1,TTK	2.51e-09	5.02e-08	LIHC_gene_taxa_component_6	Shared_pathway
LICH-pathway-03	LIHC	KEGG_FATTY_ACID_METABOLISM	ACAA1,ACAA2,ACADVL,ACAT1,ADH1C,ADH4,CPT2,ECHS1,ECI1	2.39e-08	3.58e-07	LIHC_gene_taxa_component_2	Cancer_specific_pathway
LICH-pathway-04	LIHC	PID_IL2_STAT5_PATHWAY	IL2RA,IL2RB,IL2RG,JAK3,LCK,LTA,PRF1	7.23e-08	8.67e-07	LIHC_gene_taxa_component_5	Shared_pathway
LICH-pathway-05	LIHC	PID_TCR_PATHWAY	CD247,CD3E,CD80,LCK,LCP2,MAP4K1,SLA2,WAS,ZAP70	1.09e-07	1.09e-06	LIHC_gene_taxa_component_5	Shared_pathway
LICH-pathway-06	LIHC	PID_PLK1_PATHWAY	CDC20,CDC25B,CDC25C,CDK1,FBXO5,NDC80,PLK1,SGO1	1.3e-07	1.11e-06	LIHC_gene_taxa_component_6	Shared_pathway
LICH-pathway-07	LIHC	PID_CD8_TCR_DOWNSTREAM_PATHWAY	CD247,CD3E,GZMB,IL2RA,IL2RB,IL2RG,PRF1,PTPN7	3.04e-07	2.28e-06	LIHC_gene_taxa_component_5	Shared_pathway
LICH-pathway-08	LIHC	PID_IL12_STAT4_PATHWAY	CD247,CD3E,CD80,IL18RAP,IL2RA,PRF1	1.77e-06	1.18e-05	LIHC_gene_taxa_component_5	Shared_pathway
LICH-pathway-09	LIHC	PID_AURORA_B_PATHWAY	CDCA8,CENPA,DES,KIF2C,NDC80,SGO1,STMN1	2.15e-06	1.29e-05	LIHC_gene_taxa_component_6	Shared_pathway
LICH-pathway-10	LIHC	PID_ATR_PATHWAY	CDC25C,FANCD2,PLK1,PPP2R2B,RAD51,RFC4	2.67e-06	1.46e-05	LIHC_gene_taxa_component_6	Shared_pathway
LICH-pathway-11	LIHC	KEGG_CHEMOKINE_SIGNALING_PATHWAY	CCL18,CCL4,CCL5,FGR,GNG2,GNGT2,JAK3,NCF1,PF4V1,PIK3CD,PIK3R5,WAS	3.76e-06	1.88e-05	LIHC_gene_taxa_component_5	Shared_pathway
LICH-pathway-12	LIHC	PID_CD8_TCR_PATHWAY	CD247,CD3E,CD80,LCK,LCP2,PRF1,ZAP70	5.18e-06	2.22e-05	LIHC_gene_taxa_component_5	Shared_pathway
LICH-pathway-13	LIHC	PID_IL2_1PATHWAY	DOK2,IKZF3,IL2RA,IL2RB,IL2RG,JAK3,LCK	5.18e-06	2.22e-05	LIHC_gene_taxa_component_5	Shared_pathway
LICH-pathway-14	LIHC	KEGG_VALINE_LEUCINE_AND_ISOLEUCINE_DEGRADATION	ACAA1,ACAA2,ACAT1,ECHS1,HIBCH,HMGCL,MCEE	7.6e-06	3.04e-05	LIHC_gene_taxa_component_2	Shared_pathway
LICH-pathway-15	LIHC	KEGG_JAK_STAT_SIGNALING_PATHWAY	IL12RB1,IL12RB2,IL2RA,IL2RB,IL2RG,JAK3,PIK3CD,PIK3R5,PRLR	1.75e-05	6.55e-05	LIHC_gene_taxa_component_5	Shared_pathway
LICH-pathway-16	LIHC	KEGG_FC_GAMMA_R_MEDIATED_PHAGOCYTOSIS	FCGR1A,NCF1,PIK3CD,PIK3R5,PIP5K1C,PLA2G4A,VASP,WAS	3.03e-05	0.000107	LIHC_gene_taxa_component_5	Shared_pathway
LICH-pathway-17	LIHC	PID_PI3KCI_PATHWAY	FGR,LCK,PIK3CD,PIK3R5,PIK3R6,ZAP70	4.07e-05	0.000136	LIHC_gene_taxa_component_5	Shared_pathway
LICH-pathway-18	LIHC	PID_CXCR4_PATHWAY	CD247,CD3E,FGR,GNG2,LCK,PIK3CD,PIK3R5,PIK3R6	4.41e-05	0.000139	LIHC_gene_taxa_component_5	Shared_pathway
LICH-pathway-19	LIHC	KEGG_OOCYTE_MEIOSIS	CDC20,CDC25C,CDK1,FBXO5,PKMYT1,PLK1,PTTG1,SGO1	5.22e-05	0.000157	LIHC_gene_taxa_component_6	Shared_pathway
LICH-pathway-20	LIHC	PID_IL8_CXCR2_PATHWAY	FGR,GNA15,GNG2,PIK3R6,VASP	6.41e-05	0.000183	LIHC_gene_taxa_component_5	Shared_pathway
LICH-pathway-21	LIHC	PID_TXA2PATHWAY	FGR,GNA15,GNG2,LCK,PIK3R5,PIK3R6	9.16e-05	0.00022	LIHC_gene_taxa_component_5	Shared_pathway
LICH-pathway-22	LIHC	KEGG_PRIMARY_IMMUNODEFICIENCY	CD3E,IL2RG,JAK3,LCK,ZAP70	9.19e-05	0.00022	LIHC_gene_taxa_component_5	Shared_pathway
LICH-pathway-23	LIHC	PID_EPHA_FWDPATHWAY	EFNA5,FGR,LCK,PIK3R5,PIK3R6	9.19e-05	0.00022	LIHC_gene_taxa_component_5	Shared_pathway
LICH-pathway-24	LIHC	PID_IL2_PI3K_PATHWAY	IL2RA,IL2RB,IL2RG,JAK3,LCK	9.19e-05	0.00022	LIHC_gene_taxa_component_5	Shared_pathway
LICH-pathway-25	LIHC	KEGG_NEUROACTIVE_LIGAND_RECEPTOR_INTERACTION	ADRA1B,ADRA2B,CHRM2,EDNRB,F2R,GHR,LPAR6,PTGIR,PTH1R,TBXA2R,VIPR1	0.000109	0.000252	LIHC_gene_taxa_component_7	Shared_pathway
LICH-pathway-26	LIHC	KEGG_PROPANOATE_METABOLISM	ACAT1,ECHS1,HIBCH,MCEE,MLYCD	0.000143	0.000318	LIHC_gene_taxa_component_2	Cancer_specific_pathway
LICH-pathway-27	LIHC	PID_INTEGRIN1_PATHWAY	COL4A4,FBN1,ITGA9,JAM2,LAMA2,THBS1,THBS2	0.000237	0.000503	LIHC_gene_taxa_component_7	Shared_pathway
LICH-pathway-28	LIHC	KEGG_T_CELL_RECEPTOR_SIGNALING_PATHWAY	CD247,CD3E,LCK,LCP2,PIK3CD,PIK3R5,ZAP70	0.000243	0.000503	LIHC_gene_taxa_component_5	Shared_pathway
LICH-pathway-29	LIHC	KEGG_PEROXISOME	ACAA1,AMACR,DHRS4,ECH1,HMGCL,MLYCD,PEX7	0.000271	0.000527	LIHC_gene_taxa_component_2	Shared_pathway
LICH-pathway-30	LIHC	KEGG_RENAL_CELL_CARCINOMA	EGLN1,ELOB,EP300,HRAS,KRAS,RAF1	0.000272	0.000527	LIHC_gene_taxa_component_1	Shared_pathway
LICH-pathway-31	LIHC	KEGG_FC_EPSILON_RI_SIGNALING_PATHWAY	FCER1G,LCP2,PIK3CD,PIK3R5,PLA2G2D,PLA2G4A	0.000337	0.000632	LIHC_gene_taxa_component_5	Shared_pathway
LICH-pathway-32	LIHC	PID_FOXM1_PATHWAY	CCND1,CDC25B,CDK1,CENPA,PLK1	0.0004	0.000726	LIHC_gene_taxa_component_6	Shared_pathway
LICH-pathway-33	LIHC	KEGG_TGF_BETA_SIGNALING_PATHWAY	BMP5,DCN,ID1,INHBA,SMAD7,THBS1,THBS2	0.000412	0.000726	LIHC_gene_taxa_component_7	Shared_pathway
LICH-pathway-34	LIHC	KEGG_TOLL_LIKE_RECEPTOR_SIGNALING_PATHWAY	CCL4,CCL5,CD80,CTSK,PIK3CD,PIK3R5	0.000485	0.000831	LIHC_gene_taxa_component_5	Shared_pathway
LICH-pathway-35	LIHC	KEGG_PHOSPHATIDYLINOSITOL_SIGNALING_SYSTEM	DGKA,DGKZ,ITPKB,PIK3CD,PIK3R5,PIP5K1C	0.000576	0.00096	LIHC_gene_taxa_component_5	Shared_pathway
LICH-pathway-36	LIHC	KEGG_ECM_RECEPTOR_INTERACTION	COL4A4,COL6A6,ITGA9,LAMA2,THBS1,THBS2,TNXB	0.000675	0.001095	LIHC_gene_taxa_component_7	Shared_pathway
LICH-pathway-37	LIHC	PID_IL4_2PATHWAY	DOK2,IL2RG,JAK3,LTA,SPI1	0.001033	0.001589	LIHC_gene_taxa_component_5	Shared_pathway
LICH-pathway-38	LIHC	PID_SHP2_PATHWAY	IL2RA,IL2RB,IL2RG,JAK3,LCK	0.001033	0.001589	LIHC_gene_taxa_component_5	Shared_pathway
LICH-pathway-39	LIHC	KEGG_HEDGEHOG_SIGNALING_PATHWAY	BMP5,GAS1,GLI2,HHIP,WNT2	0.001066	0.001599	LIHC_gene_taxa_component_7	Cancer_specific_pathway
LICH-pathway-40	LIHC	PID_FCER1_PATHWAY	FCER1G,HCLS1,LCP2,PLA2G4A,WIPF1	0.001135	0.001661	LIHC_gene_taxa_component_5	Shared_pathway
LICH-pathway-41	LIHC	KEGG_SPLICEOSOME	CCDC12,ISY1,PPIH,PQBP1,SNRPA	0.002043	0.002896	LIHC_gene_taxa_component_1	Shared_pathway
LICH-pathway-42	LIHC	KEGG_VEGF_SIGNALING_PATHWAY	PIK3CD,PIK3R5,PLA2G2D,PLA2G4A,SH2D2A	0.002075	0.002896	LIHC_gene_taxa_component_5	Cancer_specific_pathway
LICH-pathway-43	LIHC	KEGG_RETINOL_METABOLISM	ADH1C,ADH4,DHRS4,DHRS4L2,UGT2B10	0.002673	0.003645	LIHC_gene_taxa_component_2	Shared_pathway
LICH-pathway-44	LIHC	KEGG_FOCAL_ADHESION	COL4A4,COL6A6,HGF,ITGA9,LAMA2,PDGFRA,THBS1,THBS2,TNXB	0.004051	0.005401	LIHC_gene_taxa_component_7	Shared_pathway
LICH-pathway-45	LIHC	KEGG_PROGESTERONE_MEDIATED_OOCYTE_MATURATION	CDC25B,CDC25C,CDK1,PKMYT1,PLK1	0.004655	0.006072	LIHC_gene_taxa_component_6	Shared_pathway
LICH-pathway-46	LIHC	PID_PDGFRB_PATHWAY	FGR,LCK,PIK3CD,PIK3R5,PIK3R6,PLA2G4A	0.00489	0.006243	LIHC_gene_taxa_component_5	Shared_pathway
LICH-pathway-47	LIHC	KEGG_HEMATOPOIETIC_CELL_LINEAGE	CD37,CD38,CD3E,FCGR1A,IL2RA	0.005157	0.006446	LIHC_gene_taxa_component_5	Shared_pathway
LICH-pathway-48	LIHC	KEGG_PYRIMIDINE_METABOLISM	NT5C,NT5C2,POLR2B,POLR2I,POLR2L	0.01069	0.012576	LIHC_gene_taxa_component_1	Shared_pathway
LICH-pathway-49	LIHC	KEGG_CALCIUM_SIGNALING_PATHWAY	ADRA1B,CAMK4,CHRM2,EDNRB,F2R,PDGFRA,TBXA2R	0.013161	0.015186	LIHC_gene_taxa_component_7	Shared_pathway
LICH-pathway-50	LIHC	KEGG_LEUKOCYTE_TRANSENDOTHELIAL_MIGRATION	CLDN5,NCF1,PIK3CD,PIK3R5,VASP	0.017498	0.01981	LIHC_gene_taxa_component_5	Shared_pathway
LICH-pathway-51	LIHC	KEGG_ENDOCYTOSIS	ACAP1,IL2RA,IL2RB,IL2RG,PIP5K1C,RAB31	0.022533	0.025036	LIHC_gene_taxa_component_5	Shared_pathway
LICH-pathway-52	LIHC	KEGG_VASCULAR_SMOOTH_MUSCLE_CONTRACTION	ADRA1B,GUCY1A1,MYH11,PTGIR,RAMP3	0.029436	0.032112	LIHC_gene_taxa_component_7	Shared_pathway
LICH-pathway-53	LIHC	KEGG_TIGHT_JUNCTION	CLDN5,CSNK2B,EPB41,JAM3,MYH9	0.03615	0.038052	LIHC_gene_taxa_component_8	Shared_pathway
LICH-pathway-54	LIHC	KEGG_CELL_ADHESION_MOLECULES_CAMS	CD6,CD80,CLDN5,SELPLG,SPN	0.046839	0.048454	LIHC_gene_taxa_component_5	Shared_pathway
LUAD-pathway-01	LUAD	KEGG_CELL_ADHESION_MOLECULES_CAMS	ALCAM,CD2,CD226,CD28,CD4,CNTNAP1,HLA-DMB,HLA-DOA,HLA-DPA1,HLA-DPB1,HLA-DQA1,HLA-DRA,HLA-DRB1,ITGA4,ITGA8,ITGAL,ITGB2,ITGB7,JAM2,JAM3,PDCD1LG2,PECAM1,PTPRC,SELP,SELPLG,SPN	1.02e-07	1.94e-05	LUAD_gene_taxa_component_4	Shared_pathway
LUAD-pathway-02	LUAD	PID_TCR_PATHWAY	CD247,CD28,CD3E,CD3G,CD4,FYB1,HLA-DRA,ITK,LCK,MAP3K14,NRAS,PRKCB,PTPRC,RAP1A,RASSF5,WAS	2.77e-07	2.64e-05	LUAD_gene_taxa_component_4	Shared_pathway
LUAD-pathway-03	LUAD	PID_CXCR4_PATHWAY	CD247,CD3E,CD3G,CD4,CXCL12,CXCR4,GNAO1,GNG2,HLA-DRA,ITGA4,ITGA8,JAK2,LCK,PIK3CG,PIK3R1,PIK3R5,PIK3R6,PTPRC,RGS1,STAT5A	5.27e-07	3.35e-05	LUAD_gene_taxa_component_4	Shared_pathway
LUAD-pathway-04	LUAD	KEGG_INTESTINAL_IMMUNE_NETWORK_FOR_IGA_PRODUCTION	CD28,CXCL12,CXCR4,HLA-DMB,HLA-DOA,HLA-DPA1,HLA-DPB1,HLA-DQA1,HLA-DRA,HLA-DRB1,ITGA4,ITGB7,MAP3K14	8.9e-07	4.25e-05	LUAD_gene_taxa_component_4	Shared_pathway
LUAD-pathway-05	LUAD	PID_AURORA_B_PATHWAY	AURKA,AURKB,BIRC5,CENPA,KIF2C,NCAPG,NDC80,RACGAP1,SGO1,SMC2,TACC1	4.1e-06	0.000154	LUAD_gene_taxa_component_7	Shared_pathway
LUAD-pathway-06	LUAD	KEGG_LEISHMANIA_INFECTION	C3,CR1,HLA-DMB,HLA-DOA,HLA-DPA1,HLA-DPB1,HLA-DQA1,HLA-DRA,HLA-DRB1,ITGA4,ITGB2,JAK2,PRKCB,TGFB3,TLR4	5.32e-06	0.000154	LUAD_gene_taxa_component_4	Shared_pathway
LUAD-pathway-07	LUAD	KEGG_SYSTEMIC_LUPUS_ERYTHEMATOSUS	C1QA,C1QB,C1QC,C1R,C1S,C3,C7,CD28,H2AZ1,HLA-DMB,HLA-DOA,HLA-DPA1,HLA-DPB1,HLA-DQA1,HLA-DRA,HLA-DRB1,MACROH2A2,SNRPB,SNRPD1	5.63e-06	0.000154	LUAD_gene_taxa_component_4	Shared_pathway
LUAD-pathway-08	LUAD	KEGG_PROTEASOME	POMP,PSMA1,PSMA4,PSMA5,PSMB1,PSMB10,PSMB3,PSMB8,PSMD13,PSMD14	8.11e-05	0.001918	LUAD_gene_taxa_component_3	Shared_pathway
LUAD-pathway-09	LUAD	KEGG_HEMATOPOIETIC_CELL_LINEAGE	CD1D,CD2,CD36,CD37,CD3E,CD3G,CD4,CD5,CR1,CSF1R,FLT3,HLA-DRA,HLA-DRB1,IL7R,ITGA4	9.04e-05	0.001918	LUAD_gene_taxa_component_4	Shared_pathway
LUAD-pathway-10	LUAD	KEGG_VIRAL_MYOCARDITIS	CASP3,CD28,HLA-DMB,HLA-DOA,HLA-DPA1,HLA-DPB1,HLA-DQA1,HLA-DRA,HLA-DRB1,ITGAL,ITGB2,MYH11,SGCD	0.000134	0.002193	LUAD_gene_taxa_component_4	Shared_pathway
LUAD-pathway-11	LUAD	KEGG_METABOLISM_OF_XENOBIOTICS_BY_CYTOCHROME_P450	ADH4,ADH5,ADH6,AKR1C4,GSTA4,GSTM1,GSTZ1,MGST2,MGST3,UGT2B15,UGT2B17,UGT2B7	0.000143	0.002193	LUAD_gene_taxa_component_3	Shared_pathway
LUAD-pathway-12	LUAD	PID_CD8_TCR_PATHWAY	CD247,CD28,CD3E,CD3G,LCK,MAP3K14,NRAS,PRKCB,PTPRC,RAP1A,RASSF5	0.000147	0.002193	LUAD_gene_taxa_component_4	Shared_pathway
LUAD-pathway-13	LUAD	KEGG_SPLICEOSOME	DDX23,DDX42,DHX38,DHX8,EFTUD2,HNRNPA3,HNRNPM,HNRNPU,PHF5A,PRPF40A,PRPF8,SF3A1,SNRNP200,THOC2	0.000152	0.002193	LUAD_gene_taxa_component_1	Shared_pathway
LUAD-pathway-14	LUAD	KEGG_CHEMOKINE_SIGNALING_PATHWAY	ADCY4,AKT3,CCL19,CCR2,CCR5,CXCL12,CXCL9,CXCR4,DOCK2,ELMO1,GNG2,GNGT2,GRK5,ITK,JAK2,NRAS,PIK3CG,PIK3R1,PIK3R5,PREX1,PRKCB,RAP1A,WAS	0.000161	0.002193	LUAD_gene_taxa_component_4	Shared_pathway
LUAD-pathway-15	LUAD	KEGG_LEUKOCYTE_TRANSENDOTHELIAL_MIGRATION	CXCL12,CXCR4,CYBB,ITGA4,ITGAL,ITGB2,ITK,JAM2,JAM3,MMP2,PECAM1,PIK3CG,PIK3R1,PIK3R5,PRKCB,RAP1A,RASSF5	0.0002	0.002549	LUAD_gene_taxa_component_4	Shared_pathway
LUAD-pathway-16	LUAD	PID_PI3KCI_PATHWAY	BTK,ITK,LCK,NRAS,PIK3CG,PIK3R1,PIK3R5,PIK3R6,RAP1A,SGK1	0.000247	0.002945	LUAD_gene_taxa_component_4	Shared_pathway
LUAD-pathway-17	LUAD	KEGG_ASTHMA	HLA-DMB,HLA-DOA,HLA-DPA1,HLA-DPB1,HLA-DQA1,HLA-DRA,HLA-DRB1	0.000266	0.002989	LUAD_gene_taxa_component_4	Shared_pathway
LUAD-pathway-18	LUAD	KEGG_COLORECTAL_CANCER	AKT3,AXIN1,BCL2,CASP3,LEF1,PIK3CG,PIK3R1,PIK3R5,TCF7L2,TGFB3,TGFBR2	0.000324	0.00344	LUAD_gene_taxa_component_4	Shared_pathway
LUAD-pathway-19	LUAD	PID_IFNG_PATHWAY	CASP1,CREBBP,EP300,IFNGR1,JAK1,MTOR,PTPN11,SOCS1,STAT3	0.000367	0.003607	LUAD_gene_taxa_component_1	Shared_pathway
LUAD-pathway-20	LUAD	KEGG_OOCYTE_MEIOSIS	ADCY5,AURKA,CCNB1,CDC25C,CDK1,CDK2,FBXO43,FBXO5,IGF1R,MAD2L1,MAD2L2,PPP2R5B,PTTG1,SGO1	0.000378	0.003607	LUAD_gene_taxa_component_7	Shared_pathway
LUAD-pathway-21	LUAD	PID_HES_HEY_PATHWAY	ARNT,CREBBP,EP300,NCOR1,NCOR2,NOTCH1,PARP1,SPEN,STAT3	0.000454	0.004014	LUAD_gene_taxa_component_1	Cancer_specific_pathway
LUAD-pathway-22	LUAD	PID_FOXM1_PATHWAY	AURKB,BIRC5,CCNA2,CCNB1,CDK1,CDK2,CENPA,CKS1B,ESR1	0.000462	0.004014	LUAD_gene_taxa_component_7	Shared_pathway
LUAD-pathway-23	LUAD	KEGG_TYPE_I_DIABETES_MELLITUS	CD28,HLA-DMB,HLA-DOA,HLA-DPA1,HLA-DPB1,HLA-DQA1,HLA-DRA,HLA-DRB1,HSPD1	0.000513	0.004259	LUAD_gene_taxa_component_4	Shared_pathway
LUAD-pathway-24	LUAD	KEGG_PRIMARY_IMMUNODEFICIENCY	BTK,CD3E,CD4,CIITA,IL7R,LCK,PTPRC,UNG	0.000538	0.004283	LUAD_gene_taxa_component_4	Shared_pathway
LUAD-pathway-25	LUAD	PID_IL12_2PATHWAY	CCR5,CD247,CD3E,CD3G,CD4,HLA-DRA,HLX,IL12RB1,JAK2,LCK,STAT5A	0.000653	0.004797	LUAD_gene_taxa_component_4	Shared_pathway
LUAD-pathway-26	LUAD	KEGG_ALLOGRAFT_REJECTION	CD28,HLA-DMB,HLA-DOA,HLA-DPA1,HLA-DPB1,HLA-DQA1,HLA-DRA,HLA-DRB1	0.000684	0.004839	LUAD_gene_taxa_component_4	Shared_pathway
LUAD-pathway-27	LUAD	KEGG_DRUG_METABOLISM_CYTOCHROME_P450	ADH4,ADH5,ADH6,GSTA4,GSTM1,GSTZ1,MGST2,MGST3,UGT2B15,UGT2B17,UGT2B7	0.000717	0.00489	LUAD_gene_taxa_component_3	Shared_pathway
LUAD-pathway-28	LUAD	PID_FANCONI_PATHWAY	FANCB,FANCD2,HES1,RFC2,RFC5,RMI1,UBE2T,XRCC3	0.000784	0.005161	LUAD_gene_taxa_component_7	Shared_pathway
LUAD-pathway-29	LUAD	KEGG_T_CELL_RECEPTOR_SIGNALING_PATHWAY	AKT3,CD247,CD28,CD3E,CD3G,CD4,ITK,LCK,MAP3K14,NRAS,PIK3CG,PIK3R1,PIK3R5,PTPRC	0.000841	0.005352	LUAD_gene_taxa_component_4	Shared_pathway
LUAD-pathway-30	LUAD	KEGG_HUNTINGTONS_DISEASE	AP2B1,COX7A1,COX7B,CREBBP,EP300,GNAQ,HTT,NDUFB2,NDUFB5,NDUFB6,NDUFB7,NDUFC2,NDUFS2,POLR2A,POLR2G,POLR2K,RCOR1,TAF4,UQCR11	0.000916	0.005647	LUAD_gene_taxa_component_1	Shared_pathway
LUAD-pathway-31	LUAD	PID_CMYB_PATHWAY	BCL2,CASP6,CD4,CSF1R,ETS1,H2AZ1,LEF1,MAF,MYB,NRAS,SMARCA2,YEATS4	0.000954	0.005696	LUAD_gene_taxa_component_4	Shared_pathway
LUAD-pathway-32	LUAD	KEGG_BASE_EXCISION_REPAIR	NEIL3,PCNA,POLB,POLE3,POLE4,TDG,UNG	0.001037	0.006001	LUAD_gene_taxa_component_7	Cancer_specific_pathway
LUAD-pathway-33	LUAD	KEGG_AUTOIMMUNE_THYROID_DISEASE	CD28,HLA-DMB,HLA-DOA,HLA-DPA1,HLA-DPB1,HLA-DQA1,HLA-DRA,HLA-DRB1	0.001071	0.006016	LUAD_gene_taxa_component_4	Shared_pathway
LUAD-pathway-34	LUAD	PID_PLK1_PATHWAY	AURKA,CCNB1,CDC25C,CDK1,FBXO5,NDC80,SGO1,SPC24	0.001205	0.006578	LUAD_gene_taxa_component_7	Shared_pathway
LUAD-pathway-35	LUAD	KEGG_MATURITY_ONSET_DIABETES_OF_THE_YOUNG	BHLHA15,HNF1A,HNF4A,MNX1,ONECUT1	0.001389	0.007368	LUAD_gene_taxa_component_3	Shared_pathway
LUAD-pathway-36	LUAD	PID_P53_REGULATION_PATHWAY	ABL1,CREBBP,EP300,GSK3B,HUWE1,PIN1,RASSF1,RCHY1,USP7	0.001664	0.008591	LUAD_gene_taxa_component_1	Shared_pathway
LUAD-pathway-37	LUAD	KEGG_MELANOMA	AKT3,FGF14,FGF2,HGF,MITF,NRAS,PDGFRA,PIK3CG,PIK3R1,PIK3R5	0.001806	0.009075	LUAD_gene_taxa_component_4	Shared_pathway
LUAD-pathway-38	LUAD	KEGG_PROGESTERONE_MEDIATED_OOCYTE_MATURATION	ADCY5,CCNA2,CCNB1,CDC25A,CDC25C,CDK1,CDK2,IGF1R,MAD2L1,MAD2L2,PIK3R1	0.001918	0.009395	LUAD_gene_taxa_component_7	Shared_pathway
LUAD-pathway-39	LUAD	KEGG_UBIQUITIN_MEDIATED_PROTEOLYSIS	HERC2,HUWE1,RBX1,RCHY1,SMURF1,SOCS1,TRIP12,UBA1,UBE2O,UBE2Q1,UBE2Q2,UBE2U	0.002074	0.009666	LUAD_gene_taxa_component_1	Shared_pathway
LUAD-pathway-40	LUAD	PID_ATR_PATHWAY	CCNA2,CDC25A,CDC25C,CDK2,FANCD2,RFC2,RFC5	0.002075	0.009666	LUAD_gene_taxa_component_7	Shared_pathway
LUAD-pathway-41	LUAD	KEGG_DNA_REPLICATION	PCNA,POLA2,POLE3,POLE4,RFC2,RFC5,SSBP1	0.002557	0.01163	LUAD_gene_taxa_component_7	Shared_pathway
LUAD-pathway-42	LUAD	KEGG_ENDOMETRIAL_CANCER	AKT3,AXIN1,LEF1,NRAS,PIK3CG,PIK3R1,PIK3R5,TCF7L2	0.002818	0.012233	LUAD_gene_taxa_component_4	Cancer_specific_pathway
LUAD-pathway-43	LUAD	PID_AMB2_NEUTROPHILS_PATHWAY	ITGB2,JAM2,JAM3,LCK,MMP2,RAP1A,SELP,SELPLG	0.002818	0.012233	LUAD_gene_taxa_component_4	Shared_pathway
LUAD-pathway-44	LUAD	KEGG_NOTCH_SIGNALING_PATHWAY	CREBBP,CTBP2,EP300,JAG2,NCOR2,NCSTN,NOTCH1,NOTCH3	0.002982	0.012658	LUAD_gene_taxa_component_1	Shared_pathway
LUAD-pathway-45	LUAD	KEGG_ACUTE_MYELOID_LEUKEMIA	AKT3,FLT3,LEF1,NRAS,PIK3CG,PIK3R1,PIK3R5,STAT5A,TCF7L2	0.003113	0.012926	LUAD_gene_taxa_component_4	Shared_pathway
LUAD-pathway-46	LUAD	KEGG_LYSOSOME	ACP5,AP1S2,ARSB,ATP6V0D2,CTSS,CTSZ,DNASE2B,FUCA1,LIPA,MAN2B1,NAGA,PSAP,SMPD1,SORT1	0.003211	0.013048	LUAD_gene_taxa_component_4	Shared_pathway
LUAD-pathway-47	LUAD	PID_IL23_PATHWAY	CD3E,CD4,CXCL9,IL12RB1,JAK2,PIK3R1,STAT5A	0.003379	0.013448	LUAD_gene_taxa_component_4	Shared_pathway
LUAD-pathway-48	LUAD	PID_P73PATHWAY	ABL1,EP300,FASN,FOXO3,JAG2,JAK1,NDUFS2,NTRK1,PFDN5,PIN1,RCHY1	0.003595	0.013993	LUAD_gene_taxa_component_1	Cancer_specific_pathway
LUAD-pathway-49	LUAD	KEGG_CHRONIC_MYELOID_LEUKEMIA	AKT3,HDAC1,HDAC2,NRAS,PIK3CG,PIK3R1,PIK3R5,STAT5A,TGFB3,TGFBR2	0.003663	0.013993	LUAD_gene_taxa_component_4	Shared_pathway
LUAD-pathway-50	LUAD	PID_GLYPICAN_1PATHWAY	FGF2,LCK,PLA2G2A,SLIT2,TGFB3,TGFBR2	0.00383	0.014344	LUAD_gene_taxa_component_4	Cancer_specific_pathway
LUAD-pathway-51	LUAD	KEGG_STEROID_HORMONE_BIOSYNTHESIS	AKR1C4,COMT,CYP17A1,HSD17B2,UGT2B15,UGT2B17,UGT2B7	0.004154	0.015257	LUAD_gene_taxa_component_3	Shared_pathway
LUAD-pathway-52	LUAD	KEGG_RETINOL_METABOLISM	ADH4,ADH5,ADH6,BCO1,RDH5,UGT2B15,UGT2B17,UGT2B7	0.004395	0.015839	LUAD_gene_taxa_component_3	Shared_pathway
LUAD-pathway-53	LUAD	KEGG_APOPTOSIS	AKT3,BCL2,CASP3,CASP6,CSF2RB,FADD,IRAK3,MAP3K14,PIK3CG,PIK3R1,PIK3R5	0.004523	0.015998	LUAD_gene_taxa_component_4	Shared_pathway
LUAD-pathway-54	LUAD	PID_HDAC_CLASSI_PATHWAY	CHD3,CREBBP,EP300,GATAD2B,NCOR1,NCOR2,SMURF1,STAT3	0.004762	0.016539	LUAD_gene_taxa_component_1	Shared_pathway
LUAD-pathway-55	LUAD	KEGG_COMPLEMENT_AND_COAGULATION_CASCADES	A2M,C1QA,C1QB,C1QC,C1R,C1S,C3,C3AR1,C7,CR1	0.005356	0.018266	LUAD_gene_taxa_component_4	Shared_pathway
LUAD-pathway-56	LUAD	PID_TXA2PATHWAY	GNG2,LCK,PIK3CG,PIK3R5,PIK3R6,PRKCB,PRKCH,PTGIR,TGM2	0.005497	0.018419	LUAD_gene_taxa_component_4	Shared_pathway
LUAD-pathway-57	LUAD	PID_CXCR3_PATHWAY	CXCL9,GNAO1,GNG2,ITGAL,ITGB2,NRAS,PIK3R1	0.005823	0.018639	LUAD_gene_taxa_component_4	Cancer_specific_pathway
LUAD-pathway-58	LUAD	PID_EPO_PATHWAY	BCL2,BTK,JAK2,PIK3R1,RAP1A,STAT5A	0.005855	0.018639	LUAD_gene_taxa_component_4	Shared_pathway
LUAD-pathway-59	LUAD	PID_IL12_STAT4_PATHWAY	CD247,CD28,CD3E,CD3G,CD4,HLA-DRA	0.005855	0.018639	LUAD_gene_taxa_component_4	Shared_pathway
LUAD-pathway-60	LUAD	KEGG_FC_GAMMA_R_MEDIATED_PHAGOCYTOSIS	AKT3,DNM1L,DOCK2,INPP5D,PIK3CG,PIK3R1,PIK3R5,PLPP1,PLPP3,PRKCB,PTPRC,WAS	0.006403	0.020049	LUAD_gene_taxa_component_4	Shared_pathway
LUAD-pathway-61	LUAD	PID_AURORA_A_PATHWAY	AURKA,AURKB,BIRC5,CENPA,RAN,TACC1	0.00665	0.020485	LUAD_gene_taxa_component_7	Shared_pathway
LUAD-pathway-62	LUAD	KEGG_RNA_POLYMERASE	POLR1A,POLR2A,POLR2G,POLR2K,POLR3A	0.006782	0.02056	LUAD_gene_taxa_component_1	Cancer_specific_pathway
LUAD-pathway-63	LUAD	PID_HIV_NEF_PATHWAY	BCL2,CASP3,CASP6,CD247,FADD,MAP3K14	0.007118	0.021242	LUAD_gene_taxa_component_4	Shared_pathway
LUAD-pathway-64	LUAD	KEGG_TOLL_LIKE_RECEPTOR_SIGNALING_PATHWAY	AKT3,CXCL9,FADD,PIK3CG,PIK3R1,PIK3R5,TLR4,TLR5,TLR7,TLR8	0.008498	0.024789	LUAD_gene_taxa_component_4	Shared_pathway
LUAD-pathway-65	LUAD	PID_IL8_CXCR2_PATHWAY	DOCK2,ELMO1,GNG2,PIK3CG,PIK3R6,PRKCB	0.008566	0.024789	LUAD_gene_taxa_component_4	Shared_pathway
LUAD-pathway-66	LUAD	PID_NOTCH_PATHWAY	EP300,JAG2,NCOR1,NCOR2,NCSTN,NOTCH1,NOTCH3,SPEN	0.009406	0.026814	LUAD_gene_taxa_component_1	Cancer_specific_pathway
LUAD-pathway-67	LUAD	KEGG_TIGHT_JUNCTION	ACTN4,AFDN,CGN,EPB41L1,F11R,MAGI1,MYH10,MYH9,MYL5,PARD3,SPTAN1,SYMPK,TJP1	0.010429	0.028711	LUAD_gene_taxa_component_1	Shared_pathway
LUAD-pathway-68	LUAD	PID_AVB3_INTEGRIN_PATHWAY	ADGRA2,COL14A1,COL16A1,COL4A6,COL8A2,CSF1R,FGF2,FN1,PIK3R1,TGFBR2	0.010522	0.028711	LUAD_gene_taxa_component_4	Shared_pathway
LUAD-pathway-69	LUAD	PID_FCER1_PATHWAY	BTK,HCLS1,ITK,PIK3R1,PLPP1,PRKCB,S1PR1,WIPF1	0.010761	0.028949	LUAD_gene_taxa_component_4	Shared_pathway
LUAD-pathway-70	LUAD	KEGG_RENAL_CELL_CARCINOMA	AKT3,ETS1,HGF,NRAS,PIK3CG,PIK3R1,PIK3R5,RAP1A,TGFB3	0.01145	0.030039	LUAD_gene_taxa_component_4	Shared_pathway
LUAD-pathway-71	LUAD	PID_IL2_PI3K_PATHWAY	EIF3A,FOXO3,GAB2,JAK1,MTOR,PTPN11	0.011481	0.030039	LUAD_gene_taxa_component_1	Shared_pathway
LUAD-pathway-72	LUAD	PID_GMCSF_PATHWAY	CSF2RB,IRF8,JAK2,NRAS,PIK3R1,STAT5A	0.012074	0.031165	LUAD_gene_taxa_component_4	Shared_pathway
LUAD-pathway-73	LUAD	PID_BETA_CATENIN_NUC_PATHWAY	CAMK4,CCN1,HDAC1,HDAC2,LEF1,MITF,MMP2,SP5,TCF4,TCF7L2	0.012893	0.032403	LUAD_gene_taxa_component_4	Shared_pathway
LUAD-pathway-74	LUAD	KEGG_ADHERENS_JUNCTION	ACTN4,AFDN,CREBBP,EP300,INSR,PARD3,PTPRF,TCF7L2,TJP1	0.013325	0.033054	LUAD_gene_taxa_component_1	Shared_pathway
LUAD-pathway-75	LUAD	KEGG_FC_EPSILON_RI_SIGNALING_PATHWAY	AKT3,BTK,INPP5D,NRAS,PIK3CG,PIK3R1,PIK3R5,PLA2G2A,PRKCB	0.014236	0.03442	LUAD_gene_taxa_component_4	Shared_pathway
LUAD-pathway-76	LUAD	KEGG_MELANOGENESIS	ADCY9,CAMK2G,CREB3L1,CREB3L2,CREBBP,FZD10,FZD8,MC1R,POMC,PRKCG,PRKX,WNT16	0.014623	0.034911	LUAD_gene_taxa_component_3	Cancer_specific_pathway
LUAD-pathway-77	LUAD	PID_IL3_PATHWAY	CSF2RB,HDAC1,JAK2,PIK3R1,STAT5A	0.015124	0.035663	LUAD_gene_taxa_component_4	Shared_pathway
LUAD-pathway-78	LUAD	KEGG_JAK_STAT_SIGNALING_PATHWAY	AKT3,CSF2RB,GHR,IL10RA,IL12RB1,IL21R,IL6ST,IL7R,JAK2,PIK3CG,PIK3R1,PIK3R5,STAT5A	0.016004	0.037277	LUAD_gene_taxa_component_4	Shared_pathway
LUAD-pathway-79	LUAD	PID_ERA_GENOMIC_PATHWAY	DDX54,EP300,LCOR,MED1,MPG,NCOR1,NCOR2,SAFB	0.016792	0.038224	LUAD_gene_taxa_component_1	Shared_pathway
LUAD-pathway-80	LUAD	KEGG_DRUG_METABOLISM_OTHER_ENZYMES	IMPDH1,NAT1,NAT2,UGT2B15,UGT2B17,UGT2B7	0.016811	0.038224	LUAD_gene_taxa_component_3	Shared_pathway
LUAD-pathway-81	LUAD	KEGG_PROSTATE_CANCER	AKT3,BCL2,FGFR2,LEF1,NRAS,PDGFRA,PIK3CG,PIK3R1,PIK3R5,TCF7L2	0.017173	0.03859	LUAD_gene_taxa_component_4	Cancer_specific_pathway
LUAD-pathway-82	LUAD	PID_E2F_PATHWAY	CCNA2,CDC25A,CDK1,CDK2,CES1,DHFR,E2F2,RANBP1,RRM2	0.017771	0.039469	LUAD_gene_taxa_component_7	Shared_pathway
LUAD-pathway-83	LUAD	KEGG_NON_SMALL_CELL_LUNG_CANCER	AKT3,NRAS,PIK3CG,PIK3R1,PIK3R5,PRKCB,RASSF5	0.018537	0.040235	LUAD_gene_taxa_component_4	Shared_pathway
LUAD-pathway-84	LUAD	PID_IL2_1PATHWAY	BCL2,IKZF3,LCK,NRAS,PIK3R1,PRKCB,STAT5A	0.018537	0.040235	LUAD_gene_taxa_component_4	Shared_pathway
LUAD-pathway-85	LUAD	KEGG_B_CELL_RECEPTOR_SIGNALING_PATHWAY	AKT3,BTK,INPP5D,NRAS,PIK3CG,PIK3R1,PIK3R5,PRKCB,RASGRP3	0.019312	0.041316	LUAD_gene_taxa_component_4	Shared_pathway
LUAD-pathway-86	LUAD	KEGG_TYROSINE_METABOLISM	ADH4,ADH5,ADH6,COMT,GSTZ1,HPD	0.019635	0.041316	LUAD_gene_taxa_component_3	Shared_pathway
LUAD-pathway-87	LUAD	PID_MYC_ACTIV_PATHWAY	CAD,CREBBP,EIF4G1,EP300,HSPA4,HUWE1,NCL,TRRAP,UBTF	0.019685	0.041316	LUAD_gene_taxa_component_1	Shared_pathway
LUAD-pathway-88	LUAD	KEGG_VIBRIO_CHOLERAE_INFECTION	ADCY9,ATP6V1C2,MUC2,PLCG1,PRKCG,PRKX,SEC61B	0.023384	0.048279	LUAD_gene_taxa_component_3	Cancer_specific_pathway
LUAD-pathway-89	LUAD	PID_ILK_PATHWAY	AURKA,IQGAP1,PARVA,PPP1R14C,TNS1,XPO1	0.023508	0.048279	LUAD_gene_taxa_component_7	Cancer_specific_pathway
LUAD-pathway-90	LUAD	PID_NEPHRIN_NEPH1_PATHWAY	F2RL2,NPHS1,PIK3R1,PLCG1,WASL	0.024001	0.048768	LUAD_gene_taxa_component_3	Cancer_specific_pathway
LUAD-pathway-91	LUAD	PID_INTEGRIN_CS_PATHWAY	ITGA4,ITGA8,ITGAL,ITGB2,ITGB7	0.025137	0.050013	LUAD_gene_taxa_component_4	Shared_pathway
LUAD-pathway-92	LUAD	PID_S1P_S1P3_PATHWAY	AKT3,CXCR4,GNAO1,JAK2,S1PR1	0.025137	0.050013	LUAD_gene_taxa_component_4	Cancer_specific_pathway
LUAD-pathway-93	LUAD	PID_HNF3B_PATHWAY	APOA1,HNF1A,HNF4A,IGFBP1,NR3C1,PCK1	0.026213	0.050589	LUAD_gene_taxa_component_3	Shared_pathway
LUAD-pathway-94	LUAD	PID_AR_TF_PATHWAY	CREBBP,EHMT2,HDAC1,MAP2K6,NR3C1,SMARCA2,TRIM24	0.026409	0.050589	LUAD_gene_taxa_component_3	Cancer_specific_pathway
LUAD-pathway-95	LUAD	KEGG_WNT_SIGNALING_PATHWAY	CHD8,CREBBP,CTBP2,EP300,FZD5,FZD6,GSK3B,PPP3CC,RBX1,ROCK2,TBL1X,TCF7L2,VANGL1	0.02641	0.050589	LUAD_gene_taxa_component_1	Shared_pathway
LUAD-pathway-96	LUAD	KEGG_ALZHEIMERS_DISEASE	ATP2A2,COX7A1,COX7B,GNAQ,GSK3B,NCSTN,NDUFB2,NDUFB5,NDUFB6,NDUFB7,NDUFC2,NDUFS2,PPP3CC,UQCR11	0.02658	0.050589	LUAD_gene_taxa_component_1	Shared_pathway
LUAD-pathway-97	LUAD	KEGG_VASCULAR_SMOOTH_MUSCLE_CONTRACTION	ADCY4,CALCRL,IRAG1,KCNMB1,MYH11,MYL6B,MYLK,NPR2,PLA2G2A,PRKCB,PRKCH,PTGIR	0.026751	0.050589	LUAD_gene_taxa_component_4	Shared_pathway
LUAD-pathway-98	LUAD	PID_NFAT_3PATHWAY	CASP3,KPNA2,PRKCH,PRKCQ,RAN,RCAN2,XPO1	0.02744	0.051373	LUAD_gene_taxa_component_7	Shared_pathway
LUAD-pathway-99	LUAD	KEGG_NUCLEOTIDE_EXCISION_REPAIR	PCNA,POLE3,POLE4,RFC2,RFC5	0.027704	0.051373	LUAD_gene_taxa_component_7	Shared_pathway
LUAD-pathway-100	LUAD	PID_HIF2PATHWAY	ARNT,CREBBP,EP300,EPAS1,HIF1AN	0.028415	0.051614	LUAD_gene_taxa_component_1	Shared_pathway
LUAD-pathway-101	LUAD	KEGG_OXIDATIVE_PHOSPHORYLATION	ATP6V0E1,COX7A1,COX7B,NDUFA11,NDUFB2,NDUFB5,NDUFB6,NDUFB7,NDUFC2,NDUFS2,UQCR11	0.028926	0.051614	LUAD_gene_taxa_component_1	Shared_pathway
LUAD-pathway-102	LUAD	PID_AR_PATHWAY	FKBP4,LATS2,MED1,NCOA6,PELP1,ZMIZ1,ZNF318	0.029148	0.051614	LUAD_gene_taxa_component_1	Shared_pathway
LUAD-pathway-103	LUAD	PID_RB_1PATHWAY	AATF,ABL1,ATF7,CREBBP,EP300,TAF1,UBTF	0.029148	0.051614	LUAD_gene_taxa_component_1	Cancer_specific_pathway
LUAD-pathway-104	LUAD	KEGG_ETHER_LIPID_METABOLISM	ENPP2,LPCAT2,PLA2G2A,PLPP1,PLPP3	0.029233	0.051614	LUAD_gene_taxa_component_4	Shared_pathway
LUAD-pathway-105	LUAD	PID_CASPASE_PATHWAY	BID,CASP3,CASP4,CASP9,GAS2,NUMA1,TFAP2A	0.029688	0.051614	LUAD_gene_taxa_component_3	Shared_pathway
LUAD-pathway-106	LUAD	PID_TCPTP_PATHWAY	CREBBP,EIF2AK2,INSR,JAK1,KPNB1,STAT3	0.029725	0.051614	LUAD_gene_taxa_component_1	Cancer_specific_pathway
LUAD-pathway-107	LUAD	PID_THROMBIN_PAR1_PATHWAY	AKAP13,ARRB1,DNM1,PIK3R1,PLCB2,ROCK1	0.030197	0.05196	LUAD_gene_taxa_component_7	Cancer_specific_pathway
LUAD-pathway-108	LUAD	PID_INTEGRIN2_PATHWAY	C3,CCN1,ITGAL,ITGB2,JAM3	0.033725	0.057005	LUAD_gene_taxa_component_4	Shared_pathway
LUAD-pathway-109	LUAD	PID_REG_GR_PATHWAY	CGA,CREBBP,HDAC1,KRT17,NR3C1,POMC,SFN,SMARCA4,STAT5B	0.035041	0.058655	LUAD_gene_taxa_component_3	Cancer_specific_pathway
LUAD-pathway-110	LUAD	PID_SHP2_PATHWAY	AFDN,GAB2,IFNGR1,JAK1,NTRK1,PTPN11,SDC2	0.035528	0.058655	LUAD_gene_taxa_component_1	Shared_pathway
LUAD-pathway-111	LUAD	PID_ANGIOPOIETIN_RECEPTOR_PATHWAY	ETS1,FGF2,FN1,MMP2,PIK3R1,STAT5A	0.036048	0.058655	LUAD_gene_taxa_component_4	Cancer_specific_pathway
LUAD-pathway-112	LUAD	KEGG_SMALL_CELL_LUNG_CANCER	CDK2,CKS1B,COL4A4,E2F2,ITGA2B,LAMA2,PIAS1,PIK3R1,PTGS2	0.036138	0.058655	LUAD_gene_taxa_component_7	Cancer_specific_pathway
LUAD-pathway-113	LUAD	PID_FAS_PATHWAY	BTK,CASP3,FADD,PIK3R1,SMPD1	0.038624	0.061476	LUAD_gene_taxa_component_4	Cancer_specific_pathway
LUAD-pathway-114	LUAD	PID_RAC1_REG_PATHWAY	ARHGEF6,DEF6,DOCK2,ELMO1,PREX1	0.043934	0.06935	LUAD_gene_taxa_component_4	Cancer_specific_pathway
LUAD-pathway-115	LUAD	PID_EPHA_FWDPATHWAY	EFNA2,LCK,PIK3CG,PIK3R5,PIK3R6	0.049659	0.076718	LUAD_gene_taxa_component_4	Shared_pathway
LUAD-pathway-116	LUAD	PID_PI3K_PLC_TRK_PATHWAY	AGAP2,CAMK4,NRAS,PIK3R1,STAT5A	0.049659	0.076718	LUAD_gene_taxa_component_4	Cancer_specific_pathway
LUAD-pathway-117	LUAD	PID_CD8_TCR_DOWNSTREAM_PATHWAY	CD247,CD3E,CD3G,NRAS,PRKCB,TNFRSF18	0.049807	0.076718	LUAD_gene_taxa_component_4	Shared_pathway
LUAD-pathway-118	LUAD	PID_KIT_PATHWAY	CREBBP,FOXO3,GSK3B,PTPN11,SOCS1,STAT3	0.050519	0.077193	LUAD_gene_taxa_component_1	Shared_pathway
LUAD-pathway-119	LUAD	KEGG_GLIOMA	AKT3,NRAS,PDGFRA,PIK3CG,PIK3R1,PIK3R5,PRKCB	0.052458	0.07952	LUAD_gene_taxa_component_4	Cancer_specific_pathway
LUAD-pathway-120	LUAD	KEGG_RNA_DEGRADATION	LSM3,LSM5,LSM7,MPHOSPH6,ZCCHC7	0.053078	0.079825	LUAD_gene_taxa_component_7	Shared_pathway
LUAD-pathway-121	LUAD	PID_INTEGRIN3_PATHWAY	CCN1,COL4A6,FBN1,FN1,PECAM1,TGFBR2	0.055018	0.082098	LUAD_gene_taxa_component_4	Shared_pathway
LUAD-pathway-122	LUAD	KEGG_ALDOSTERONE_REGULATED_SODIUM_REABSORPTION	PIK3CG,PIK3R1,PIK3R5,PRKCB,SGK1	0.055802	0.082622	LUAD_gene_taxa_component_4	Cancer_specific_pathway
LUAD-pathway-123	LUAD	PID_IL4_2PATHWAY	EGR2,ETS1,JAK2,MYB,PIK3R1,SELP,STAT5A	0.062137	0.091293	LUAD_gene_taxa_component_4	Shared_pathway
LUAD-pathway-124	LUAD	KEGG_CARDIAC_MUSCLE_CONTRACTION	COX8A,CYC1,RYR2,SLC8A1,TPM3,UQCRC1,UQCRH	0.067358	0.098208	LUAD_gene_taxa_component_4	Cancer_specific_pathway
LUSC-pathway-01	LUSC	PID_MYC_ACTIV_PATHWAY	EIF2S1,HMGA1,HSPA4,ID2,MYC,NDUFAF2,NPM1,SUPT3H	2.17e-05	0.000145	LUSC_gene_taxa_component_1	Shared_pathway
LUSC-pathway-02	LUSC	KEGG_GLUTATHIONE_METABOLISM	GCLC,GCLM,GSR,GSTA4,GSTO2,IDH1,ODC1	2.28e-05	0.000145	LUSC_gene_taxa_component_4	Cancer_specific_pathway
LUSC-pathway-03	LUSC	KEGG_AMYOTROPHIC_LATERAL_SCLEROSIS_ALS	GPX1,MAP3K5,NEFH,NEFM,RAC1	0.001082	0.005141	LUSC_gene_taxa_component_5	Cancer_specific_pathway
LUSC-pathway-04	LUSC	KEGG_NEUROACTIVE_LIGAND_RECEPTOR_INTERACTION	ADRB1,CHRNA1,F2RL2,GABRE,GPR35,GRM8,HTR1D,NMUR1,OPRD1,SSTR4	0.002982	0.011332	LUSC_gene_taxa_component_3	Shared_pathway
LUSC-pathway-05	LUSC	KEGG_GLYCEROPHOSPHOLIPID_METABOLISM	AGPAT4,DGKB,LYPLA2,PCYT1B,PLD2	0.009001	0.027002	LUSC_gene_taxa_component_4	Shared_pathway
LUSC-pathway-06	LUSC	PID_ERBB1_DOWNSTREAM_PATHWAY	BAIAP2,PIK3CD,PIK3R3,RIN1,RPS6KA4	0.011927	0.028327	LUSC_gene_taxa_component_2	Shared_pathway
LUSC-pathway-07	LUSC	KEGG_CALCIUM_SIGNALING_PATHWAY	CACNA1D,CACNA1S,CCKBR,GNA15,MYLK3,SPHK1	0.051447	0.061093	LUSC_gene_taxa_component_5	Shared_pathway
PRAD-pathway-01	PRAD	KEGG_RIBOSOME	FAU,RPL10,RPL11,RPL12,RPL13,RPL13A,RPL14,RPL15,RPL18,RPL18A,RPL19,RPL21,RPL22,RPL23,RPL23A,RPL24,RPL26,RPL27,RPL27A,RPL28,RPL29,RPL3,RPL31,RPL32,RPL34,RPL35,RPL35A,RPL36,RPL36AL,RPL37,RPL37A,RPL38,RPL39,RPL4,RPL5,RPL6,RPL7,RPL7A,RPL8,RPL9,RPLP0,RPLP1,RPLP2,RPS11,RPS13,RPS15,RPS15A,RPS16,RPS18,RPS19,RPS2,RPS20,RPS21,RPS23,RPS24,RPS25,RPS27,RPS27A,RPS27L,RPS28,RPS29,RPS3,RPS3A,RPS4X,RPS5,RPS6,RPS7,…	1.27e-42	3.88e-40	PRAD_gene_taxa_component_4	Shared_pathway
PRAD-pathway-02	PRAD	KEGG_NUCLEOTIDE_EXCISION_REPAIR	CCNH,CDK7,CETN2,ERCC1,ERCC4,ERCC5,GTF2H5,POLD1,POLE,POLE4,RBX1,RFC1,XPC	3.79e-05	0.001055	PRAD_gene_taxa_component_4	Shared_pathway
PRAD-pathway-03	PRAD	PID_ATM_PATHWAY	ABL1,BID,BLM,BRCA1,CTBP1,MDC1,MDM2,RAD50,TP53BP1,UBE2N	0.00071	0.012066	PRAD_gene_taxa_component_4	Shared_pathway
PRAD-pathway-04	PRAD	KEGG_PRIMARY_IMMUNODEFICIENCY	ADA,BLNK,CD19,CD3D,CD3E,CD40LG,CD79A,CD8B,IL2RG,IL7R,LCK,TNFRSF13B	0.001007	0.015406	PRAD_gene_taxa_component_8	Shared_pathway
PRAD-pathway-05	PRAD	KEGG_ARGININE_AND_PROLINE_METABOLISM	AGMAT,ALDH4A1,ALDH7A1,AOC1,ARG2,ASS1,GATM,GLUD1,GOT1,MAOA,NAGS,NOS1,OAT,P4HA2,P4HA3,PRODH,PYCR1,SMS	0.001427	0.020792	PRAD_gene_taxa_component_3	Shared_pathway
PRAD-pathway-06	PRAD	PID_P38_MKK3_6PATHWAY	ATM,CAMK2B,CCM2,MAP2K3,MAP3K1,MAP3K10,MAPK14,TAOK1,TXN	0.002181	0.030341	PRAD_gene_taxa_component_1	Shared_pathway
PRAD-pathway-07	PRAD	PID_IL12_2PATHWAY	CD247,CD3D,CD3G,CD8A,CD8B,EOMES,GADD45G,HLA-A,IL12RB1,IL18,IL18R1,IL1R1,LCK,MAP2K6,NFKB1,RIPK2,SPHK2,STAT4	0.003967	0.044311	PRAD_gene_taxa_component_3	Shared_pathway
PRAD-pathway-08	PRAD	KEGG_ETHER_LIPID_METABOLISM	CHPT1,LPCAT1,LPCAT2,PAFAH2,PLA2G2A,PLA2G4B,PLA2G6,PLA2G7,PLD2,PLPP1,PLPP2	0.005362	0.054072	PRAD_gene_taxa_component_8	Shared_pathway
PRAD-pathway-09	PRAD	KEGG_VASOPRESSIN_REGULATED_WATER_REABSORPTION	ADCY6,CREB3L1,DCTN1,DCTN6,DYNC1H1,DYNC1LI2,DYNC2H1,DYNLL1,GNAS,PRKACA,RAB11A	0.005905	0.054072	PRAD_gene_taxa_component_4	Cancer_specific_pathway
PRAD-pathway-10	PRAD	KEGG_P53_SIGNALING_PATHWAY	ADGRB1,CCNB2,CCNB3,CCNG2,CD82,CDK1,CHEK1,CYCS,DDB2,FAS,GTSE1,IGF1,PERP,RPRM,RRM2,RRM2B,SERPINB5,TP53AIP1,TP73	0.006008	0.054072	PRAD_gene_taxa_component_10	Cancer_specific_pathway
PRAD-pathway-11	PRAD	KEGG_BASAL_CELL_CARCINOMA	APC2,BMP2,FZD10,FZD2,FZD8,GLI1,HHIP,LEF1,SHH,TCF7,TCF7L1,WNT10A,WNT2B,WNT3A,WNT5B,WNT6,WNT7A	0.006195	0.054164	PRAD_gene_taxa_component_3	Shared_pathway
PRAD-pathway-12	PRAD	KEGG_VALINE_LEUCINE_AND_ISOLEUCINE_DEGRADATION	ABAT,ACAA1,ACAD8,ALDH3A2,ALDH7A1,AUH,BCAT2,DBT,EHHADH,HIBCH,HMGCL,IVD,MCCC2,PCCA	0.0068	0.054448	PRAD_gene_taxa_component_8	Shared_pathway
PRAD-pathway-13	PRAD	KEGG_BASAL_TRANSCRIPTION_FACTORS	GTF2E2,GTF2F2,GTF2I,TAF12,TAF6,TAF9,TBPL1	0.007445	0.054448	PRAD_gene_taxa_component_4	Shared_pathway
PRAD-pathway-14	PRAD	PID_MYC_PATHWAY	CDKN2A,HBP1,PPP2R5A,RUVBL2,TAF12,TAF9,TRRAP	0.007445	0.054448	PRAD_gene_taxa_component_4	Shared_pathway
PRAD-pathway-15	PRAD	PID_EPHRINB_REV_PATHWAY	BLK,CXCR4,DNM1,EFNB2,FYN,LCK,RGS3,TIAM1,YES1	0.007829	0.054448	PRAD_gene_taxa_component_8	Cancer_specific_pathway
PRAD-pathway-16	PRAD	KEGG_PURINE_METABOLISM	ADCY6,ADCY7,APRT,CANT1,DGUOK,GUCY2C,GUK1,HPRT1,NME1,NME3,NME4,NT5C2,NUDT9,PAICS,POLA2,POLD1,POLE,POLE4,POLR1A,POLR1H,POLR2A,POLR2B,POLR2F,POLR2G,POLR2I,POLR2J,POLR2K,POLR2L,POLR3A,POLR3B,POLR3GL	0.008361	0.055617	PRAD_gene_taxa_component_4	Shared_pathway
PRAD-pathway-17	PRAD	KEGG_PPAR_SIGNALING_PATHWAY	ACAA1,ACADL,ACOX3,ACSL5,ACSL6,CD36,CYP27A1,DBI,EHHADH,FABP5,NR1H3,PLIN1,PPARD,RXRA,SCD5,SLC27A4,SLC27A5	0.008795	0.057261	PRAD_gene_taxa_component_8	Cancer_specific_pathway
PRAD-pathway-18	PRAD	KEGG_NEUROACTIVE_LIGAND_RECEPTOR_INTERACTION	ADCYAP1R1,ADORA2B,ADRA1D,ADRB3,AVPR1A,CCKBR,CHRM2,CHRNA7,CNR1,DRD1,F2R,F2RL2,GABRA5,GABRE,GLP1R,GPR156,GRIA2,GRID1,GRIK1,GRIN2A,GZMA,HRH1,HTR1B,HTR1E,LEPR,LPAR6,MAS1,NPFFR1,NPFFR2,NR3C1,P2RX2,P2RX6,P2RX7,P2RY13,P2RY2,PRLHR,PTGDR,PTGER3,S1PR1,S1PR4,S1PR5,SSTR5,TAAR1,THRA,THRB,VIPR2	0.009462	0.060321	PRAD_gene_taxa_component_10	Shared_pathway
PRAD-pathway-19	PRAD	KEGG_ACUTE_MYELOID_LEUKEMIA	BAD,CEBPA,FLT3,HRAS,JUP,KIT,MAP2K2,PIK3CA,PIK3CD,PIK3CG,PIK3R1,PPARD,RPS6KB2,SOS1	0.009862	0.061584	PRAD_gene_taxa_component_1	Shared_pathway
PRAD-pathway-20	PRAD	KEGG_FRUCTOSE_AND_MANNOSE_METABOLISM	FCSK,FPGT,GMPPA,HK1,HK2,KHK,MPI,PFKFB4,PFKL,PFKM,SORD	0.013224	0.074916	PRAD_gene_taxa_component_8	Shared_pathway
PRAD-pathway-21	PRAD	KEGG_DNA_REPLICATION	MCM2,POLA2,POLD1,POLE,POLE4,RFC1,RNASEH2B,RNASEH2C,SSBP1	0.013465	0.074916	PRAD_gene_taxa_component_4	Shared_pathway
PRAD-pathway-22	PRAD	KEGG_T_CELL_RECEPTOR_SIGNALING_PATHWAY	CARD11,CBLC,CD247,CD3D,CD3G,CD8A,CD8B,CHP1,CHP2,LCK,MAPK11,MAPK13,NFKB1,PAK1,PAK5,PAK6,PIK3CB,PIK3CD,PIK3R3,PRKCQ,VAV1,VAV2,VAV3	0.015575	0.080084	PRAD_gene_taxa_component_3	Shared_pathway
PRAD-pathway-23	PRAD	KEGG_TOLL_LIKE_RECEPTOR_SIGNALING_PATHWAY	CCL5,CD40,CTSK,CXCL10,CXCL11,IKBKE,IRAK1,LY96,MAP2K6,MAPK11,MAPK13,NFKB1,PIK3CB,PIK3CD,PIK3R3,TICAM1,TLR2,TLR3	0.016582	0.08037	PRAD_gene_taxa_component_3	Shared_pathway
PRAD-pathway-24	PRAD	PID_CD8_TCR_DOWNSTREAM_PATHWAY	CD247,CD3D,CD3E,CD3G,CD8B,EOMES,IL2RG,JUN,NFATC2,PPP3CB,PTPN7,STAT4,TNFRSF18,TNFRSF9	0.01724	0.08037	PRAD_gene_taxa_component_8	Shared_pathway
PRAD-pathway-25	PRAD	KEGG_ALANINE_ASPARTATE_AND_GLUTAMATE_METABOLISM	ABAT,ADSL,ALDH4A1,ASS1,DDO,GAD1,GFPT1,GLUD1,GOT1,GPT2	0.017506	0.08037	PRAD_gene_taxa_component_3	Shared_pathway
PRAD-pathway-26	PRAD	KEGG_CITRATE_CYCLE_TCA_CYCLE	ACO2,FH,IDH3A,IDH3G,MDH1,SDHA,SDHD,SUCLG1	0.017603	0.08037	PRAD_gene_taxa_component_4	Shared_pathway
PRAD-pathway-27	PRAD	PID_ECADHERIN_NASCENT_AJ_PATHWAY	AFDN,CSNK2B,CTNND1,ITGAE,NME1,PIK3CA,RAP1A,RAPGEF1,VAV2	0.017927	0.08037	PRAD_gene_taxa_component_4	Cancer_specific_pathway
PRAD-pathway-28	PRAD	KEGG_ENDOCYTOSIS	ACAP2,AP2M1,AP2S1,ARFGAP1,ASAP1,ASAP2,CHMP2A,CHMP4B,CLTA,CLTB,EEA1,EGFR,EPN1,GIT2,GRK2,GRK4,HRAS,KIT,MET,MVB12A,PARD6A,PLD1,RAB11B,RAB11FIP1,RAB11FIP2,RABEP1,RBSN,SH3GL1,SH3GL3,SH3GLB2,SMAP1,VPS28,VPS37B,VPS37C,VPS4A	0.018605	0.08037	PRAD_gene_taxa_component_1	Shared_pathway
PRAD-pathway-29	PRAD	KEGG_NOD_LIKE_RECEPTOR_SIGNALING_PATHWAY	BIRC3,CASP1,CCL5,CXCL1,IL18,MAPK11,MAPK13,NFKB1,PSTPIP1,PYCARD,RIPK2,TAB3,TRIP6	0.018648	0.08037	PRAD_gene_taxa_component_3	Shared_pathway
PRAD-pathway-30	PRAD	PID_BARD1_PATHWAY	BRCA1,FANCA,NPM1,PRKDC,RAD50,TP53	0.021093	0.088418	PRAD_gene_taxa_component_4	Cancer_specific_pathway
PRAD-pathway-31	PRAD	KEGG_COLORECTAL_CANCER	APPL1,AXIN1,BAD,BAX,BCL2,MSH6,PIK3CA,PIK3CD,PIK3CG,PIK3R1,RAC3,SMAD3,TGFB2,TGFBR2	0.022088	0.090541	PRAD_gene_taxa_component_1	Shared_pathway
PRAD-pathway-32	PRAD	KEGG_CYTOSOLIC_DNA_SENSING_PATHWAY	CASP1,CCL5,CXCL10,IKBKE,IL18,NFKB1,POLR3G,PYCARD,RIPK3,STING1	0.022848	0.090541	PRAD_gene_taxa_component_3	Shared_pathway
PRAD-pathway-33	PRAD	PID_PI3KCI_AKT_PATHWAY	BCL2L1,GSK3A,MTOR,PRKACA,PRKDC,RAF1,RICTOR,YWHAE,YWHAH	0.023373	0.090541	PRAD_gene_taxa_component_4	Shared_pathway
PRAD-pathway-34	PRAD	KEGG_SNARE_INTERACTIONS_IN_VESICULAR_TRANSPORT	BET1,BNIP1,STX19,STX6,STX8,USE1,VAMP1,VAMP8	0.023625	0.090541	PRAD_gene_taxa_component_4	Cancer_specific_pathway
PRAD-pathway-35	PRAD	KEGG_GLYCEROPHOSPHOLIPID_METABOLISM	ACHE,ADPRM,AGPAT1,CHAT,CHPT1,CRLS1,DGKA,GPAT3,LPCAT1,LPCAT2,LPGAT1,PCYT2,PLA2G15,PLA2G2A,PLA2G4B,PLA2G6,PLD2,PLPP1,PLPP2	0.023967	0.090541	PRAD_gene_taxa_component_8	Shared_pathway
PRAD-pathway-36	PRAD	PID_LKB1_PATHWAY	MAPT,MARK2,MTOR,PRKACA,RPTOR,SIK3,STRADA,TP53,TSC2,YWHAE,YWHAH	0.026764	0.09635	PRAD_gene_taxa_component_4	Shared_pathway
PRAD-pathway-37	PRAD	PID_MTOR_4PATHWAY	CYCS,EIF4A1,EIF4EBP1,MTOR,NRAS,RAF1,RICTOR,RPS6KA1,RPTOR,TSC2,ULK1,YWHAE,YWHAH	0.028006	0.098502	PRAD_gene_taxa_component_4	Cancer_specific_pathway
STAD-pathway-01	STAD	KEGG_RIBOSOME	FAU,RPL10,RPL10A,RPL11,RPL12,RPL13,RPL13A,RPL14,RPL15,RPL17,RPL18,RPL18A,RPL19,RPL23,RPL23A,RPL26,RPL26L1,RPL27,RPL27A,RPL28,RPL29,RPL3,RPL30,RPL31,RPL32,RPL34,RPL35,RPL35A,RPL36,RPL37,RPL37A,RPL38,RPL4,RPL41,RPL5,RPL6,RPL7A,RPL8,RPL9,RPLP1,RPLP2,RPS10,RPS11,RPS13,RPS15,RPS15A,RPS16,RPS18,RPS19,RPS2,RPS20,RPS21,RPS23,RPS24,RPS25,RPS26,RPS28,RPS3,RPS3A,RPS4X,RPS5,RPS6,RPS7,RPS8,RPS9,RPSA,UBA52	3.59e-27	1.08e-24	STAD_gene_taxa_component_1	Shared_pathway
STAD-pathway-02	STAD	KEGG_OXIDATIVE_PHOSPHORYLATION	ATP5F1B,ATP5F1D,ATP5MC1,ATP5MC2,ATP5MC3,ATP5ME,ATP5MF,ATP5PD,ATP5PF,ATP5PO,ATP6V0A4,ATP6V0D1,ATP6V0D2,ATP6V1A,ATP6V1F,COX4I1,COX4I2,COX5B,COX6A1,COX6B1,COX6B2,COX7A1,COX7B,COX7C,COX8A,CYC1,LHPP,NDUFA1,NDUFA11,NDUFA2,NDUFA3,NDUFA4,NDUFA4L2,NDUFA6,NDUFA8,NDUFA9,NDUFB10,NDUFB2,NDUFB4,NDUFB7,NDUFB8,NDUFB9,NDUFC1,NDUFS3,NDUFS4,NDUFS5,NDUFS7,NDUFS8,NDUFV2,NDUFV3,SDHB,UQCR10,UQCR11,UQCRC1,UQCRH,UQCRHL,U…	1.48e-11	2.23e-09	STAD_gene_taxa_component_1	Shared_pathway
STAD-pathway-03	STAD	KEGG_HUNTINGTONS_DISEASE	AP2S1,ATP5F1B,ATP5F1D,ATP5MC1,ATP5MC2,ATP5MC3,ATP5PD,ATP5PF,ATP5PO,BAX,BBC3,COX4I1,COX4I2,COX5B,COX6A1,COX6B1,COX6B2,COX7A1,COX7B,COX7C,COX8A,CYC1,DNAI1,DNAL4,DNALI1,GPX1,HTT,NDUFA1,NDUFA2,NDUFA3,NDUFA4,NDUFA4L2,NDUFA6,NDUFA8,NDUFA9,NDUFB10,NDUFB2,NDUFB4,NDUFB7,NDUFB8,NDUFB9,NDUFC1,NDUFS3,NDUFS4,NDUFS5,NDUFS7,NDUFS8,NDUFV2,NDUFV3,POLR2F,POLR2I,POLR2J2,POLR2J3,POLR2L,PPARG,SDHB,SLC25A6,SOD1,UQCR10…	4.69e-11	4.71e-09	STAD_gene_taxa_component_1	Shared_pathway
STAD-pathway-04	STAD	KEGG_ALZHEIMERS_DISEASE	ADAM10,ADAM17,APH1A,APOE,ATP2A2,ATP5F1B,ATP5F1D,ATP5MC1,ATP5MC2,ATP5MC3,ATP5PD,ATP5PF,ATP5PO,BAD,CALM1,CALM3,CAPN2,CDK5,CDK5R1,COX4I1,COX4I2,COX5B,COX6A1,COX6B1,COX6B2,COX7A1,COX7B,COX7C,COX8A,CYC1,EIF2AK3,ERN1,GAPDH,HSD17B10,ITPR2,ITPR3,NDUFA1,NDUFA2,NDUFA3,NDUFA4,NDUFA4L2,NDUFA6,NDUFA8,NDUFA9,NDUFB10,NDUFB2,NDUFB4,NDUFB7,NDUFB8,NDUFB9,NDUFC1,NDUFS3,NDUFS4,NDUFS5,NDUFS7,NDUFS8,NDUFV2,NDUFV3,PPP3…	1.67e-10	1.26e-08	STAD_gene_taxa_component_1	Shared_pathway
STAD-pathway-05	STAD	KEGG_PARKINSONS_DISEASE	ATP5F1B,ATP5F1D,ATP5MC1,ATP5MC2,ATP5MC3,ATP5PD,ATP5PF,ATP5PO,COX4I1,COX4I2,COX5B,COX6A1,COX6B1,COX6B2,COX7A1,COX7B,COX7C,COX8A,CYC1,NDUFA1,NDUFA2,NDUFA3,NDUFA4,NDUFA4L2,NDUFA6,NDUFA8,NDUFA9,NDUFB10,NDUFB2,NDUFB4,NDUFB7,NDUFB8,NDUFB9,NDUFC1,NDUFS3,NDUFS4,NDUFS5,NDUFS7,NDUFS8,NDUFV2,NDUFV3,SDHB,SLC25A6,UBE2L6,UQCR10,UQCR11,UQCRC1,UQCRH,UQCRHL,UQCRQ,VDAC1,VDAC2,VDAC3	4.06e-09	2.44e-07	STAD_gene_taxa_component_1	Shared_pathway
STAD-pathway-06	STAD	PID_AURORA_A_PATHWAY	AURKA,AURKAIP1,AURKB,BIRC5,CDC25B,CENPA,CKAP5,CPEB1,DLGAP5,GIT1,TACC1,TACC3,TPX2	0.000683	0.010819	STAD_gene_taxa_component_2	Shared_pathway
STAD-pathway-07	STAD	KEGG_PROTEASOME	PSMA2,PSMA6,PSMA7,PSMB10,PSMB3,PSMB4,PSMB6,PSMB8,PSMC4,PSME1,PSME2,PSME4	0.003707	0.046496	STAD_gene_taxa_component_1	Shared_pathway
STAD-pathway-08	STAD	PID_IL4_2PATHWAY	CCL11,CCL26,CD40LG,COL1A1,COL1A2,DOK2,EGR2,FCER2,IL2RG,IRS2,LTA,MTOR,MYBL1,PIK3CA,PTPN6,SELP,SOCS1,SOCS5,SPI1,STAT5A,THY1	0.004546	0.052623	STAD_gene_taxa_component_1	Shared_pathway
STAD-pathway-09	STAD	PID_KIT_PATHWAY	BAD,DOK1,FER,FOXO3,GAB1,MAP2K2,MAP4K1,MATK,PIK3CA,PTPN11,PTPN6,PTPRO,RAF1,SH2B2,SOCS1,STAT5A,TEC	0.004779	0.053273	STAD_gene_taxa_component_1	Shared_pathway
STAD-pathway-10	STAD	PID_SYNDECAN_1_PATHWAY	BSG,COL10A1,COL13A1,COL15A1,COL1A1,COL1A2,COL3A1,COL4A1,COL4A5,COL5A1,COL5A2,COL6A1,COL6A2,COL6A3,LAMA5,MMP7,MMP9,PPIB,SDC1	0.006331	0.065712	STAD_gene_taxa_component_6	Shared_pathway
STAD-pathway-11	STAD	KEGG_RNA_DEGRADATION	CNOT1,ENO1,EXOSC4,EXOSC5,HSPD1,LSM2,LSM3,LSM4,LSM5,LSM6,XRN1	0.007894	0.0792	STAD_gene_taxa_component_6	Shared_pathway
STAD-pathway-12	STAD	KEGG_SPLICEOSOME	ALYREF,BUD31,HSPA1B,HSPA6,LSM2,LSM3,LSM4,LSM5,LSM6,MAGOH,PCBP1,RBM25,SF3B5,SNRPB,SNRPB2,SNRPD2,SNRPE	0.008266	0.080262	STAD_gene_taxa_component_6	Shared_pathway
STAD-pathway-13	STAD	KEGG_LONG_TERM_POTENTIATION	ADCY1,ADCY8,CACNA1C,CAMK2A,CAMK2B,CAMK2G,CREBBP,GRIA1,GRIA2,GRM1,ITPR1,ITPR3,PLCB3,PPP1CA,PPP1CB,PPP1R12A,PPP1R1A,PRKCB,RPS6KA1,RPS6KA2,RPS6KA6	0.01023	0.09623	STAD_gene_taxa_component_2	Cancer_specific_pathway
STAD-pathway-14	STAD	PID_P53_REGULATION_PATHWAY	ATM,CCNA2,CDKN2A,CHEK1,DYRK2,HIPK2,KAT2B,MDM2,MDM4,PIN1,PPP1R13L,PRMT5,RPL11,TP53,TRIM28	0.010772	0.098249	STAD_gene_taxa_component_6	Shared_pathway
THCA-pathway-01	THCA	PID_IL4_2PATHWAY	AICDA,ALOX15,BCL2L1,CD40LG,DOK2,ETS1,FCER2,FES,HMGA1,IL10,IL2RG,IL4R,IRF4,IRS1,JAK2,JAK3,LTA,MYB,MYBL1,PARP14,PIGR,PTPN6,SELP,SPI1,STAT5A	9.56e-08	1.38e-06	THCA_gene_taxa_component_1	Shared_pathway
THCA-pathway-02	THCA	PID_IL23_PATHWAY	CCL2,CD3E,CD4,CXCL9,IFNG,IL12B,IL12RB1,IL18,IL18RAP,IL19,IL23A,IL24,JAK2,NFKB1,STAT1,STAT4,STAT5A,TNF	2.45e-07	3.38e-06	THCA_gene_taxa_component_1	Shared_pathway
THCA-pathway-03	THCA	PID_BCR_5PATHWAY	BCL2A1,BTK,CARD11,CD19,CD72,CD79A,CD79B,CSK,DAPP1,DOK1,ETS1,FCGR2B,LYN,MAP4K1,MAPK8,NFATC1,NFKB1,PAG1,PLCG2,POU2F2,PTPN6,PTPRC	1.44e-06	1.91e-05	THCA_gene_taxa_component_1	Shared_pathway
THCA-pathway-04	THCA	KEGG_OXIDATIVE_PHOSPHORYLATION	ATP5F1C,ATP5F1D,ATP5MC2,ATP5ME,ATP5MF,ATP5MG,ATP5PD,ATP5PF,ATP5PO,ATP6V0B,ATP6V1G2,COX4I2,COX5B,COX6A1,COX6B1,COX6C,COX7A1,COX7B,COX8A,LHPP,NDUFA1,NDUFA3,NDUFA4,NDUFA4L2,NDUFA5,NDUFA8,NDUFA9,NDUFB1,NDUFB10,NDUFB6,NDUFB7,NDUFC1,NDUFC2,NDUFS3,NDUFV3,PPA1,UQCR10,UQCR11,UQCRB,UQCRQ	1.87e-06	2.37e-05	THCA_gene_taxa_component_7	Shared_pathway
THCA-pathway-05	THCA	PID_IL27_PATHWAY	EBI3,IFNG,IL12B,IL12RB1,IL18,IL27RA,JAK2,STAT1,STAT2,STAT4,STAT5A,TBX21,TGFB1,TNF	2.03e-06	2.47e-05	THCA_gene_taxa_component_1	Shared_pathway
THCA-pathway-06	THCA	PID_CD40_PATHWAY	BCL2L1,BIRC3,CD40,CD40LG,FCAMR,JAK3,MAP3K14,MAPK10,MAPK11,MAPK8,NFKB1,STAT5A,TNFAIP3,TRAF1	8.74e-06	9.84e-05	THCA_gene_taxa_component_1	Shared_pathway
THCA-pathway-07	THCA	PID_AP1_PATHWAY	ACTA1,AGT,ATF3,BAG1,BCL2L11,CCL2,COL1A2,CXCL8,DMP1,DUSP1,EDN1,EGR1,ETS1,FABP4,FOS,FOSB,FOSL1,GATA2,IL10,IL6,JUN,JUNB,MYC,NFATC1,NFATC2,NTS,PENK,TRIP6	1.19e-05	0.000124	THCA_gene_taxa_component_10	Shared_pathway
THCA-pathway-08	THCA	PID_INTEGRIN1_PATHWAY	COL18A1,COL1A1,COL1A2,COL3A1,COL4A1,COL5A1,COL5A2,COL6A1,COL6A2,COL6A3,F13A1,FBN1,ITGA1,ITGA10,ITGA11,ITGA5,ITGA6,ITGA8,JAM2,LAMA2,LAMA3,LAMA4,LAMB1,NID1,TGFBI,THBS1,THBS2,TNC	1.19e-05	0.000124	THCA_gene_taxa_component_10	Shared_pathway
THCA-pathway-09	THCA	KEGG_NOD_LIKE_RECEPTOR_SIGNALING_PATHWAY	BIRC3,CARD9,CASP1,CCL13,CCL2,CCL5,CCL7,CCL8,IL18,MAPK10,MAPK11,MAPK8,NFKB1,NLRC4,NLRP3,NOD2,PSTPIP1,PYCARD,RIPK2,TNF,TNFAIP3	1.48e-05	0.000145	THCA_gene_taxa_component_1	Shared_pathway
THCA-pathway-10	THCA	PID_FRA_PATHWAY	CCL2,COL1A2,CXCL8,DCN,FOSL1,HMOX1,IL6,IVL,JUN,JUNB,LAMA3,LIF,MGP,MMP2,NFATC1,NFATC2,NOS3,THBD	5.2e-05	0.000465	THCA_gene_taxa_component_10	Shared_pathway
THCA-pathway-11	THCA	KEGG_ALZHEIMERS_DISEASE	APAF1,ATP5F1C,ATP5F1D,ATP5MC2,ATP5PD,ATP5PF,ATP5PO,BAD,CAPN1,CAPN2,CASP7,COX4I2,COX5B,COX6A1,COX6B1,COX6C,COX7A1,COX7B,COX8A,FAS,GSK3B,HSD17B10,ITPR3,LRP1,MME,NDUFA1,NDUFA3,NDUFA4,NDUFA4L2,NDUFA5,NDUFA8,NDUFA9,NDUFB1,NDUFB10,NDUFB6,NDUFB7,NDUFC1,NDUFC2,NDUFS3,NDUFV3,UQCR10,UQCR11,UQCRB,UQCRQ	5.93e-05	0.000515	THCA_gene_taxa_component_7	Shared_pathway
THCA-pathway-12	THCA	KEGG_COMPLEMENT_AND_COAGULATION_CASCADES	C1QA,C1QB,C1QC,C1R,C1S,C2,C3,C3AR1,C4B,C6,C7,CFB,CFH,CR1,CR2,F8,PLAU,PLAUR,SERPINA1,SERPINA5,SERPINF2,SERPING1	7.5e-05	0.000616	THCA_gene_taxa_component_1	Shared_pathway
THCA-pathway-13	THCA	KEGG_DILATED_CARDIOMYOPATHY	ACTC1,ADCY3,ADCY4,ADCY5,CACNA1C,CACNA1S,CACNA2D4,CACNG1,DES,EMD,GNAS,IGF1,ITGA1,ITGA10,ITGA11,ITGA5,ITGA6,ITGA8,LAMA2,MYH7,MYL2,PLN,PRKX,SGCA,SGCG,SLC8A1,TGFB3,TNF,TPM1,TPM2,TPM4,TTN	0.000103	0.000803	THCA_gene_taxa_component_10	Cancer_specific_pathway
THCA-pathway-14	THCA	KEGG_PARKINSONS_DISEASE	APAF1,ATP5F1C,ATP5F1D,ATP5MC2,ATP5PD,ATP5PF,ATP5PO,COX4I2,COX5B,COX6A1,COX6B1,COX6C,COX7A1,COX7B,COX8A,GPR37,NDUFA1,NDUFA3,NDUFA4,NDUFA4L2,NDUFA5,NDUFA8,NDUFA9,NDUFB1,NDUFB10,NDUFB6,NDUFB7,NDUFC1,NDUFC2,NDUFS3,NDUFV3,PARK7,UQCR10,UQCR11,UQCRB,UQCRQ	0.000127	0.000943	THCA_gene_taxa_component_7	Shared_pathway
THCA-pathway-15	THCA	KEGG_HUNTINGTONS_DISEASE	APAF1,ATP5F1C,ATP5F1D,ATP5MC2,ATP5PD,ATP5PF,ATP5PO,COX4I2,COX5B,COX6A1,COX6B1,COX6C,COX7A1,COX7B,COX8A,CREB3L4,NDUFA1,NDUFA3,NDUFA4,NDUFA4L2,NDUFA5,NDUFA8,NDUFA9,NDUFB1,NDUFB10,NDUFB6,NDUFB7,NDUFC1,NDUFC2,NDUFS3,NDUFV3,POLR2B,POLR2F,POLR2I,POLR2J,SOD1,SOD2,TAF4B,TGM2,UQCR10,UQCR11,UQCRB,UQCRQ	0.000184	0.001271	THCA_gene_taxa_component_7	Shared_pathway
THCA-pathway-16	THCA	PID_MAPK_TRK_PATHWAY	CDK5,CDK5R1,EGR1,EHD4,FOS,MEF2C,NTF3,PRKCD,RPS6KA1,RPS6KA5,RUSC1,SRF	0.000263	0.001775	THCA_gene_taxa_component_10	Cancer_specific_pathway
THCA-pathway-17	THCA	PID_IL2_STAT5_PATHWAY	BCL2L1,CCNA2,FASLG,FOXP3,IL2RA,IL2RB,IL2RG,JAK3,LCK,LTA,PRF1,STAT5A	0.000459	0.003032	THCA_gene_taxa_component_1	Shared_pathway
THCA-pathway-18	THCA	KEGG_CYTOSOLIC_DNA_SENSING_PATHWAY	AIM2,CASP1,CCL4,CCL4L2,CCL5,CXCL10,DDX58,IL18,IRF7,NFKB1,PYCARD,STING1,ZBP1	0.000611	0.003871	THCA_gene_taxa_component_1	Shared_pathway
THCA-pathway-19	THCA	PID_NFAT_TFPATHWAY	BATF3,CASP3,CD40LG,CTLA4,DGKA,FASLG,FOXP3,GBP3,IFNG,IKZF1,IL2RA,IRF4,NFATC1,PTPN1,TBX21,TNF	0.000703	0.004271	THCA_gene_taxa_component_1	Shared_pathway
THCA-pathway-20	THCA	KEGG_ECM_RECEPTOR_INTERACTION	COL1A1,COL1A2,COL3A1,COL4A1,COL4A2,COL5A1,COL5A2,COL5A3,COL6A1,COL6A2,COL6A3,ITGA1,ITGA10,ITGA11,ITGA5,ITGA6,ITGA8,LAMA2,LAMA3,LAMA4,LAMB1,RELN,SV2B,THBS1,THBS2,THBS3,TNC,TNR,TNXB	0.000893	0.005125	THCA_gene_taxa_component_10	Shared_pathway
THCA-pathway-21	THCA	KEGG_HYPERTROPHIC_CARDIOMYOPATHY_HCM	ACTC1,CACNA1C,CACNA1S,CACNA2D4,CACNG1,DES,EMD,IGF1,IL6,ITGA1,ITGA10,ITGA11,ITGA5,ITGA6,ITGA8,LAMA2,MYH7,MYL2,SGCA,SGCG,SLC8A1,TGFB3,TNF,TPM1,TPM2,TPM4,TTN	0.000932	0.005246	THCA_gene_taxa_component_10	Cancer_specific_pathway
THCA-pathway-22	THCA	KEGG_VASCULAR_SMOOTH_MUSCLE_CONTRACTION	ACTA2,ACTG2,ADCY3,ADCY4,ADCY5,CACNA1C,CACNA1S,CALCRL,EDNRA,GNAS,GUCY1A1,GUCY1B1,IRAG1,KCNMA1,KCNMB1,MYH11,MYLK,MYLK3,NPR1,PLA2G2A,PLA2G2C,PLA2G5,PLCB1,PPP1CA,PPP1R12B,PPP1R14A,PRKCD,PRKCE,PRKX,PTGIR,RAMP2,RAMP3,ROCK2	0.000972	0.005371	THCA_gene_taxa_component_10	Shared_pathway
THCA-pathway-23	THCA	PID_HIV_NEF_PATHWAY	BID,BIRC3,CASP3,CASP7,CD247,FASLG,MAP3K14,MAPK8,NFKB1,TNF,TRADD,TRAF1	0.001085	0.00589	THCA_gene_taxa_component_1	Shared_pathway
THCA-pathway-24	THCA	PID_CASPASE_PATHWAY	APP,ARHGDIB,BID,BIRC3,CASP1,CASP3,CASP4,CASP7,GSN,GZMB,LMNB1,LMNB2,PARP1,PRF1,TNF,TRADD	0.00131	0.006988	THCA_gene_taxa_component_1	Shared_pathway
THCA-pathway-25	THCA	PID_AURORA_B_PATHWAY	AURKA,AURKB,BIRC5,BUB1,CDCA8,CENPA,KIF23,KIF2C,NCAPG,NCAPH,NDC80,RACGAP1,SEPTIN1,SGO1	0.001499	0.007721	THCA_gene_taxa_component_1	Shared_pathway
THCA-pathway-26	THCA	KEGG_RIG_I_LIKE_RECEPTOR_SIGNALING_PATHWAY	CXCL10,CYLD,DDX58,IFIH1,IL12B,IRF7,ISG15,MAPK10,MAPK11,MAPK8,NFKB1,RNF125,STING1,TNF,TRADD	0.002208	0.011188	THCA_gene_taxa_component_1	Cancer_specific_pathway
THCA-pathway-27	THCA	KEGG_PROGESTERONE_MEDIATED_OOCYTE_MATURATION	ADCY7,ADCY9,BUB1,CCNA2,CCNB2,CDC25B,CDC25C,CDK1,GNAI1,GNAI2,MAD2L1,MAD2L2,MAPK10,MAPK11,MAPK8,PDE3B,PIK3CD,PIK3CG,PIK3R5,PKMYT1,PLK1	0.002312	0.011524	THCA_gene_taxa_component_1	Shared_pathway
THCA-pathway-28	THCA	PID_NFAT_3PATHWAY	BCL2L1,FKBP8,MAP3K8,MAPK8,MEF2D,NFATC3,NR4A1,PRKCA,PRKCD,PRKCE,PRKCQ,RCAN1,RCAN2,SFN,YWHAH	0.002602	0.012757	THCA_gene_taxa_component_9	Shared_pathway
THCA-pathway-29	THCA	PID_EPO_PATHWAY	BCL2L1,BTK,JAK2,LYN,MAPK8,NFKB1,PLCG2,PTPN6,STAT1,STAT5A,TRPC6	0.002817	0.013591	THCA_gene_taxa_component_1	Shared_pathway
THCA-pathway-30	THCA	PID_SYNDECAN_4_PATHWAY	ACTN1,ADAM12,CXCL12,FZD7,ITGA5,LAMA3,NUDT16L1,PRKCD,SDCBP,TFPI,THBS1,TNC	0.003072	0.014152	THCA_gene_taxa_component_10	Cancer_specific_pathway
THCA-pathway-31	THCA	PID_ENDOTHELIN_PATHWAY	ADCY2,ADCY3,ADCY5,ADCY9,BCAR1,EDN1,EDN3,EDNRB,FOS,GNA14,GNAI1,MAPK8,PLCB3,PRKCA,PRKCD,PRKCE,PRKCQ,PTK2B,TRPC6	0.003192	0.014481	THCA_gene_taxa_component_9	Cancer_specific_pathway
THCA-pathway-32	THCA	KEGG_EPITHELIAL_CELL_SIGNALING_IN_HELICOBACTER_PYLORI_INFECTION	ATP6AP1,ATP6V0A1,ATP6V0B,ATP6V0D2,ATP6V0E1,CXCL1,CXCL8,HBEGF,JAM2,JAM3,JUN,MAPK11,MAPK12,NFKB1,NFKBIA,PAK1,PLCG2,PTPRZ1,TJP1	0.003589	0.016046	THCA_gene_taxa_component_10	Cancer_specific_pathway
THCA-pathway-33	THCA	PID_PLK1_PATHWAY	AURKA,BUB1,CDC20,CDC25B,CDC25C,CDK1,CENPE,CLSPN,ERCC6L,NDC80,PLK1,SGO1,SPC24,TPX2	0.003707	0.016331	THCA_gene_taxa_component_1	Shared_pathway
THCA-pathway-34	THCA	PID_HIF1_TFPATHWAY	ABCB1,BNIP3,CP,CXCL12,EDN1,ETS1,FECH,FOS,GATA2,HDAC7,HMOX1,ID2,JUN,LEP,MCL1,NDRG1,NPM1,SERPINE1,SMAD3,TF,TFF3	0.004428	0.019203	THCA_gene_taxa_component_10	Shared_pathway
THCA-pathway-35	THCA	PID_SYNDECAN_1_PATHWAY	BSG,COL10A1,COL12A1,COL14A1,COL15A1,COL16A1,COL1A1,COL1A2,COL3A1,COL4A1,COL5A1,COL5A2,COL6A1,COL6A2,COL6A3,HGF,SDCBP	0.004706	0.01987	THCA_gene_taxa_component_10	Shared_pathway
THCA-pathway-36	THCA	KEGG_PEROXISOME	ABCD1,ACOX2,ACSL4,AMACR,DECR2,DHRS4,ECH1,ECI2,EPHX2,IDH1,MPV17L,PEX11G,PEX16,PEX6,PMVK,PRDX5,PXMP2,SOD1,SOD2,XDH	0.005594	0.023296	THCA_gene_taxa_component_7	Shared_pathway
THCA-pathway-37	THCA	PID_NECTIN_PATHWAY	CTNNB1,FARP2,IQGAP1,ITGAV,ITGB3,PIK3CA,PIK3R1,PTPRM,RAPGEF1,TLN1	0.005737	0.02357	THCA_gene_taxa_component_7	Shared_pathway
THCA-pathway-38	THCA	PID_INTEGRIN3_PATHWAY	COL1A1,COL1A2,COL4A1,EDIL3,FBN1,L1CAM,LAMA4,LAMB1,PDGFB,PDGFRB,PECAM1,TGFBI,TGFBR2,THBS1,TNC	0.006133	0.024858	THCA_gene_taxa_component_10	Shared_pathway
THCA-pathway-39	THCA	PID_PTP1B_PATHWAY	BLK,CSF1,CSF1R,CSK,DOK1,FCGR2A,FGR,HCK,IRS1,ITGA2B,JAK2,LCK,LYN,PTPN1,STAT5A	0.006287	0.025146	THCA_gene_taxa_component_1	Cancer_specific_pathway
THCA-pathway-40	THCA	PID_IL2_1PATHWAY	DOK2,IFNG,IKZF3,IL2RA,IL2RB,IL2RG,IRS1,JAK3,LCK,MAPK11,MAPK8,MAPKAPK2,PTK2B,STAT1,STAT5A	0.007927	0.031296	THCA_gene_taxa_component_1	Shared_pathway
THCA-pathway-41	THCA	KEGG_ARRHYTHMOGENIC_RIGHT_VENTRICULAR_CARDIOMYOPATHY_ARVC	ACTG1,ACTN2,CACNA1S,CACNA2D1,CACNA2D3,CACNB2,CACNB3,CACNB4,CDH2,CTNNA3,DES,ITGA1,ITGA10,ITGA3,ITGA5,JUP,LMNA,RYR2,SGCD,SGCG,TCF7L1	0.008733	0.033606	THCA_gene_taxa_component_9	Cancer_specific_pathway
THCA-pathway-42	THCA	KEGG_CALCIUM_SIGNALING_PATHWAY	ADCY3,ADCY4,ADRB2,ATP2B1,ATP2B4,BDKRB2,BST1,CACNA1A,CACNA1C,CACNA1H,CACNA1S,CAMK2A,CAMK2B,CHP1,CYSLTR1,EDNRA,F2R,GNAS,HRH1,HTR2A,HTR2B,HTR7,MYLK,MYLK3,NOS1,NOS3,OXTR,P2RX4,PDGFRA,PDGFRB,PLCB1,PLCG2,PLN,PRKX,PTGER3,PTGFR,RYR3,SLC25A6,SLC8A1,TACR1,TBXA2R	0.009312	0.035283	THCA_gene_taxa_component_10	Shared_pathway
THCA-pathway-43	THCA	PID_LYSOPHOSPHOLIPID_PATHWAY	ADCY2,ADCY3,ADCY5,ADCY9,ADRA1B,ARHGEF1,BCAR1,FOS,GNA14,GNAI1,IL6,LPAR3,MAPT,PLCB3,PRKCD,PRKCE,PRKD1,PTK2B	0.009401	0.035283	THCA_gene_taxa_component_9	Cancer_specific_pathway
THCA-pathway-44	THCA	KEGG_APOPTOSIS	AKT3,APAF1,BAD,BIRC3,CAPN1,CAPN2,CASP7,CSF2RB,FAS,IL1R1,IRAK2,IRAK3,MAP3K14,MYD88,PIK3CA,PIK3R1,PRKACA,TNFRSF10A,TNFRSF10C,TNFSF10	0.009821	0.036409	THCA_gene_taxa_component_7	Shared_pathway
THCA-pathway-45	THCA	KEGG_GLYCEROPHOSPHOLIPID_METABOLISM	ACHE,AGPAT4,CDIPT,CDS1,DGKD,DGKE,DGKH,GPAT2,GPD1,GPD1L,LCAT,LPCAT2,PCYT2,PEMT,PHOSPHO1,PLA2G2A,PLA2G2C,PLA2G5,PLD1,PLPP1	0.012185	0.043353	THCA_gene_taxa_component_10	Shared_pathway
THCA-pathway-46	THCA	PID_RAC1_PATHWAY	ACTR2,ACTR3,ARPC1B,ARPC2,ARPC5,ATF2,CFL1,CYBB,MAP2K3,MAPK8,NCF1,NCF2,PLCB2,RACGAP1,STAT5A	0.012218	0.043353	THCA_gene_taxa_component_1	Cancer_specific_pathway
THCA-pathway-47	THCA	PID_IL3_PATHWAY	CSF2RB,JAK2,OSM,PIK3CA,PIK3R1,PIM1,PRKACA,YWHAG	0.012264	0.043353	THCA_gene_taxa_component_7	Shared_pathway
THCA-pathway-48	THCA	KEGG_WNT_SIGNALING_PATHWAY	CAMK2A,CAMK2B,CHP1,CSNK2A2,CTNNBIP1,DKK2,FOSL1,FZD10,FZD4,FZD7,JUN,MYC,NFATC1,NFATC2,NKD1,NKD2,PLCB1,PRKX,ROCK2,SFRP1,SFRP2,SFRP4,SFRP5,SKP1,SMAD3,SOX17,VANGL1,WNT10B,WNT11,WNT2,WNT5B,WNT7A,WNT9B	0.012696	0.044364	THCA_gene_taxa_component_10	Shared_pathway
THCA-pathway-49	THCA	PID_ATR_PATHWAY	BRCA2,CCNA2,CDC25C,CDC6,CHEK1,CLSPN,FANCD2,PLK1,RAD51,RFC4	0.01289	0.044529	THCA_gene_taxa_component_1	Shared_pathway
THCA-pathway-50	THCA	PID_FOXM1_PATHWAY	AURKB,BIRC5,BRCA2,CCNA2,CCNB2,CDC25B,CDK1,CENPA,CHEK2,CKS1B,NEK2,PLK1	0.013205	0.045106	THCA_gene_taxa_component_1	Shared_pathway
THCA-pathway-51	THCA	KEGG_TYROSINE_METABOLISM	ADH1C,ALDH3B1,AOC3,AOX1,DCT,DDC,HGD,LCMT1,MAOB,NAA80,TPO	0.014024	0.04737	THCA_gene_taxa_component_9	Shared_pathway
THCA-pathway-52	THCA	PID_ERBB1_RECEPTOR_PROXIMAL_PATHWAY	EGFR,GAB1,PAK1,PIK3CA,PIK3R1,PTPN1,RASA1,STAT1,STAT3,TLN1	0.014738	0.048699	THCA_gene_taxa_component_7	Cancer_specific_pathway
THCA-pathway-53	THCA	PID_GMCSF_PATHWAY	CSF2RB,JAK2,LYN,OSM,PIK3CA,PIK3R1,PIM1,PRKACA,STAT1,STAT3	0.014738	0.048699	THCA_gene_taxa_component_7	Shared_pathway
THCA-pathway-54	THCA	KEGG_PROTEASOME	IFNG,PSMA4,PSMA5,PSMA7,PSMA8,PSMB10,PSMB2,PSMB8,PSMB9,PSME1,PSME2	0.016983	0.054925	THCA_gene_taxa_component_1	Shared_pathway
THCA-pathway-55	THCA	PID_MET_PATHWAY	AKT1S1,BAD,CBL,CTNNB1,ETS1,F2RL2,GAB1,HGS,MLST8,PAK1,PAK4,PIK3CA,PIK3R1,PTPN1,RANBP9,RAPGEF1,RIN2	0.019348	0.06178	THCA_gene_taxa_component_7	Shared_pathway
THCA-pathway-56	THCA	PID_FANCONI_PATHWAY	ATRIP,BRCA2,BRIP1,CENPS,CHEK1,FANCA,FANCI,PALB2,RAD9A,RFC3,USP1	0.019509	0.06178	THCA_gene_taxa_component_7	Shared_pathway
THCA-pathway-57	THCA	PID_AVB3_INTEGRIN_PATHWAY	CBL,COL10A1,COL12A1,COL16A1,COL1A2,COL3A1,COL4A4,COL5A2,COL6A2,COL6A3,COL9A1,FGF2,ITGAV,ITGB3,PIK3CA,PIK3R1,ROCK1,TLN1,VCL	0.020306	0.063639	THCA_gene_taxa_component_7	Shared_pathway
THCA-pathway-58	THCA	PID_BMP_PATHWAY	BMP2,BMP6,BMPR1B,CHRD,CHRDL1,FST,GREM1,PPP1CA,PPP1R15A,RGMA,RGMB,SKI	0.021116	0.065504	THCA_gene_taxa_component_10	Cancer_specific_pathway
THCA-pathway-59	THCA	KEGG_PYRIMIDINE_METABOLISM	CAD,CTPS1,DCK,DHODH,DPYD,NME4,NME5,NT5C,NT5E,NT5M,POLD1,POLD2,POLR1C,POLR2B,POLR2F,POLR2I,POLR2J,POLR3GL,TXNRD2,UCK1	0.0222	0.06817	THCA_gene_taxa_component_7	Shared_pathway
THCA-pathway-60	THCA	PID_IL6_7_PATHWAY	GAB1,IL6,IL6R,IL6ST,JAK1,JAK2,MCL1,PIAS3,PIK3CA,PIK3R1,SOCS3,STAT1,STAT3	0.023319	0.070867	THCA_gene_taxa_component_7	Cancer_specific_pathway
THCA-pathway-61	THCA	PID_NFKAPPAB_CANONICAL_PATHWAY	CYLD,NFKB1,NOD2,RIPK2,TNF,TNFAIP3	0.024488	0.072983	THCA_gene_taxa_component_1	Cancer_specific_pathway
THCA-pathway-62	THCA	PID_P75_NTR_PATHWAY	APP,BCL2L11,BEX1,BEX3,CASP6,E2F1,IRAK1,MAGED1,MAGEH1,MAPK10,MAPK8,NSMCE3,PRKACB,RIPK2,RTN4,RTN4R	0.025389	0.074936	THCA_gene_taxa_component_9	Cancer_specific_pathway
THCA-pathway-63	THCA	PID_P38_ALPHA_BETA_PATHWAY	BLK,CCM2,FGR,HCK,LCK,LYN,MAP2K3,MAPK11	0.028239	0.082041	THCA_gene_taxa_component_1	Cancer_specific_pathway
THCA-pathway-64	THCA	PID_INTEGRIN_CS_PATHWAY	ITGA2B,ITGA4,ITGAD,ITGAE,ITGAL,ITGAM,ITGAX,ITGB2,ITGB7	0.028337	0.082041	THCA_gene_taxa_component_1	Shared_pathway
THCA-pathway-65	THCA	PID_REELIN_PATHWAY	ARHGEF2,FYN,ITGA3,MAP3K11,MAPK8,MAPT,NCK2,RELN,VLDLR	0.028614	0.082062	THCA_gene_taxa_component_9	Cancer_specific_pathway
THCA-pathway-66	THCA	PID_NCADHERIN_PATHWAY	AXIN1,CDH2,CTNND1,DAGLB,FGFR1,GSN,JUP,MAPK8,MYL2,PIP5K1C	0.029211	0.082249	THCA_gene_taxa_component_9	Cancer_specific_pathway
THCA-pathway-67	THCA	KEGG_DRUG_METABOLISM_CYTOCHROME_P450	ADH1B,ADH1C,AOX1,FMO1,FMO2,FMO3,GSTK1,GSTM4,GSTM5,GSTZ1,MAOA,MAOB,MGST3	0.02922	0.082249	THCA_gene_taxa_component_10	Shared_pathway
THCA-pathway-68	THCA	KEGG_TIGHT_JUNCTION	ACTG1,ACTN2,CASK,CLDN3,CLDN9,CRB3,CSNK2A2,CTNNA3,EPB41L1,EPB41L2,EPB41L3,F11R,GNAI1,JAM3,LLGL2,MAGI2,MYH15,MYH3,MYH7,MYL2,PRKCA,PRKCD,PRKCE,PRKCQ,RRAS,SYMPK,TJP3	0.030771	0.085819	THCA_gene_taxa_component_9	Shared_pathway
THCA-pathway-69	THCA	PID_AR_PATHWAY	AR,BRCA1,CCND3,CDK6,CDKN2A,FHL2,GSN,LATS2,PATZ1,PELP1,PTK2B,SRF,TCF4,TGFB1I1,UBE2I	0.031518	0.087103	THCA_gene_taxa_component_9	Shared_pathway
THCA-pathway-70	THCA	PID_PI3KCI_AKT_PATHWAY	AKT3,BAD,CDKN1A,GSK3B,MAP3K5,MLST8,PRKACA,PRKDC,YWHAG	0.03181	0.087118	THCA_gene_taxa_component_7	Shared_pathway
THCA-pathway-71	THCA	PID_FAK_PATHWAY	ASAP1,CAPN2,CCND1,ETS1,ITGAV,ITGB1,MMP14,PAK1,PIK3CA,PIK3R1,RAPGEF1,RASA1,TLN1,VCL	0.03236	0.087834	THCA_gene_taxa_component_7	Cancer_specific_pathway
THCA-pathway-72	THCA	PID_TNF_PATHWAY	BIRC3,CYLD,MAP2K3,MAP4K3,NFKB1,STAT1,TNF,TNFAIP3,TNFRSF1B,TRADD,TRAF1	0.033178	0.089258	THCA_gene_taxa_component_1	Shared_pathway
THCA-pathway-73	THCA	KEGG_GAP_JUNCTION	ADCY3,ADCY4,ADCY5,EGF,GNAS,GUCY1A1,GUCY1B1,HTR2A,HTR2B,LPAR1,PDGFA,PDGFB,PDGFD,PDGFRA,PDGFRB,PLCB1,PRKX,TJP1,TUBB1,TUBB2A,TUBB3	0.035288	0.094101	THCA_gene_taxa_component_10	Cancer_specific_pathway
THCA-pathway-74	THCA	KEGG_DNA_REPLICATION	FEN1,MCM3,MCM4,MCM5,MCM6,PCNA,POLD1,POLD4,RFC4	0.03606	0.094502	THCA_gene_taxa_component_1	Shared_pathway
THCA-pathway-75	THCA	PID_AURORA_A_PATHWAY	AURKA,AURKB,BIRC5,CDC25B,CENPA,DLGAP5,OAZ1,TACC3,TPX2	0.03606	0.094502	THCA_gene_taxa_component_1	Shared_pathway
THCA-pathway-76	THCA	KEGG_ETHER_LIPID_METABOLISM	ENPP2,ENPP6,LPCAT2,PAFAH2,PLA2G2A,PLA2G2C,PLA2G5,PLA2G7,PLD1,PLPP1	0.037026	0.096204	THCA_gene_taxa_component_10	Shared_pathway
THCA-pathway-77	THCA	PID_LYMPH_ANGIOGENESIS_PATHWAY	COL1A1,COL1A2,ITGA1,ITGA5,MAPK11,RPS6KA1,VEGFC,VEGFD	0.03811	0.098182	THCA_gene_taxa_component_10	Cancer_specific_pathway
UCEC-pathway-01	UCEC	KEGG_FC_GAMMA_R_MEDIATED_PHAGOCYTOSIS	FCGR1A,FCGR2A,FCGR2B,FCGR3A,HCK,INPP5D,NCF1,PIK3CG,PIK3R5,PRKCB,PTPRC,WAS	5.74e-09	1.61e-07	UCEC_gene_taxa_component_9	Shared_pathway
UCEC-pathway-02	UCEC	KEGG_CHEMOKINE_SIGNALING_PATHWAY	CCL19,CCL23,CCL4,CCR2,CCR5,FGR,GNGT1,HCK,NCF1,PIK3CG,PIK3R5,PLCB2,PRKCB,WAS	1.17e-07	1.64e-06	UCEC_gene_taxa_component_9	Shared_pathway
UCEC-pathway-03	UCEC	PID_IL8_CXCR1_PATHWAY	FGR,HCK,PIK3CG,PIK3R6,PLCB2,PRKCB	2.36e-06	2.21e-05	UCEC_gene_taxa_component_9	Cancer_specific_pathway
UCEC-pathway-04	UCEC	PID_IL8_CXCR2_PATHWAY	FGR,HCK,PIK3CG,PIK3R6,PLCB2,PRKCB	4.83e-06	3.38e-05	UCEC_gene_taxa_component_9	Shared_pathway
UCEC-pathway-05	UCEC	KEGG_B_CELL_RECEPTOR_SIGNALING_PATHWAY	BTK,FCGR2B,INPP5D,LILRB3,PIK3CG,PIK3R5,PRKCB,RASGRP3	6.04e-06	3.38e-05	UCEC_gene_taxa_component_9	Shared_pathway
UCEC-pathway-06	UCEC	PID_CXCR4_PATHWAY	CD4,FGR,HCK,PIK3CG,PIK3R5,PIK3R6,PLCB2,PTPRC,RGS1	7.81e-06	3.46e-05	UCEC_gene_taxa_component_9	Shared_pathway
UCEC-pathway-07	UCEC	KEGG_TOLL_LIKE_RECEPTOR_SIGNALING_PATHWAY	CCL4,CD14,CD86,IL12A,LY96,PIK3CG,PIK3R5,TLR7	8.7e-06	3.46e-05	UCEC_gene_taxa_component_9	Shared_pathway
UCEC-pathway-08	UCEC	PID_TXA2PATHWAY	FGR,HCK,PIK3CG,PIK3R5,PIK3R6,PLCB2,PRKCB	9.89e-06	3.46e-05	UCEC_gene_taxa_component_9	Shared_pathway
UCEC-pathway-09	UCEC	PID_IL12_2PATHWAY	CCL4,CCR5,CD4,GZMA,IL12A,IL2RA,IL2RG	2.23e-05	6.94e-05	UCEC_gene_taxa_component_9	Shared_pathway
UCEC-pathway-10	UCEC	PID_INTEGRIN2_PATHWAY	FCGR2A,ITGAD,ITGAL,ITGAX,ITGB2	3.59e-05	8.97e-05	UCEC_gene_taxa_component_9	Shared_pathway
UCEC-pathway-11	UCEC	PID_PI3KCI_PATHWAY	BTK,FGR,HCK,PIK3CG,PIK3R5,PIK3R6	3.6e-05	8.97e-05	UCEC_gene_taxa_component_9	Shared_pathway
UCEC-pathway-12	UCEC	KEGG_FC_EPSILON_RI_SIGNALING_PATHWAY	BTK,FCER1G,INPP5D,PIK3CG,PIK3R5,PLA2G2D,PRKCB	4.06e-05	8.97e-05	UCEC_gene_taxa_component_9	Shared_pathway
UCEC-pathway-13	UCEC	KEGG_SYSTEMIC_LUPUS_ERYTHEMATOSUS	C1QA,C1QB,C7,CD86,FCGR1A,FCGR2A,FCGR2B,FCGR3A	4.16e-05	8.97e-05	UCEC_gene_taxa_component_9	Shared_pathway
UCEC-pathway-14	UCEC	KEGG_LEISHMANIA_INFECTION	FCGR1A,FCGR2A,FCGR3A,IL12A,ITGB2,NCF1,PRKCB	5.08e-05	0.000102	UCEC_gene_taxa_component_9	Shared_pathway
UCEC-pathway-15	UCEC	PID_EPHA_FWDPATHWAY	FGR,HCK,PIK3CG,PIK3R5,PIK3R6	7.88e-05	0.000147	UCEC_gene_taxa_component_9	Shared_pathway
UCEC-pathway-16	UCEC	PID_FCER1_PATHWAY	BTK,FCER1G,FCGR2B,HCLS1,LAT2,PRKCB	0.000106	0.000186	UCEC_gene_taxa_component_9	Shared_pathway
UCEC-pathway-17	UCEC	PID_TCR_PATHWAY	CD4,CD86,FYB1,PRKCB,PTPRC,WAS	0.000188	0.00031	UCEC_gene_taxa_component_9	Shared_pathway
UCEC-pathway-18	UCEC	KEGG_REGULATION_OF_ACTIN_CYTOSKELETON	CD14,IQGAP3,ITGAD,ITGAL,ITGAX,ITGB2,NCKAP1L,PIK3CG,PIK3R5,WAS	0.000443	0.00069	UCEC_gene_taxa_component_9	Shared_pathway
UCEC-pathway-19	UCEC	KEGG_PHOSPHATIDYLINOSITOL_SIGNALING_SYSTEM	INPP5D,PIK3C2G,PIK3CG,PIK3R5,PLCB2,PRKCB	0.000952	0.001403	UCEC_gene_taxa_component_9	Shared_pathway
UCEC-pathway-20	UCEC	KEGG_JAK_STAT_SIGNALING_PATHWAY	IL10RA,IL12A,IL21R,IL2RA,IL2RG,PIK3CG,PIK3R5	0.001217	0.001704	UCEC_gene_taxa_component_9	Shared_pathway
UCEC-pathway-21	UCEC	KEGG_INSULIN_SIGNALING_PATHWAY	EXOC7,HK3,INPP5D,PCK2,PIK3CG,PIK3R5,PRKAR2B	0.001367	0.001822	UCEC_gene_taxa_component_9	Cancer_specific_pathway
UCEC-pathway-22	UCEC	KEGG_CELL_ADHESION_MOLECULES_CAMS	CD4,CD86,ITGAL,ITGB2,PTPRC,SELPLG,SPN	0.003777	0.004807	UCEC_gene_taxa_component_9	Shared_pathway
UCEC-pathway-23	UCEC	KEGG_LEUKOCYTE_TRANSENDOTHELIAL_MIGRATION	ITGAL,ITGB2,NCF1,PIK3CG,PIK3R5,PRKCB	0.004755	0.005788	UCEC_gene_taxa_component_9	Shared_pathway
UCEC-pathway-24	UCEC	PID_INTEGRIN1_PATHWAY	ITGA3,LAMA3,PLAU,TGM2,VCAM1	0.005085	0.005932	UCEC_gene_taxa_component_10	Shared_pathway
UCEC-pathway-25	UCEC	KEGG_NEUROACTIVE_LIGAND_RECEPTOR_INTERACTION	AVPR2,CHRNA4,GABBR2,GABRR1,GPR156,PTGER1,TBXA2R,THRA	0.01202	0.013462	UCEC_gene_taxa_component_1	Shared_pathway

## Sheet: S4
Table S4: The enriched host pathways that interact with intratumoral microbes across 11 types of tumor in GEO (FDR < 0.1, the microbiota data retained taxa with a relative abundance of 0.0001 in at least 5% of the samples).
ID	Tumor types	Pathways	Gene names in pathways	P	Padj	Components	Pathway types	Pathway Overlap Index
BLCA-pathway-01	BLCA	KEGG_OXIDATIVE_PHOSPHORYLATION	ATP5F1A,ATP5F1E,ATP5MC2,ATP5MG,ATP5PD,ATP5PF,ATP6V0C,COX15,COX17,COX5B,COX6B1,COX7C,COX8A,NDUFA3,NDUFA4,NDUFA7,NDUFB1,NDUFB10,NDUFB4,NDUFB7,NDUFS5,NDUFS7,UQCR11	2.64997e-15	1.32498e-13	BLCA_gene_taxa_component_1	Overlapping with TCGA	0.361
BLCA-pathway-02	BLCA	KEGG_HUNTINGTONS_DISEASE	ATP5F1A,ATP5F1E,ATP5MC2,ATP5PD,ATP5PF,BAX,CLTB,COX5B,COX6B1,COX7C,COX8A,CREBBP,NDUFA3,NDUFA4,NDUFA7,NDUFB1,NDUFB10,NDUFB4,NDUFB7,NDUFS5,NDUFS7,POLR2E,POLR2F,POLR2J,POLR2L,UQCR11	8.48415e-15	2.12104e-13	BLCA_gene_taxa_component_1
BLCA-pathway-03	BLCA	KEGG_RIBOSOME	FAU,RPL12,RPL19,RPL26L1,RPL27,RPL27A,RPL28,RPL35,RPL36,RPL36A,RPL36AL,RPL38,RPL41,RPLP1,RPS11,RPS17,RPS24,RPS27,RPS29,UBA52	1.65426e-13	2.7571e-12	BLCA_gene_taxa_component_1
BLCA-pathway-04	BLCA	KEGG_PARKINSONS_DISEASE	ATP5F1A,ATP5F1E,ATP5MC2,ATP5PD,ATP5PF,COX5B,COX6B1,COX7C,COX8A,NDUFA3,NDUFA4,NDUFA7,NDUFB1,NDUFB10,NDUFB4,NDUFB7,NDUFS5,NDUFS7,UQCR11	6.77058e-12	8.46322e-11	BLCA_gene_taxa_component_1	Overlapping with TCGA
BLCA-pathway-05	BLCA	KEGG_ALZHEIMERS_DISEASE	ATP5F1A,ATP5F1E,ATP5MC2,ATP5PD,ATP5PF,COX5B,COX6B1,COX7C,COX8A,NDUFA3,NDUFA4,NDUFA7,NDUFB1,NDUFB10,NDUFB4,NDUFB7,NDUFS5,NDUFS7,UQCR11	9.46087e-09	9.46087e-08	BLCA_gene_taxa_component_1
BLCA-pathway-06	BLCA	KEGG_SPLICEOSOME	CWC15,LSM7,MAGOH,SART1,SF3A2,SF3B2,SF3B5,SNRPB2,SNRPC,SNRPG	1.21024e-06	1.00854e-05	BLCA_gene_taxa_component_1	Overlapping with TCGA
BLCA-pathway-07	BLCA	KEGG_RNA_DEGRADATION	CNOT3,DCP1B,EXOSC7,LSM2,LSM3,LSM7,PATL1	2.60194e-05	0.000185853	BLCA_gene_taxa_component_2
BLCA-pathway-08	BLCA	PID_ILK_PATHWAY	ILK,LIMS2,MYL9,PPP1R12A,PPP1R14A,TNS1,ZEB1	5.63357e-05	0.000352098	BLCA_gene_taxa_component_3
BLCA-pathway-09	BLCA	KEGG_TIGHT_JUNCTION	CGN,CLDN4,CLDN7,GNAI2,JAM3,LLGL2,MYH11,MYL9,OCLN,PARD6B,RAB13	0.000110025	0.000611251	BLCA_gene_taxa_component_3
BLCA-pathway-10	BLCA	KEGG_VASCULAR_SMOOTH_MUSCLE_CONTRACTION	ACTA2,ACTG2,KCNMB1,MYH11,MYL9,MYLK,PLA2G5,PPP1R12A,PPP1R14A,RAMP1	0.000325405	0.00149718	BLCA_gene_taxa_component_3	Overlapping with TCGA
BLCA-pathway-11	BLCA	KEGG_DILATED_CARDIOMYOPATHY	ACTC1,CACNG8,DES,IGF1,PLN,SGCA,TGFB3,TPM2	0.00101851	0.00422718	BLCA_gene_taxa_component_3
BLCA-pathway-12	BLCA	KEGG_LEUKOCYTE_TRANSENDOTHELIAL_MIGRATION	CDH5,CLDN4,CLDN7,GNAI2,JAM3,MYL9,OCLN,PECAM1,RAP1A	0.00109907	0.00422718	BLCA_gene_taxa_component_3	Overlapping with TCGA
BLCA-pathway-13	BLCA	KEGG_VASOPRESSIN_REGULATED_WATER_REABSORPTION	ARHGDIA,DCTN6,PRKACA,RAB5C,STX4	0.00126	0.00450002	BLCA_gene_taxa_component_1
BLCA-pathway-14	BLCA	KEGG_CARDIAC_MUSCLE_CONTRACTION	COX4I1,COX5B,COX7A2,COX8A,CYC1,SLC9A1,TNNC1	0.00153343	0.00511145	BLCA_gene_taxa_component_10
BLCA-pathway-15	BLCA	PID_AMB2_NEUTROPHILS_PATHWAY	ITGAM,JAM2,JAM3,MMP2,THY1	0.00219019	0.00684435	BLCA_gene_taxa_component_9	Overlapping with TCGA
BLCA-pathway-16	BLCA	KEGG_HYPERTROPHIC_CARDIOMYOPATHY_HCM	ACTC1,CACNG8,DES,IGF1,SGCA,TGFB3,TPM2	0.00256202	0.00753535	BLCA_gene_taxa_component_3
BLCA-pathway-17	BLCA	PID_INTEGRIN1_PATHWAY	COL1A2,COL3A1,COL5A1,FBN1,ITGA5,JAM2	0.00599353	0.0149838	BLCA_gene_taxa_component_9
BLCA-pathway-18	BLCA	PID_SYNDECAN_1_PATHWAY	COL16A1,COL1A2,COL3A1,COL5A1,HGF	0.00663879	0.0151458	BLCA_gene_taxa_component_9
BLCA-pathway-19	BLCA	PID_RAC1_PATHWAY	ARHGDIA,CYBA,LIMK1,MAP3K11,PIP5K1C	0.00666417	0.0151458	BLCA_gene_taxa_component_1
BLCA-pathway-20	BLCA	KEGG_FOCAL_ADHESION	COL1A1,COL6A1,COL6A2,FLNA,FLNC,IGF1,ILK,MYL9,MYLK,PPP1R12A,RAP1A	0.00701359	0.0152469	BLCA_gene_taxa_component_3
BLCA-pathway-21	BLCA	PID_REG_GR_PATHWAY	BAX,CREBBP,PPP5C,PRKACA,SPI1,SUMO2	0.0077918	0.0158754	BLCA_gene_taxa_component_1
BLCA-pathway-22	BLCA	KEGG_CELL_ADHESION_MOLECULES_CAMS	CD34,CDH1,CDH5,CLDN4,CLDN7,JAM3,OCLN,PECAM1,PTPRF	0.00793772	0.0158754	BLCA_gene_taxa_component_3	Overlapping with TCGA
BLCA-pathway-23	BLCA	KEGG_VIBRIO_CHOLERAE_INFECTION	ACTB,ARF1,ATP6V0C,PRKACA,SEC61B	0.00892809	0.0166462	BLCA_gene_taxa_component_1
BLCA-pathway-24	BLCA	PID_MYC_REPRESS_PATHWAY	CEBPD,FTH1,LGALS1,MAX,SPI1	0.0127036	0.0219028	BLCA_gene_taxa_component_1
BLCA-pathway-25	BLCA	KEGG_MELANOMA	FGF10,FGF5,FGF7,HGF,IGF1	0.0141621	0.0236035	BLCA_gene_taxa_component_9	Overlapping with TCGA
BLCA-pathway-26	BLCA	KEGG_HEMATOPOIETIC_CELL_LINEAGE	FCER2,IL3RA,IL5,ITGA5,ITGAM,TPO	0.0156635	0.0252638	BLCA_gene_taxa_component_9	Overlapping with TCGA
BLCA-pathway-27	BLCA	PID_SMAD2_3NUCLEAR_PATHWAY	COL1A2,E2F5,IL5,MEF2C,TFE3	0.0188369	0.0294327	BLCA_gene_taxa_component_9	Overlapping with TCGA
BLCA-pathway-28	BLCA	KEGG_JAK_STAT_SIGNALING_PATHWAY	CBLC,GHR,IFNLR1,IL3RA,IL5,IL6ST,TPO	0.0275707	0.0405636	BLCA_gene_taxa_component_9	Overlapping with TCGA
BLCA-pathway-29	BLCA	PID_AVB3_INTEGRIN_PATHWAY	ADGRA2,COL16A1,COL1A2,COL3A1,COL5A1	0.0275833	0.0405636	BLCA_gene_taxa_component_9
BLCA-pathway-30	BLCA	PID_ERBB1_DOWNSTREAM_PATHWAY	ARPC5,BRK1,EGF,IQGAP1,MLST8,SOS1	0.0317615	0.0453736	BLCA_gene_taxa_component_2	Overlapping with TCGA
BLCA-pathway-31	BLCA	KEGG_ADHERENS_JUNCTION	CREBBP,CSNK2B,CTNNB1,IQGAP1,SNAI2	0.0405089	0.0562624	BLCA_gene_taxa_component_2
BLCA-pathway-32	BLCA	KEGG_ECM_RECEPTOR_INTERACTION	COL1A2,COL3A1,COL5A1,COL5A3,ITGA5	0.0593963	0.078153	BLCA_gene_taxa_component_9
BLCA-pathway-33	BLCA	KEGG_LYSOSOME	AP1M2,ARSB,CTSG,GNPTG,MCOLN1,TPP1	0.0642794	0.0824094	BLCA_gene_taxa_component_3
BLCA-pathway-34	BLCA	PID_PDGFRB_PATHWAY	ACTA2,LRP1,PIK3R6,RAP1A,S1PR1,TAGLN	0.0692134	0.0858151	BLCA_gene_taxa_component_3
BLCA-pathway-35	BLCA	KEGG_REGULATION_OF_ACTIN_CYTOSKELETON	CFL2,FGF10,FGF5,FGF7,ITGA5,ITGAM,MYH14,PIP5K1C	0.0761818	0.0906926	BLCA_gene_taxa_component_9	Overlapping with TCGA
BLCA-pathway-36	BLCA	KEGG_ENDOCYTOSIS	ACAP3,ARF6,DNM2,EPN3,PSD3,SH3GL1,VPS37A,VPS37D	0.0812315	0.0944552	BLCA_gene_taxa_component_10
BRCA-pathway-01	BRCA	KEGG_HEMATOPOIETIC_CELL_LINEAGE	CD19,CD1B,CD1C,CD1D,CD1E,CD2,CD22,CD37,CD38,CD3D,CD3E,CD3G,CD4,CD5,CD7,CD8A,CD8B,CR1,CR2,CSF2RA,EPOR,FCER2,FLT3LG,GP1BB,HLA-DRA,HLA-DRB1,IL11RA,IL1A,IL1B,IL2RA,IL7,IL7R,ITGA3,ITGA4,ITGB3,MS4A1,TFRC,THPO	4.80886e-10	9.97667e-08	BRCA_gene_taxa_component_2		0.333
BRCA-pathway-02	BRCA	KEGG_PRIMARY_IMMUNODEFICIENCY	BLNK,BTK,CD19,CD3D,CD3E,CD4,CD40LG,CD79A,CD8A,CD8B,DCLRE1C,ICOS,IL2RG,IL7R,JAK3,LCK,PTPRC,TNFRSF13B,TNFRSF13C,ZAP70	6.7183e-10	9.97667e-08	BRCA_gene_taxa_component_2
BRCA-pathway-03	BRCA	KEGG_AUTOIMMUNE_THYROID_DISEASE	CD28,CD40LG,CTLA4,FAS,FASLG,GZMB,HLA-DMA,HLA-DMB,HLA-DOA,HLA-DOB,HLA-DPA1,HLA-DPB1,HLA-DQA1,HLA-DQA2,HLA-DQB1,HLA-DRA,HLA-DRB1,HLA-E,HLA-G,PRF1,TSHR	8.31571e-09	8.23255e-07	BRCA_gene_taxa_component_2
BRCA-pathway-04	BRCA	KEGG_TYPE_I_DIABETES_MELLITUS	CD28,FAS,FASLG,GZMB,HLA-DMA,HLA-DMB,HLA-DOA,HLA-DOB,HLA-DPA1,HLA-DPB1,HLA-DQA1,HLA-DQA2,HLA-DQB1,HLA-DRA,HLA-DRB1,HLA-E,HLA-G,HSPD1,IL12A,IL1A,IL1B,PRF1	2.53006e-08	1.74092e-06	BRCA_gene_taxa_component_2
BRCA-pathway-05	BRCA	KEGG_ALLOGRAFT_REJECTION	CD28,CD40LG,FAS,FASLG,GZMB,HLA-DMA,HLA-DMB,HLA-DOA,HLA-DOB,HLA-DPA1,HLA-DPB1,HLA-DQA1,HLA-DQA2,HLA-DQB1,HLA-DRA,HLA-DRB1,HLA-E,HLA-G,IL12A,PRF1	2.93084e-08	1.74092e-06	BRCA_gene_taxa_component_2
BRCA-pathway-06	BRCA	KEGG_INTESTINAL_IMMUNE_NETWORK_FOR_IGA_PRODUCTION	CCL28,CD28,CD40LG,CXCR4,HLA-DMA,HLA-DMB,HLA-DOA,HLA-DOB,HLA-DPA1,HLA-DPB1,HLA-DQA1,HLA-DQA2,HLA-DQB1,HLA-DRA,HLA-DRB1,ICOS,IL15,ITGA4,LTBR,TNFRSF13B,TNFRSF13C,TNFRSF17	1.00176e-07	4.25033e-06	BRCA_gene_taxa_component_2
BRCA-pathway-07	BRCA	PID_TCR_PATHWAY	CARD11,CD247,CD28,CD3D,CD3E,CD3G,CD4,FYB1,FYN,GRAP2,GRB2,HLA-DRA,ITK,LAT,LCK,MAP4K1,PRKCB,PRKCQ,PTEN,PTPRC,RASGRP2,SHC1,SLA2,SOS1,VAV1,WAS,ZAP70	3.58659e-07	1.33152e-05	BRCA_gene_taxa_component_2
BRCA-pathway-08	BRCA	PID_BCR_5PATHWAY	BLNK,BTK,CARD11,CD19,CD22,CD72,CD79A,CD79B,DAPP1,FCGR2B,GRB2,IBTK,MAP3K7,MAP4K1,MAPK3,PIK3CA,POU2F2,PPP3CC,PTEN,PTPRC,SH3BP5,SHC1,SOS1,SYK	1.68121e-06	4.99321e-05	BRCA_gene_taxa_component_2
BRCA-pathway-09	BRCA	PID_CD8_TCR_PATHWAY	CARD11,CD247,CD28,CD3D,CD3E,CD3G,CD8A,CD8B,FYN,GRAP2,GRB2,LAT,LCK,PRF1,PRKCB,PRKCQ,PTPRC,RASGRP2,SHC1,SOS1,VAV1,ZAP70	7.44719e-06	0.000197717	BRCA_gene_taxa_component_2
BRCA-pathway-10	BRCA	PID_SYNDECAN_1_PATHWAY	CASK,CCL5,COL11A1,COL12A1,COL15A1,COL16A1,COL17A1,COL1A1,COL1A2,COL3A1,COL4A1,COL5A1,COL5A2,COL6A2,COL6A3,COL7A1,COL8A1,COL8A2,MET,MMP1,MMP7,SDCBP	7.98857e-06	0.000197717	BRCA_gene_taxa_component_10	Overlapping with TCGA
BRCA-pathway-11	BRCA	KEGG_T_CELL_RECEPTOR_SIGNALING_PATHWAY	CARD11,CD247,CD28,CD3D,CD3E,CD3G,CD4,CD40LG,CD8A,CD8B,CTLA4,FYN,GRAP2,GRB2,ICOS,ITK,LAT,LCK,MAP3K7,MAPK3,NFATC2,PDCD1,PIK3CA,PIK3CD,PIK3R3,PPP3CC,PRKCQ,PTPRC,SOS1,VAV1,VAV3,ZAP70	4.80973e-05	0.000892807	BRCA_gene_taxa_component_2
BRCA-pathway-12	BRCA	PID_IL12_2PATHWAY	CD247,CD3D,CD3E,CD3G,CD4,CD8A,CD8B,EOMES,FASLG,GZMA,GZMB,HLA-DRA,IL12A,IL12RB1,IL1B,IL2RA,IL2RB,IL2RG,LCK,NFKB2,STAT4,TBX21	7.9472e-05	0.00138842	BRCA_gene_taxa_component_2
BRCA-pathway-13	BRCA	KEGG_B_CELL_RECEPTOR_SIGNALING_PATHWAY	BLNK,BTK,CARD11,CD19,CD22,CD72,CD79A,CD79B,CR2,DAPP1,FCGR2B,GRB2,INPP5D,MAPK3,NFATC2,PIK3CA,PIK3CD,PIK3R3,PPP3CC,PRKCB,RAC2,SOS1,SYK,VAV1,VAV3	9.45849e-05	0.00156065	BRCA_gene_taxa_component_2
BRCA-pathway-14	BRCA	PID_CD8_TCR_DOWNSTREAM_PATHWAY	CD247,CD3D,CD3E,CD3G,CD8A,CD8B,EOMES,FASLG,GZMB,IL2RA,IL2RB,IL2RG,MAPK3,NFATC2,PRF1,PRKCB,PRKCQ,PTPN7,STAT4,TNFRSF9	0.000105252	0.001563	BRCA_gene_taxa_component_2
BRCA-pathway-15	BRCA	PID_PI3KCI_PATHWAY	BLK,BLNK,BTK,DAPP1,FOXO3,FYN,HSP90AA1,ITK,LAT,LCK,PIK3CA,PIK3CD,PIK3R3,PIK3R6,PTEN,SRC,SYK,ZAP70	0.000135381	0.00182764	BRCA_gene_taxa_component_2
BRCA-pathway-16	BRCA	KEGG_FOCAL_ADHESION	ACTG1,ACTN1,AKT3,BAD,CAPN2,CAV2,COL11A1,COL1A1,COL1A2,COL3A1,COL4A1,COL4A2,COL5A1,COL5A2,COL5A3,COL6A2,COL6A3,DIAPH1,EGFR,HRAS,ITGA1,ITGA10,ITGA11,ITGA5,ITGAV,ITGB1,ITGB3,ITGB4,ITGB7,ITGB8,LAMA1,LAMB2,LAMB3,LAMC1,LAMC2,LAMC3,MAPK10,MET,MYL9,MYLK,PARVA,PARVB,PDGFC,PDGFRA,PDGFRB,PIK3R1,PPP1R12A,PRKCB,PTEN,PXN,RAC2,THBS1,THBS2,TLN2,VCL	0.000257512	0.00332526	BRCA_gene_taxa_component_10	Overlapping with TCGA
BRCA-pathway-17	BRCA	KEGG_LEISHMANIA_INFECTION	CR1,CYBA,HLA-DMA,HLA-DMB,HLA-DOA,HLA-DOB,HLA-DPA1,HLA-DPB1,HLA-DQA1,HLA-DQA2,HLA-DQB1,HLA-DRA,HLA-DRB1,IL12A,IL1A,IL1B,ITGA4,MAP3K7,MAPK3,NCF1,NCF4,PRKCB,PTGS2	0.000325054	0.00402254	BRCA_gene_taxa_component_2
BRCA-pathway-18	BRCA	PID_BMP_PATHWAY	BMP2,BMP6,BMP7,FST,GREM1,NOG,PPM1A,PPP1R15A,RGMA,SKI,SMAD6,SMAD7,SMURF2,ZFYVE16	0.000365179	0.00417147	BRCA_gene_taxa_component_3
BRCA-pathway-19	BRCA	PID_P38_ALPHA_BETA_DOWNSTREAM_PATHWAY	CEBPB,CSNK2A2,DDIT3,EIF4E,ESR1,HBP1,JUN,MAPK11,MEF2A,MEF2C,PLA2G4A,PTGS2,RPS6KA5	0.000442603	0.00486863	BRCA_gene_taxa_component_3
BRCA-pathway-20	BRCA	PID_A6B1_A6B4_INTEGRIN_PATHWAY	CASP7,COL17A1,EGFR,HRAS,ITGB1,ITGB4,LAMA1,LAMB2,LAMB3,LAMC1,LAMC2,LAMC3,MET,MST1,PIK3R1,PMP22,RXRA,YWHAH	0.000603834	0.00618409	BRCA_gene_taxa_component_10
BRCA-pathway-21	BRCA	PID_IL2_1PATHWAY	DOK2,FYN,GRB2,IKZF3,IL2RA,IL2RB,IL2RG,IRS1,JAK3,LCK,MAPK3,MAPKAPK2,PIK3CA,PRKCB,PTK2B,SHC1,SOS1,STAM,SYK	0.000660868	0.00654259	BRCA_gene_taxa_component_2
BRCA-pathway-22	BRCA	PID_IL2_STAT5_PATHWAY	CDK6,FASLG,GRB2,IL2RA,IL2RB,IL2RG,JAK3,LCK,PIK3CA,PRF1,SHC1,SOS1	0.000877191	0.00801949	BRCA_gene_taxa_component_2
BRCA-pathway-23	BRCA	KEGG_VIRAL_MYOCARDITIS	CASP8,CCND1,CD28,CD40LG,EIF4G1,FYN,HLA-DMA,HLA-DMB,HLA-DOA,HLA-DOB,HLA-DPA1,HLA-DPB1,HLA-DQA1,HLA-DQA2,HLA-DQB1,HLA-DRA,HLA-DRB1,HLA-E,HLA-G,MYH7B,PRF1,RAC2	0.000883815	0.00801949	BRCA_gene_taxa_component_2
BRCA-pathway-24	BRCA	KEGG_SPLICEOSOME	ALYREF,CWC15,DDX23,DDX5,DHX15,EIF4A3,HSPA1A,HSPA1B,HSPA8,LSM6,NCBP1,PRPF18,PRPF3,RBM17,RBM8A,SF3B4,SNRPB,SRSF8,WBP11	0.000891054	0.00801949	BRCA_gene_taxa_component_2
BRCA-pathway-25	BRCA	PID_WNT_SIGNALING_PATHWAY	DKK1,FZD1,FZD2,FZD5,FZD7,FZD8,KREMEN1,LRP6,ROR2,WIF1,WNT2,WNT5A	0.00116928	0.010137	BRCA_gene_taxa_component_10
BRCA-pathway-26	BRCA	PID_ALK1_PATHWAY	ACVR1,ACVR2A,ACVRL1,CAV1,ENG,ID1,MAPK3,SMAD9,TGFB3,TGFBR2	0.00119459	0.010137	BRCA_gene_taxa_component_1
BRCA-pathway-27	BRCA	KEGG_PATHOGENIC_ESCHERICHIA_COLI_INFECTION	ABL1,ACTB,ACTG1,CD14,EZR,KRT18,LY96,NCK2,OCLN,PRKCA,ROCK2,TUBA1A,TUBA3D,TUBA3E,TUBB2A,TUBB2B,TUBB6	0.00165214	0.0129127	BRCA_gene_taxa_component_3
BRCA-pathway-28	BRCA	PID_INTEGRIN_CS_PATHWAY	ITGA1,ITGA10,ITGA11,ITGA5,ITGAD,ITGAL,ITGAV,ITGB1,ITGB3,ITGB4,ITGB7,ITGB8	0.00179083	0.0136379	BRCA_gene_taxa_component_10
BRCA-pathway-29	BRCA	KEGG_CHEMOKINE_SIGNALING_PATHWAY	ADCY1,ADCY6,CCL13,CCL17,CCL19,CCL22,CCL28,CCL3L3,CCL4L2,CCL5,CCR2,CCR4,CCR7,CXCL13,CXCL9,CXCR3,CXCR4,CXCR5,DOCK2,FOXO3,GNB4,GNB5,GNG13,GNG2,GRB2,ITK,JAK3,MAPK3,NCF1,PIK3CA,PIK3CD,PIK3R3,PRKCB,PTK2B,RAC2,RASGRP2,SHC1,SOS1,VAV1,VAV3,WAS,XCL1,XCL2,XCR1	0.0020712	0.0150036	BRCA_gene_taxa_component_2
BRCA-pathway-30	BRCA	PID_VEGFR1_PATHWAY	CD2AP,FLT1,NOS3,NRP1,NRP2,PGF,PRKCA,RASA1,SHC2,VEGFB	0.00268196	0.0185242	BRCA_gene_taxa_component_3
BRCA-pathway-31	BRCA	PID_MAPK_TRK_PATHWAY	EGR1,EHD4,FOS,HRAS,MAP2K5,MAPK3,MAPK7,MAPKAPK2,MEF2C,RIT1,RUSC1	0.00321581	0.0207629	BRCA_gene_taxa_component_1
BRCA-pathway-32	BRCA	PID_FRA_PATHWAY	CCL2,CXCL8,FOSL1,FOSL2,IL6,JUN,JUNB,LIF,MMP2,NOS3,PLAUR,THBD	0.0033629	0.020808	BRCA_gene_taxa_component_3
BRCA-pathway-33	BRCA	PID_FCER1_PATHWAY	BTK,FCGR2B,FYN,GRB2,HCLS1,ITK,LAT,MAP2K4,MAPK3,NFATC2,PIK3CA,PRKCB,S1PR1,SHC1,SOS1,SYK,VAV1,WIPF1	0.00406999	0.0246691	BRCA_gene_taxa_component_2
BRCA-pathway-34	BRCA	KEGG_GLYCEROLIPID_METABOLISM	AGK,AGPAT3,AGPAT4,AKR1B1,ALDH2,DGKD,DGKQ,DGKZ,GK,GPAM,GPAT3,LPL,PLPP1,PLPP3	0.00490001	0.0280328	BRCA_gene_taxa_component_1
BRCA-pathway-35	BRCA	PID_IL12_STAT4_PATHWAY	CD247,CD28,CD3D,CD3E,CD3G,CD4,HLA-DRA,IL2RA,PRF1,STAT4,TBX21	0.00490811	0.0280328	BRCA_gene_taxa_component_2
BRCA-pathway-36	BRCA	KEGG_GLYCOSAMINOGLYCAN_BIOSYNTHESIS_HEPARAN_SULFATE	B3GALT6,EXT2,EXTL2,HS2ST1,HS3ST3B1,HS6ST2,HS6ST3,NDST1,XYLT1	0.00542537	0.030049	BRCA_gene_taxa_component_10
BRCA-pathway-37	BRCA	KEGG_TIGHT_JUNCTION	AKT1,AKT3,ASH1L,CGN,CLDN11,CLDN2,CLDN5,CRB3,EPB41L1,EPB41L2,F11R,GNAI1,HRAS,IGSF5,JAM2,JAM3,LLGL2,MAP3K20,MPDZ,MRAS,MYH1,MYH11,MYH14,MYL9,PRKCA,PRKCZ,RRAS,SRC,YBX3	0.00546345	0.030049	BRCA_gene_taxa_component_1
BRCA-pathway-38	BRCA	PID_RET_PATHWAY	BCAR1,DOK4,DOK5,DOK6,GFRA1,GRB10,JUN,PDLIM7,PRKCA,PXN,RASA1,RET	0.00607234	0.0324942	BRCA_gene_taxa_component_3
BRCA-pathway-39	BRCA	KEGG_DRUG_METABOLISM_OTHER_ENZYMES	CYP2A6,CYP2A7,CYP3A5,DPYS,GUSB,HPRT1,TK1,TPMT,UCK2,UCKL1,UGT2B4,XDH	0.00612686	0.0324942	BRCA_gene_taxa_component_5
BRCA-pathway-40	BRCA	PID_HEDGEHOG_GLI_PATHWAY	CSNK1G3,GNAI1,GNAZ,HDAC2,KIF3A,LGALS3,MTSS1,PRKCD,RBBP4,SAP18,SAP30,STK36,XPO1	0.00688395	0.035869	BRCA_gene_taxa_component_5
BRCA-pathway-41	BRCA	PID_CXCR4_PATHWAY	BLK,CD247,CD3D,CD3E,CD3G,CD4,CXCR4,FYN,GNA13,GNG2,HLA-DRA,ITGA3,ITGA4,LCK,MMP9,PIK3CA,PIK3CD,PIK3R3,PIK3R6,PTEN,PTK2B,PTPRC,RHOC,SRC,UBQLN1,VAV1	0.00717692	0.0367508	BRCA_gene_taxa_component_2
BRCA-pathway-42	BRCA	PID_AVB3_INTEGRIN_PATHWAY	COL11A1,COL12A1,COL15A1,COL16A1,COL17A1,COL1A1,COL1A2,COL3A1,COL4A1,COL5A1,COL5A2,COL6A2,COL6A3,COL7A1,COL8A1,COL8A2,EDIL3,ITGAV,ITGB3,PIK3R1,PXN,VCL	0.00782496	0.03939	BRCA_gene_taxa_component_10	Overlapping with TCGA
BRCA-pathway-43	BRCA	PID_NFAT_TFPATHWAY	CD40LG,CTLA4,DGKA,EGR3,FASLG,IKZF1,IL2RA,IRF4,NFATC2,PRKCQ,PTGS2,RNF128,SLC3A2,TBX21	0.00906775	0.0448854	BRCA_gene_taxa_component_2
BRCA-pathway-44	BRCA	KEGG_GNRH_SIGNALING_PATHWAY	CACNA1C,CALML6,EGFR,GNAS,HBEGF,ITPR2,JUN,MAP2K1,MAP2K3,MAP3K1,MAP3K3,MAPK11,MAPK12,MAPK13,MAPK7,MMP14,MMP2,PLA2G10,PLA2G2C,PLA2G4A,PLA2G5,PRKCA	0.00936079	0.0455763	BRCA_gene_taxa_component_3
BRCA-pathway-45	BRCA	KEGG_JAK_STAT_SIGNALING_PATHWAY	CCND1,CLCF1,CSF2RA,CSF2RB,EPOR,GRB2,IL10RA,IL10RB,IL11RA,IL12A,IL12RB1,IL15,IL24,IL2RA,IL2RB,IL2RG,IL7,IL7R,JAK3,LIF,OSM,PIK3CA,PIK3CD,PIK3R3,SOCS4,SOS1,SPRY4,STAM,STAT4	0.0102263	0.0489874	BRCA_gene_taxa_component_2
BRCA-pathway-46	BRCA	PID_ALPHA_SYNUCLEIN_PATHWAY	BLK,FYN,KLK6,LCK,MAOB,MAPK3,PLD1,PTK2B,SRC,SYK	0.0114061	0.0528258	BRCA_gene_taxa_component_2
BRCA-pathway-47	BRCA	PID_TRAIL_PATHWAY	CASP8,DAP3,MAP2K4,MAPK3,PIK3CA,PIK3CD,PIK3R3,TNFRSF10A,TNFRSF10C,TNFSF10	0.0114061	0.0528258	BRCA_gene_taxa_component_2
BRCA-pathway-48	BRCA	PID_ARF6_TRAFFICKING_PATHWAY	ADRB2,AVPR2,BIN1,CDH1,CLTC,ITGA11,ITGA6,KLC1,MAPK8IP3,NME1,PLD1,SLC2A4,TSHR,VAMP3	0.012341	0.0540762	BRCA_gene_taxa_component_5
BRCA-pathway-49	BRCA	KEGG_REGULATION_OF_ACTIN_CYTOSKELETON	ACTG1,ACTN1,ARPC1B,ARPC5L,BDKRB1,BDKRB2,CHRM3,DIAPH1,EGFR,FGF1,FGF11,FGF14,GIT1,GNA12,GNA13,HRAS,INSRR,ITGA1,ITGA10,ITGA11,ITGA5,ITGAD,ITGAL,ITGAV,ITGB1,ITGB3,ITGB4,ITGB7,ITGB8,LIMK2,MRAS,MSN,MYH10,MYH9,MYL9,MYLK,PDGFC,PDGFRA,PDGFRB,PIK3R1,PPP1R12A,PXN,RAC2,SSH2,SSH3,VCL,WASF1	0.0123811	0.0540762	BRCA_gene_taxa_component_10
BRCA-pathway-50	BRCA	KEGG_LONG_TERM_DEPRESSION	CACNA1A,CRHR1,GNAI2,GNAS,GNAZ,GRIA3,GUCY1A1,ITPR2,MAP2K1,NOS1,PLA2G10,PLA2G2C,PLA2G4A,PLA2G5,PRKCA,RYR1	0.0127648	0.0549442	BRCA_gene_taxa_component_3
BRCA-pathway-51	BRCA	PID_ERA_GENOMIC_PATHWAY	APBB1,BRCA1,CEBPB,CHUK,COL18A1,ESR1,HDAC4,JUN,LCOR,LMO4,NRIP1,PCNA,PGR,TFF1,XBP1	0.0136944	0.0572756	BRCA_gene_taxa_component_3	Overlapping with TCGA
BRCA-pathway-52	BRCA	KEGG_LYSINE_DEGRADATION	ALDH2,BBOX1,ECHS1,EHMT1,EHMT2,HADHA,KMT5C,NSD2,OGDH,SETD1A,SETD1B,SETMAR,TMLHE	0.0150994	0.0614318	BRCA_gene_taxa_component_5
BRCA-pathway-53	BRCA	KEGG_HYPERTROPHIC_CARDIOMYOPATHY_HCM	ACTC1,CACNA2D1,CACNA2D2,CACNB3,CACNB4,DES,DMD,IGF1,ITGA7,ITGA8,ITGA9,ITGB3,LAMA2,MYL3,RYR2,SGCD,SGCG,TGFB3,TPM2,TPM3	0.0160304	0.0643382	BRCA_gene_taxa_component_1
BRCA-pathway-54	BRCA	KEGG_FC_GAMMA_R_MEDIATED_PHAGOCYTOSIS	ARPC3,ARPC5L,DOCK2,FCGR2B,INPP5D,LAT,MAPK3,NCF1,PIK3CA,PIK3CD,PIK3R3,PIP5K1A,PIP5K1B,PLA2G4B,PLD1,PRKCB,PTPRC,RAC2,RPS6KB2,SCIN,SYK,VAV1,VAV3,WAS	0.0168162	0.066592	BRCA_gene_taxa_component_2
BRCA-pathway-55	BRCA	PID_ER_NONGENOMIC_PATHWAY	ESR2,GNA11,GNA13,GNG2,GRB2,HBEGF,IGF1R,MMP9,PELP1,PIK3CA,SHC1,SOS1,SRC	0.017986	0.0684851	BRCA_gene_taxa_component_2
BRCA-pathway-56	BRCA	PID_INTEGRIN3_PATHWAY	CCN1,COL1A1,COL1A2,COL4A1,EDIL3,FBN1,ITGAV,ITGB3,L1CAM,LAMC1,PDGFRB,SPHK1,THBS1,THY1	0.0189423	0.0712135	BRCA_gene_taxa_component_10	Overlapping with TCGA
BRCA-pathway-57	BRCA	KEGG_DRUG_METABOLISM_CYTOCHROME_P450	ALDH3A1,CYP2A6,CYP2A7,CYP2B6,CYP3A5,FMO3,GSTA4,GSTK1,GSTM1,GSTM2,GSTM4,GSTM5,GSTO2,MAOA,MAOB,UGT2B4	0.0193134	0.0717008	BRCA_gene_taxa_component_5
BRCA-pathway-58	BRCA	KEGG_GLYCINE_SERINE_AND_THREONINE_METABOLISM	ALAS2,AMT,CHDH,CTH,GATM,GLYCTK,MAOA,MAOB,PHGDH,SDS	0.0215303	0.0762989	BRCA_gene_taxa_component_5
BRCA-pathway-59	BRCA	PID_HNF3A_PATHWAY	BRCA1,CEBPB,COL18A1,ESR1,FOXA1,FOXA3,JUN,NFIB,NRIP1,TFF1,XBP1	0.0215618	0.0762989	BRCA_gene_taxa_component_3
BRCA-pathway-60	BRCA	KEGG_AXON_GUIDANCE	CFL2,CXCL12,DPYSL2,EFNA1,EFNA3,EPHA2,EPHA3,FES,GNAI1,HRAS,MAPK3,NRP1,PAK3,PAK4,PLXNA3,PLXNB1,PLXNB3,PPP3CC,ROBO1,ROBO3,SEMA3A,SEMA3F,SEMA3G,SEMA4A,SEMA4D,SEMA4G,SEMA5A,SLIT2,SLIT3	0.0219565	0.0767185	BRCA_gene_taxa_component_1
BRCA-pathway-61	BRCA	KEGG_APOPTOSIS	AIFM1,AKT3,BAD,CAPN2,CASP3,CASP7,CHP1,FASLG,IKBKB,IL1B,IL1RAP,IRAK2,IRAK3,MYD88,PIK3R1,TNFRSF10B,TNFRSF10D,TNFRSF1A,TNFSF10,TRAF2	0.022779	0.0782858	BRCA_gene_taxa_component_10
BRCA-pathway-62	BRCA	PID_AJDISS_2PATHWAY	CABLES1,CASP3,CDH2,DNM2,EGFR,GDNF,GNA12,GNA13,HRAS,MET,MMP7,PTPN6,ROBO1	0.0229322	0.0782858	BRCA_gene_taxa_component_10
BRCA-pathway-63	BRCA	KEGG_STARCH_AND_SUCROSE_METABOLISM	AMY1A,AMY1B,AMY1C,ENPP3,GUSB,GYS2,HK1,PGM1,PGM2,PYGM,UGP2,UGT2B4	0.0234171	0.078424	BRCA_gene_taxa_component_5
BRCA-pathway-64	BRCA	PID_REG_GR_PATHWAY	CDK5,CDKN1A,CXCL8,IFNG,IL6,IRF1,KRT17,MAPK10,MMP1,NFATC1,NR4A1,PCK2,POMC,SGK1,SMARCC2,STAT1,TBX21,YWHAH	0.0235008	0.078424	BRCA_gene_taxa_component_10
BRCA-pathway-65	BRCA	PID_SYNDECAN_4_PATHWAY	ACTN1,ADAM12,CCL5,DNM2,FZD7,ITGA5,ITGB1,LAMA1,SDCBP,THBS1	0.0251431	0.0820606	BRCA_gene_taxa_component_10
BRCA-pathway-66	BRCA	KEGG_ENDOCYTOSIS	ACAP1,AGAP2,ARAP1,CHMP4A,CHMP4C,CLTB,CXCR4,DNAJC6,EHD1,EHD3,EPN3,EPS15,FGFR2,HLA-E,HLA-G,HSPA1A,HSPA1B,HSPA8,IGF1R,IL2RA,IL2RB,IL2RG,PARD6B,PIP5K1A,PIP5K1B,PLD1,PSD2,PSD3,RABEP1,SH3GLB2,SMAP2,SRC,STAM,TFRC,VPS45	0.025688	0.0822179	BRCA_gene_taxa_component_2	Overlapping with TCGA
BRCA-pathway-67	BRCA	PID_ATF2_PATHWAY	ATF3,BRCA1,CSRP2,CXCL8,DDIT3,ESR1,IL6,JUN,JUNB,MAPK11,MMP2,PDGFRA,PRKCA,SOCS3	0.025745	0.0822179	BRCA_gene_taxa_component_3
BRCA-pathway-68	BRCA	KEGG_NUCLEOTIDE_EXCISION_REPAIR	CDK7,DDB2,ERCC4,GTF2H2,GTF2H5,POLD2,POLE,RFC3,RPA3	0.02637	0.0822295	BRCA_gene_taxa_component_5
BRCA-pathway-69	BRCA	PID_MYC_ACTIV_PATHWAY	BIRC5,CCNB1,E2F3,EIF4E,HMGA1,HSPA4,HSPD1,LDHA,MTDH,NME1,NPM1,ODC1,PFKM,RCC1,RUVBL2,SERPINI1,TAF10,TK1	0.0264117	0.0822295	BRCA_gene_taxa_component_5
BRCA-pathway-70	BRCA	PID_P73PATHWAY	AEN,BRCA2,BUB1,CCNB1,CCNE2,CDK1,CDKN1A,FAS,IL4R,JAK1,MYC,NDUFS2,PLK3,PLPP1,RAD51,SERPINE1,SFN,TP53I3,TUBA1A	0.0272193	0.0824911	BRCA_gene_taxa_component_1
BRCA-pathway-71	BRCA	KEGG_FC_EPSILON_RI_SIGNALING_PATHWAY	BTK,FYN,GRB2,INPP5D,LAT,MAP2K4,MAPK3,PIK3CA,PIK3CD,PIK3R3,PLA2G2D,PLA2G4B,PRKCB,RAC2,SOS1,SYK,VAV1,VAV3	0.0290207	0.0861914	BRCA_gene_taxa_component_2
BRCA-pathway-72	BRCA	KEGG_VEGF_SIGNALING_PATHWAY	AKT3,MAP2K1,MAPK11,MAPK12,MAPK13,NOS3,PLA2G10,PLA2G2C,PLA2G4A,PLA2G5,PPP3CC,PRKCA,PTGS2,PXN,SHC2,SPHK1	0.0298509	0.08701	BRCA_gene_taxa_component_3
BRCA-pathway-73	BRCA	PID_ANTHRAX_PATHWAY	ANTXR1,IL1B,MAP2K1,MAP2K3,PGR,VCAM1	0.0301729	0.08701	BRCA_gene_taxa_component_3
BRCA-pathway-74	BRCA	KEGG_HEDGEHOG_SIGNALING_PATHWAY	BMP2,BMP6,BMP7,BTRC,CSNK1A1,GAS1,LRP2,PTCH1,RAB23,SMO,WNT5B,WNT6	0.0303224	0.08701	BRCA_gene_taxa_component_3
BRCA-pathway-75	BRCA	KEGG_DORSO_VENTRAL_AXIS_FORMATION	CPEB1,ETS2,MAPK3,NOTCH4,PIWIL2,PIWIL4,SPIRE2	0.0320073	0.0896807	BRCA_gene_taxa_component_1
BRCA-pathway-76	BRCA	KEGG_PROTEASOME	IFNG,PSMA6,PSMB10,PSMB9,PSMD14,PSME1,PSME2	0.0325236	0.0902758	BRCA_gene_taxa_component_10
BRCA-pathway-77	BRCA	PID_P53_DOWNSTREAM_PATHWAY	BCL2L2,BDKRB2,BNIP3L,CDKN1A,CX3CL1,DKK1,DROSHA,DUSP1,EGFR,FOXA1,IGFBP3,IRF5,LIF,MCL1,MET,PIDD1,PPP1R13B,PTEN,PYCARD,S100A2,SERPINB5,SERPINE1,SH2D1A,SNAI2,TAP1,TFDP1,TNFRSF10B,TNFRSF10D,TP53INP1,TP73,ZNF385A	0.0339245	0.0932924	BRCA_gene_taxa_component_10	Overlapping with TCGA
BRCA-pathway-78	BRCA	PID_IL4_2PATHWAY	CCL17,COL1A1,COL1A2,DOK2,EGR2,GTF3A,IL2RG,IRF4,IRS2,ITGB3,PARP14,PIK3R1,PTPN6,STAT6,THY1	0.0345714	0.0936648	BRCA_gene_taxa_component_10
BRCA-pathway-79	BRCA	PID_AP1_PATHWAY	ATF3,BAG1,BCL2L11,CCL2,CCN1,CXCL8,EGR1,ESR1,FOSL1,FOSL2,IL6,JUN,JUNB,MAF,MAFG,MYB	0.0346907	0.0936648	BRCA_gene_taxa_component_3
BRCA-pathway-80	BRCA	KEGG_RNA_DEGRADATION	CNOT2,DCP1B,ENO3,EXOSC2,HSPA9,HSPD1,LSM5,PAPOLA,PARN,PATL1	0.0355965	0.0949649	BRCA_gene_taxa_component_5
BRCA-pathway-81	BRCA	KEGG_SMALL_CELL_LUNG_CANCER	AKT3,CDKN2B,COL4A1,COL4A2,IKBKB,ITGAV,ITGB1,LAMA1,LAMB2,LAMB3,LAMC1,LAMC2,LAMC3,MYC,PIK3R1,PTEN,PTGS2,RXRA,TRAF2,TRAF5	0.0360871	0.0949649	BRCA_gene_taxa_component_10
BRCA-pathway-82	BRCA	KEGG_GLYCEROPHOSPHOLIPID_METABOLISM	AGPAT3,AGPAT4,DGKD,DGKQ,DGKZ,GNPAT,GPAM,GPAT3,GPD1,LCAT,LPCAT2,LPCAT4,LPGAT1,PEMT,PLA2G5,PLPP1,PLPP3	0.0378556	0.0986239	BRCA_gene_taxa_component_1
BRCA-pathway-83	BRCA	PID_NOTCH_PATHWAY	CDKN1A,CNTN1,DLL4,DNM1,FURIN,GATA3,LNX1,MAML2,MFAP2,MYCBP,NEURL1,NOTCH3,PSEN1	0.0395317	0.0991513	BRCA_gene_taxa_component_3
BRCA-pathway-84	BRCA	KEGG_VASCULAR_SMOOTH_MUSCLE_CONTRACTION	ACTA2,ADCY4,ADRA1A,ADRA1D,ARHGEF11,CALD1,GUCY1A1,GUCY1B1,IRAG1,KCNMB4,MAPK3,MYH11,MYL9,MYLK,NPR1,NPR2,PLA2G5,PLCB3,PPP1R12A,PPP1R12B,PPP1R14A,PRKCA,PRKG1,RAMP2	0.0395926	0.0991513	BRCA_gene_taxa_component_1
BRCA-pathway-85	BRCA	KEGG_GLYCOSYLPHOSPHATIDYLINOSITOL_GPI_ANCHOR_BIOSYNTHESIS	GPLD1,PIGK,PIGM,PIGO,PIGQ,PIGT,PIGU	0.0396781	0.0991513	BRCA_gene_taxa_component_5
BRCA-pathway-86	BRCA	KEGG_ADIPOCYTOKINE_SIGNALING_PATHWAY	ACACB,ACSL3,ADIPOQ,ADIPOR1,AKT1,AKT3,CD36,LEP,LEPR,PCK1,RXRG,SLC2A1,SLC2A4,SOCS3,TNFRSF1A	0.0397273	0.0991513	BRCA_gene_taxa_component_1
ESCA-pathway-01	ESCA	KEGG_FOCAL_ADHESION	ACTB,ACTN1,BCAR1,BIRC2,BIRC3,CAV1,COL11A1,COL11A2,COL1A1,COL1A2,COL2A1,COL3A1,COL4A1,COL4A2,COL5A1,COL5A2,COL5A3,COL6A1,COL6A2,COL6A3,EGF,FLNB,FLT4,FN1,FYN,ILK,ITGA1,ITGA3,ITGA5,ITGB1,ITGB3,ITGB4,ITGB6,LAMA3,LAMA4,LAMB1,LAMB2,LAMC1,LAMC2,LAMC3,MAPK1,MAPK10,PARVA,PDGFA,PDGFB,PDGFC,PDGFRA,PDGFRB,PRKCA,PTK2,PXN,RAC2,RAP1A,RASGRF1,RHOA,SHC3,SHC4,THBS1,VASP,VEGFC	1.30227e-10	2.82558e-08	ESCA_gene_taxa_component_10		0.478
ESCA-pathway-02	ESCA	PID_IL12_2PATHWAY	B2M,CCR5,CD247,CD3D,CD3E,CD3G,CD4,CD8A,CD8B,EOMES,FASLG,GZMA,HLA-DRA,IFNG,IL12RB1,IL18,IL18R1,IL18RAP,IL2RB,IL2RG,JAK2,LCK,MAP2K3,RAB7A,STAT1,STAT4,STAT5A	2.28367e-10	2.82558e-08	ESCA_gene_taxa_component_2	Overlapping with TCGA
ESCA-pathway-03	ESCA	KEGG_LEISHMANIA_INFECTION	CR1,CYBA,ELK1,FCGR1A,FCGR2C,FCGR3A,FCGR3B,HLA-DMA,HLA-DMB,HLA-DOA,HLA-DOB,HLA-DPA1,HLA-DPB1,HLA-DQA1,HLA-DQA2,HLA-DRA,HLA-DRB1,HLA-DRB5,IFNG,ITGA4,ITGAM,ITGB2,JAK2,MAPK1,MAPK13,NCF2,NCF4,PRKCB,STAT1,TLR4	2.82558e-10	2.82558e-08	ESCA_gene_taxa_component_2
ESCA-pathway-04	ESCA	KEGG_CELL_ADHESION_MOLECULES_CAMS	CD2,CD274,CD28,CD4,CD6,CD80,CD86,CD8A,CD8B,CDH5,CLDN17,CLDN5,CNTN2,CTLA4,HLA-DMA,HLA-DMB,HLA-DOA,HLA-DOB,HLA-DPA1,HLA-DPB1,HLA-DQA1,HLA-DQA2,HLA-DRA,HLA-DRB1,HLA-DRB5,HLA-E,ICAM2,ICAM3,ICOS,ITGA4,ITGAL,ITGAM,ITGB2,ITGB7,NEO1,NFASC,NLGN1,NLGN2,NLGN4X,PDCD1,PDCD1LG2,PECAM1,PTPRC,SELL,SELPLG,SIGLEC1,SPN	5.50334e-10	4.1275e-08	ESCA_gene_taxa_component_2	Overlapping with TCGA
ESCA-pathway-05	ESCA	PID_INTEGRIN1_PATHWAY	COL11A1,COL11A2,COL1A1,COL1A2,COL2A1,COL3A1,COL4A1,COL5A1,COL5A2,COL6A1,COL6A2,COL6A3,CSPG4,FBN1,FN1,ITGA1,ITGA3,ITGA5,ITGB1,LAMA3,LAMA4,LAMB1,LAMB2,LAMC1,LAMC2,NID1,PLAUR,TGM2,THBS1,VCAM1	1.53084e-09	9.18504e-08	ESCA_gene_taxa_component_10
ESCA-pathway-06	ESCA	KEGG_ECM_RECEPTOR_INTERACTION	AGRN,COL11A1,COL11A2,COL1A1,COL1A2,COL2A1,COL3A1,COL4A1,COL4A2,COL5A1,COL5A2,COL5A3,COL6A1,COL6A2,COL6A3,FN1,HSPG2,ITGA1,ITGA3,ITGA5,ITGB1,ITGB3,ITGB4,ITGB6,LAMA3,LAMA4,LAMB1,LAMB2,LAMC1,LAMC2,LAMC3,SDC2,SDC4,THBS1	2.77711e-09	1.38855e-07	ESCA_gene_taxa_component_10
ESCA-pathway-07	ESCA	KEGG_ALLOGRAFT_REJECTION	CD28,CD40LG,CD80,FAS,FASLG,HLA-DMA,HLA-DMB,HLA-DOA,HLA-DOB,HLA-DPA1,HLA-DPB1,HLA-DQA2,HLA-DRA,HLA-DRB1,HLA-DRB5,HLA-E,HLA-F,IFNG,PRF1	4.08272e-09	1.74974e-07	ESCA_gene_taxa_component_9
ESCA-pathway-08	ESCA	KEGG_SYSTEMIC_LUPUS_ERYTHEMATOSUS	ACTN2,C1QA,C1QB,C1QC,CD86,FCGR1A,FCGR2A,FCGR3A,H2AC11,H2AC12,H2AC13,H2AC14,H2AC17,H2AC18,H2AC19,H2AC20,H2AC21,H2AC4,H2AC6,H2AC7,H2AZ1,H2BC11,H2BC12,H2BC4,H2BC5,H2BC8,H3-3A,H3C1,H3C10,H3C14,H3C15,H3C2,H3C7,H4C11,H4C12,H4C14,H4C15,H4C2,H4C3,IFNG,SNRPB,SNRPD3	5.15829e-09	1.93436e-07	ESCA_gene_taxa_component_8
ESCA-pathway-09	ESCA	KEGG_AUTOIMMUNE_THYROID_DISEASE	CD28,CD40LG,CD80,CTLA4,FAS,FASLG,HLA-DMA,HLA-DMB,HLA-DOA,HLA-DOB,HLA-DPA1,HLA-DPB1,HLA-DQA2,HLA-DRA,HLA-DRB1,HLA-DRB5,HLA-E,HLA-F,PRF1	8.64712e-09	2.88237e-07	ESCA_gene_taxa_component_9
ESCA-pathway-10	ESCA	PID_INTEGRIN3_PATHWAY	CCN1,COL1A1,COL1A2,COL4A1,COL4A3,COL4A4,FBN1,FN1,ITGB3,KDR,LAMA4,LAMC1,PDGFB,PDGFRB,PECAM1,PLAU,SPHK1,SPP1,TGFBI,THBS1,THY1,TNC	1.15792e-08	3.47376e-07	ESCA_gene_taxa_component_3	Overlapping with TCGA
ESCA-pathway-11	ESCA	KEGG_PARKINSONS_DISEASE	ATP5F1B,ATP5MC1,ATP5MC2,ATP5PD,ATP5PF,ATP5PO,COX4I1,COX6A1,COX6B1,COX6C,COX7A2,COX7A2L,COX8A,LRRK2,NDUFA1,NDUFA4L2,NDUFA7,NDUFA9,NDUFAB1,NDUFB10,NDUFB4,NDUFB5,NDUFB6,NDUFB9,NDUFC1,NDUFS5,SDHB,SLC25A5,UBB,UBE2G1,UBE2L3,UQCRFS1,UQCRH,UQCRHL,VDAC1,VDAC2	2.2659e-08	6.06728e-07	ESCA_gene_taxa_component_4
ESCA-pathway-12	ESCA	KEGG_INTESTINAL_IMMUNE_NETWORK_FOR_IGA_PRODUCTION	CD28,CD80,CD86,HLA-DMA,HLA-DMB,HLA-DOA,HLA-DOB,HLA-DPA1,HLA-DPB1,HLA-DQA1,HLA-DQA2,HLA-DRA,HLA-DRB1,HLA-DRB5,ICOS,IL15RA,ITGA4,ITGB7,TNFRSF17,TNFSF13,TNFSF13B	2.48921e-08	6.06728e-07	ESCA_gene_taxa_component_2
ESCA-pathway-13	ESCA	PID_AVB3_INTEGRIN_PATHWAY	ADGRA2,BCAR1,CDKN1B,COL10A1,COL11A1,COL11A2,COL1A1,COL1A2,COL2A1,COL3A1,COL4A1,COL5A1,COL5A2,COL6A1,COL6A2,COL6A3,COL8A1,COL8A2,COL9A3,FN1,ILK,IRS1,ITGB3,MAPK1,MFGE8,PTK2,PXN,RHOA,TGFBR2	2.62915e-08	6.06728e-07	ESCA_gene_taxa_component_10
ESCA-pathway-14	ESCA	PID_IL12_STAT4_PATHWAY	CD247,CD28,CD3D,CD3E,CD3G,CD4,CD80,CD86,HLA-DRA,IFNG,IL18,IL18R1,IL18RAP,IRF1,PRF1,STAT4	4.21969e-08	9.04219e-07	ESCA_gene_taxa_component_2	Overlapping with TCGA
ESCA-pathway-15	ESCA	KEGG_TYPE_I_DIABETES_MELLITUS	CD28,CD80,FAS,FASLG,HLA-DMA,HLA-DMB,HLA-DOA,HLA-DOB,HLA-DPA1,HLA-DPB1,HLA-DQA2,HLA-DRA,HLA-DRB1,HLA-DRB5,HLA-E,HLA-F,IFNG,PRF1,PTPRN2	1.17383e-07	2.34766e-06	ESCA_gene_taxa_component_9
ESCA-pathway-16	ESCA	KEGG_HUNTINGTONS_DISEASE	AP2A2,AP2S1,ATP5F1B,ATP5MC1,ATP5MC2,ATP5PD,ATP5PF,ATP5PO,COX4I1,COX6A1,COX6B1,COX6C,COX7A2,COX7A2L,COX8A,DLG4,DNAH1,ITPR1,NDUFA1,NDUFA4L2,NDUFA7,NDUFA9,NDUFAB1,NDUFB10,NDUFB4,NDUFB5,NDUFB6,NDUFB9,NDUFC1,NDUFS5,PLCB2,POLR2E,POLR2I,POLR2K,POLR2L,SDHB,SLC25A5,SOD1,UQCRFS1,UQCRH,UQCRHL,VDAC1,VDAC2	1.83528e-07	3.44115e-06	ESCA_gene_taxa_component_4
ESCA-pathway-17	ESCA	KEGG_OXIDATIVE_PHOSPHORYLATION	ATP5F1B,ATP5MC1,ATP5MC2,ATP5MF,ATP5PD,ATP5PF,ATP5PO,ATP6AP1,ATP6V0B,ATP6V1A,COX17,COX4I1,COX6A1,COX6B1,COX6C,COX7A2,COX7A2L,COX8A,NDUFA1,NDUFA4L2,NDUFA7,NDUFA9,NDUFAB1,NDUFB10,NDUFB4,NDUFB5,NDUFB6,NDUFB9,NDUFC1,NDUFS5,PPA1,SDHB,UQCRFS1,UQCRH,UQCRHL	2.45483e-07	4.33206e-06	ESCA_gene_taxa_component_4
ESCA-pathway-18	ESCA	PID_CD8_TCR_DOWNSTREAM_PATHWAY	B2M,CD247,CD3D,CD3E,CD3G,CD8A,CD8B,ELK1,EOMES,FASLG,HRAS,IFNG,IL2RB,IL2RG,MAP2K2,MAPK1,PRF1,PRKCB,PTPN7,STAT4,TNFRSF18,TNFRSF4	3.00547e-07	5.00911e-06	ESCA_gene_taxa_component_2	Overlapping with TCGA
ESCA-pathway-19	ESCA	PID_SYNDECAN_1_PATHWAY	COL10A1,COL11A1,COL11A2,COL1A1,COL1A2,COL2A1,COL3A1,COL4A1,COL5A1,COL5A2,COL6A1,COL6A2,COL6A3,COL8A1,COL8A2,COL9A3,MAPK1,MMP1,MMP7,MMP9,PRKACA	5.51003e-07	8.26505e-06	ESCA_gene_taxa_component_10
ESCA-pathway-20	ESCA	KEGG_CELL_CYCLE	ANAPC7,ATM,BUB1,BUB1B,CCNA2,CCNB1,CCNB2,CCNE2,CDC20,CDC25C,CDC6,CDC7,CDK1,CDK2,CHEK1,GADD45G,GSK3B,MAD2L1,MCM2,MCM4,ORC1,ORC6,PCNA,PKMYT1,PRKDC,PTTG1,RAD21,RBX1,SFN,SKP1,SKP2,TTK,YWHAQ,YWHAZ	6.07093e-07	8.67276e-06	ESCA_gene_taxa_component_4	Overlapping with TCGA
ESCA-pathway-21	ESCA	KEGG_ALZHEIMERS_DISEASE	APH1A,ATP5F1B,ATP5MC1,ATP5MC2,ATP5PD,ATP5PF,ATP5PO,CACNA1F,CALML3,CAPN1,CDK5,COX4I1,COX6A1,COX6B1,COX6C,COX7A2,COX7A2L,COX8A,ERN1,GSK3B,HSD17B10,ITPR1,ITPR3,NAE1,NDUFA1,NDUFA4L2,NDUFA7,NDUFA9,NDUFAB1,NDUFB10,NDUFB4,NDUFB5,NDUFB6,NDUFB9,NDUFC1,NDUFS5,PLCB2,PSENEN,SDHB,UQCRFS1,UQCRH,UQCRHL	7.96784e-07	1.08652e-05	ESCA_gene_taxa_component_4
ESCA-pathway-22	ESCA	KEGG_PROTEASOME	POMP,PSMA1,PSMA2,PSMA4,PSMA5,PSMA7,PSMB1,PSMB2,PSMB3,PSMB4,PSMB5,PSMB6,PSMC2,PSMC3,PSMD14,PSMD3,PSMD4	1.10577e-06	1.4423e-05	ESCA_gene_taxa_component_4
ESCA-pathway-23	ESCA	PID_CD8_TCR_PATHWAY	B2M,CD247,CD28,CD3D,CD3E,CD3G,CD80,CD86,CD8A,CD8B,HRAS,LCK,LCP2,PLCG1,PRF1,PRKCB,PTPRC,RAP1A,VAV1,ZAP70	6.46828e-06	7.76193e-05	ESCA_gene_taxa_component_2	Overlapping with TCGA
ESCA-pathway-24	ESCA	KEGG_ASTHMA	CD40LG,FCER1A,HLA-DMA,HLA-DMB,HLA-DOA,HLA-DOB,HLA-DPA1,HLA-DPB1,HLA-DQA2,HLA-DRA,HLA-DRB1,HLA-DRB5	9.01117e-06	0.000100124	ESCA_gene_taxa_component_9
ESCA-pathway-25	ESCA	PID_LYMPH_ANGIOGENESIS_PATHWAY	COL1A1,COL1A2,FN1,ITGA1,ITGA5,ITGB1,MAPK1,MAPK11,PIK3R1,SHC1,VEGFC	1.22753e-05	0.000131521	ESCA_gene_taxa_component_3
ESCA-pathway-26	ESCA	KEGG_VIRAL_MYOCARDITIS	CASP3,CASP8,CD28,CD40LG,CD80,EIF4G1,HLA-DMA,HLA-DMB,HLA-DOA,HLA-DOB,HLA-DPA1,HLA-DPB1,HLA-DQA2,HLA-DRA,HLA-DRB1,HLA-DRB5,HLA-E,HLA-F,ITGAL,ITGB2,MYH6,MYH7,PRF1,RAC1	1.31957e-05	0.000136507	ESCA_gene_taxa_component_9
ESCA-pathway-27	ESCA	KEGG_BLADDER_CANCER	CDKN1A,CXCL8,DAPK2,DAPK3,EGFR,MAP2K1,MAP2K2,MAPK1,MMP1,MMP2,MMP9,NRAS,PGF,RAF1,THBS1,VEGFC	2.76755e-05	0.000251596	ESCA_gene_taxa_component_3
ESCA-pathway-28	ESCA	PID_UPA_UPAR_PATHWAY	BCAR1,EGFR,FN1,FPR1,FPR2,FPR3,ITGA5,ITGB1,ITGB3,MMP12,MMP3,MMP9,PDGFRB,PLAU,SERPINE1,TGFB1	2.76755e-05	0.000251596	ESCA_gene_taxa_component_3
ESCA-pathway-29	ESCA	KEGG_UBIQUITIN_MEDIATED_PROTEOLYSIS	ANAPC11,ANAPC13,ANAPC2,BIRC2,CDC26,CDC34,DET1,ELOB,ELOC,FBXW8,HERC2,HUWE1,ITCH,KLHL13,NHLRC1,PIAS1,PRKN,RBX1,SYVN1,UBA1,UBE2E1,UBE2F,UBE2L3,UBE2M,UBE2S,UBE4B	0.000162115	0.00127985	ESCA_gene_taxa_component_8
ESCA-pathway-30	ESCA	KEGG_OOCYTE_MEIOSIS	ADCY4,ADCY5,ANAPC7,BUB1,CALML3,CCNB1,CCNB2,CCNE2,CDC20,CDC25C,CDK1,CDK2,FBXO5,ITPR1,ITPR3,MAD2L1,PKMYT1,PRKACB,PTTG1,RBX1,REC8,RPS6KA2,SKP1,YWHAQ,YWHAZ	0.000274248	0.00200669	ESCA_gene_taxa_component_4	Overlapping with TCGA
ESCA-pathway-31	ESCA	PID_PI3KCI_PATHWAY	ARF1,ARF5,BLK,BTK,FGR,FYN,HSP90AA1,ITK,LAT,LCK,PIK3CG,PIK3R5,PIK3R6,PLCG2,PLEKHA1,YES1	0.000330614	0.00235237	ESCA_gene_taxa_component_4
ESCA-pathway-32	ESCA	PID_RET_PATHWAY	BCAR1,DOK5,DOK6,GAB1,GRB7,IRS1,MAPK1,PRKACA,PRKCA,PTK2,PXN,RAP1A,RHOA	0.000341684	0.00235237	ESCA_gene_taxa_component_10
ESCA-pathway-33	ESCA	PID_CXCR3_PATHWAY	ARRB1,CXCL10,CXCL11,CXCL9,DNM1,GNG2,HRAS,ITGAL,ITGB2,MAP2K2,MAP2K3,MAPK1,MLST8,PIK3R2	0.000345014	0.00235237	ESCA_gene_taxa_component_2
ESCA-pathway-34	ESCA	KEGG_CHEMOKINE_SIGNALING_PATHWAY	ARRB1,BCAR1,CCL18,CCL5,CCR1,CCR2,CCR4,CCR5,CCR6,CXCL10,CXCL11,CXCL9,CXCR6,DOCK2,FGR,GNB3,GNG10,GNG11,GNG2,GRK7,HRAS,ITK,JAK2,JAK3,LYN,MAPK1,PAK1,PIK3CG,PIK3R2,PIK3R5,PPBP,PREX1,PRKACB,PRKCB,PTK2,RAP1A,STAT1,VAV1,XCL1,XCL2	0.00037341	0.0024894	ESCA_gene_taxa_component_2
ESCA-pathway-35	ESCA	PID_ANGIOPOIETIN_RECEPTOR_PATHWAY	AGTR1,ANGPT2,DOK2,ETS1,FN1,FYN,GRB7,ITGA5,ITGB1,MAPK1,MMP2,PTK2,PXN,TNF	0.000486149	0.00310308	ESCA_gene_taxa_component_10
ESCA-pathway-36	ESCA	PID_VEGFR1_2_PATHWAY	AKAP1,CAV1,CDH5,FLT1,IQGAP1,ITGB3,KDR,MAP2K1,MAP2K2,MAP2K6,MAPK1,MAPK11,MAPKAPK2,MYOF,NEDD4,PIK3R1,RAF1,VCL	0.00053496	0.0033435	ESCA_gene_taxa_component_3
ESCA-pathway-37	ESCA	KEGG_TOLL_LIKE_RECEPTOR_SIGNALING_PATHWAY	CASP8,CCL5,CD14,CD80,CD86,CXCL10,CXCL11,CXCL9,IRF7,LY96,MAP2K2,MAP2K3,MAPK1,MAPK13,PIK3CG,PIK3R2,PIK3R5,STAT1,TLR1,TLR4,TLR7,TLR8,TOLLIP	0.00055895	0.00342214	ESCA_gene_taxa_component_2
ESCA-pathway-38	ESCA	PID_RAC1_REG_PATHWAY	ARHGAP17,ARHGAP9,ARHGEF2,ARHGEF6,DEF6,DOCK2,DOCK6,ELMO1,PREX1,RACGAP1,SPATA13,TIAM2,VAV1	0.000785942	0.00462319	ESCA_gene_taxa_component_4
ESCA-pathway-39	ESCA	PID_INTEGRIN_A9B1_PATHWAY	ADAM8,BCAR1,CSF2,CSF2RA,FN1,ITGB1,PXN,TGM2,VCAM1,VEGFC	0.000880983	0.00489435	ESCA_gene_taxa_component_10
ESCA-pathway-40	ESCA	PID_FRA_PATHWAY	ATF4,CCL2,COL1A2,CXCL8,DCN,HMOX1,IL6,LIF,MMP1,MMP2,MMP9,PLAU	0.000978938	0.00533966	ESCA_gene_taxa_component_3
ESCA-pathway-41	ESCA	PID_FOXM1_PATHWAY	BIRC5,CCNA2,CCNB1,CCNB2,CDK1,CDK2,CENPA,CENPF,CKS1B,FOXM1,NEK2,SKP2	0.001158	0.00620358	ESCA_gene_taxa_component_4	Overlapping with TCGA
ESCA-pathway-42	ESCA	KEGG_RENAL_CELL_CARCINOMA	CRKL,ETS1,HIF1A,MAP2K1,MAP2K2,MAPK1,NRAS,PAK5,PDGFB,PGF,PIK3R1,RAF1,RBX1,TGFA,TGFB1,TGFB3,VEGFC	0.0012399	0.00652579	ESCA_gene_taxa_component_3
ESCA-pathway-43	ESCA	PID_P53_DOWNSTREAM_PATHWAY	AFP,ARID3A,BCL2L2,BCL6,CDKN1A,DDIT4,DUSP1,FAS,FDXR,GDF15,GPX1,HGF,JUN,MDM2,NDRG1,PCBP4,PMAIP1,PML,POU4F1,PRDM1,PYCARD,RNF144B,S100A2,SCN3B,SFN,SNAI2,TP53,TP63,TP73,TYRP1,VDR,ZNF385A	0.00136684	0.00706988	ESCA_gene_taxa_component_5
ESCA-pathway-44	ESCA	KEGG_NOD_LIKE_RECEPTOR_SIGNALING_PATHWAY	CCL13,CCL2,CCL7,CCL8,CXCL1,CXCL8,HSP90B1,IL1B,IL6,MAPK1,MAPK11,MAPK12,NLRP3,PYCARD,TNF,TNFAIP3	0.00143333	0.00728813	ESCA_gene_taxa_component_3
ESCA-pathway-45	ESCA	KEGG_BUTANOATE_METABOLISM	ACADS,ACAT1,ACSM1,ACSM3,ALDH7A1,BDH2,GAD1,HADH,HMGCL,HMGCS2,PDHB	0.00168108	0.0081951	ESCA_gene_taxa_component_6
ESCA-pathway-46	ESCA	PID_SYNDECAN_4_PATHWAY	ACTN1,ADAM12,FGFR1,FN1,FZD7,ITGA5,ITGB1,MMP9,RAC1,THBS1,TNC	0.00168108	0.0081951	ESCA_gene_taxa_component_6
ESCA-pathway-47	ESCA	KEGG_PROGESTERONE_MEDIATED_OOCYTE_MATURATION	ADCY4,ADCY5,ANAPC7,BUB1,CCNA2,CCNB1,CCNB2,CDC25C,CDK1,CDK2,GNAI1,GNAI3,HSP90AA1,MAD2L1,PIK3CG,PIK3R5,PKMYT1,PRKACB,RPS6KA2	0.00169365	0.0081951	ESCA_gene_taxa_component_4
ESCA-pathway-48	ESCA	KEGG_JAK_STAT_SIGNALING_PATHWAY	CBLC,CRLF2,CSF2RA,CSF2RB,CSF3R,IFNG,IFNK,IL10RA,IL10RB,IL12RB1,IL15RA,IL21,IL21R,IL2RB,IL2RG,IL6ST,IL7,IL7R,JAK2,JAK3,PIK3CG,PIK3R2,PIK3R5,SPRY1,STAM2,STAT1,STAT4,STAT5A	0.00174161	0.00829337	ESCA_gene_taxa_component_2
ESCA-pathway-49	ESCA	PID_BARD1_PATHWAY	ATM,CDK2,FANCE,NPM1,PCNA,PRKDC,RAD51,TOPBP1,UBE2L3	0.0018511	0.00867704	ESCA_gene_taxa_component_4
ESCA-pathway-50	ESCA	PID_IL23_PATHWAY	CD3E,CD4,IFNG,IL12RB1,IL18,IL18R1,IL18RAP,IL19,IL23R,JAK2,STAT4,STAT5A	0.0019189	0.00885646	ESCA_gene_taxa_component_9
ESCA-pathway-51	ESCA	KEGG_LEUKOCYTE_TRANSENDOTHELIAL_MIGRATION	ACTN2,BCAR1,CDH5,CLDN17,CLDN5,CYBA,CYBB,ITGA4,ITGAL,ITGAM,ITGB2,ITK,MAPK13,NCF2,NCF4,PECAM1,PIK3CG,PIK3R2,PIK3R5,PLCG1,PRKCB,PTK2,RAP1A,RAPGEF3,RHOH,SIPA1,VAV1	0.00200508	0.009114	ESCA_gene_taxa_component_2
ESCA-pathway-52	ESCA	PID_ALK1_PATHWAY	ACVR1,ACVRL1,CAV1,ENG,INHBA,MAPK1,TGFB1,TGFB3,TGFBR1	0.00208122	0.00931892	ESCA_gene_taxa_component_3
ESCA-pathway-53	ESCA	KEGG_TGF_BETA_SIGNALING_PATHWAY	ACVRL1,BMP2,BMP5,BMP7,BMP8A,DCN,GDF6,INHBA,MAPK1,NOG,RHOA,SMAD5,SMAD7,SMURF2,TFDP1,TGFB2,TGFB3,TGFBR2,THBS1,TNF	0.00219286	0.0096744	ESCA_gene_taxa_component_10
ESCA-pathway-54	ESCA	PID_FCER1_PATHWAY	BTK,FCGR2B,HRAS,ITK,LAT2,LCP2,LYN,MAP2K2,MAPK1,PLA2G4A,PLCG1,PRKCB,PTK2,S1PR1,VAV1,WIPF1	0.00229156	0.00996332	ESCA_gene_taxa_component_2
ESCA-pathway-55	ESCA	PID_A6B1_A6B4_INTEGRIN_PATHWAY	EGF,IL1A,ITGB1,ITGB4,LAMA3,LAMA4,LAMB1,LAMB2,LAMC1,LAMC2,LAMC3,PMP22,PRKCA,RXRA	0.00262604	0.0109277	ESCA_gene_taxa_component_10
ESCA-pathway-56	ESCA	PID_SYNDECAN_2_PATHWAY	CAV2,CSF2,CXCL8,EPB41,FN1,ITGA5,ITGB1,MAPK1,MMP2,SDC2,TGFB1	0.0026458	0.0109277	ESCA_gene_taxa_component_3
ESCA-pathway-57	ESCA	KEGG_ASCORBATE_AND_ALDARATE_METABOLISM	ALDH2,ALDH3A2,UGT1A1,UGT1A10,UGT1A4,UGT1A5,UGT1A7,UGT1A8,UGT1A9	0.00265908	0.0109277	ESCA_gene_taxa_component_10	Overlapping with TCGA
ESCA-pathway-58	ESCA	PID_AMB2_NEUTROPHILS_PATHWAY	CCN2,FYN,ICAM1,LCK,LPA,LRP1,MMP2,MMP9,PLAUR,RAP1A,RHOA,THY1,TNF	0.00292378	0.0118532	ESCA_gene_taxa_component_10
ESCA-pathway-59	ESCA	KEGG_FC_EPSILON_RI_SIGNALING_PATHWAY	BTK,HRAS,INPP5D,JMJD7-PLA2G4B,LCP2,LYN,MAP2K2,MAP2K3,MAPK1,MAPK13,PIK3CG,PIK3R2,PIK3R5,PLA2G12A,PLA2G4A,PLA2G4B,PLCG1,PRKCB,VAV1	0.00302184	0.0120874	ESCA_gene_taxa_component_2
ESCA-pathway-60	ESCA	PID_LIS1_PATHWAY	CDK5R1,DAB1,DCX,DYNC1H1,DYNLT1,IQGAP1,MAP1B,RAC1,YWHAE	0.00344373	0.0135937	ESCA_gene_taxa_component_6
ESCA-pathway-61	ESCA	KEGG_TIGHT_JUNCTION	CASK,CGN,CLDN16,CLDN17,CLDN18,CLDN2,CLDN23,CLDN3,CTNNA2,CTNNA3,EPB41L2,EXOC3,GNAI1,JAM2,MPDZ,MYH1,MYH11,MYH13,MYH2,MYH4,MYH8,OCLN,PARD6A,PARD6B,PARD6G,PPP2R1A,PPP2R1B,PPP2R2D,PRKCH,YBX3	0.0035978	0.0140174	ESCA_gene_taxa_component_5
ESCA-pathway-62	ESCA	PID_FAK_PATHWAY	ACTN1,ARHGEF7,BCAR1,ETS1,FYN,GRB7,ITGA5,ITGB1,MAPK1,MMP14,PTK2,PXN,RAP1A,RHOA,RRAS	0.00367448	0.0141326	ESCA_gene_taxa_component_10
ESCA-pathway-63	ESCA	KEGG_B_CELL_RECEPTOR_SIGNALING_PATHWAY	BTK,CD19,CD22,CD72,CD79B,CR2,GSK3B,INPP5D,LILRB3,NFATC2,PIK3AP1,PIK3CG,PIK3R5,PLCG2,PRKCB,RASGRP3,VAV1	0.00425791	0.0161693	ESCA_gene_taxa_component_4
ESCA-pathway-64	ESCA	PID_IL2_1PATHWAY	DOK2,HRAS,IFNG,IKZF3,IL2RB,IL2RG,JAK3,LCK,MAP2K2,MAPK1,PRKCB,STAM2,STAT1,STAT5A	0.00446662	0.0165771	ESCA_gene_taxa_component_2
ESCA-pathway-65	ESCA	PID_GMCSF_PATHWAY	CSF2RA,CSF2RB,HRAS,IRF8,JAK2,LYN,MAP2K2,MAPK1,PRKACB,STAT1,STAT5A	0.00447581	0.0165771	ESCA_gene_taxa_component_2
ESCA-pathway-66	ESCA	PID_FANCONI_PATHWAY	ATM,BRIP1,CHEK1,FANCB,FANCE,FANCI,HES1,RFC2,TOPBP1,UBE2T	0.00460037	0.0168306	ESCA_gene_taxa_component_4
ESCA-pathway-67	ESCA	PID_NFAT_3PATHWAY	BCL2,CABIN1,CSNK1A1,GSK3B,KPNA2,MEF2D,NFATC2,PRKCB,RAN,RCAN1,SFN,YWHAQ,YWHAZ	0.00481845	0.0174161	ESCA_gene_taxa_component_4
ESCA-pathway-68	ESCA	PID_SHP2_PATHWAY	BDNF,HRAS,IFNG,IGF1R,IL2RB,IL2RG,IL6ST,JAK2,JAK3,LCK,MAP2K2,NOS3,NTF4,STAT1,TEK	0.00497407	0.017677	ESCA_gene_taxa_component_2
ESCA-pathway-69	ESCA	KEGG_PORPHYRIN_AND_CHLOROPHYLL_METABOLISM	ALAS1,HMOX1,MMAB,UGT1A1,UGT1A10,UGT1A4,UGT1A5,UGT1A7,UGT1A8,UGT1A9	0.00500848	0.017677	ESCA_gene_taxa_component_10
ESCA-pathway-70	ESCA	PID_S1P_S1P3_PATHWAY	FLT1,GNA12,GNAI2,GNAI3,GNAZ,ITGB3,MAPK1,PDGFB,PDGFRB,S1PR2	0.00518378	0.018083	ESCA_gene_taxa_component_3
ESCA-pathway-71	ESCA	KEGG_ERBB_SIGNALING_PATHWAY	ABL2,AREG,BTC,CDKN1A,CRKL,EGFR,ERBB3,ERBB4,MAP2K1,MAP2K2,MAPK1,NRAS,NRG4,PAK5,PIK3R1,RAF1,SHC1,SHC4,TGFA	0.00582717	0.0200937	ESCA_gene_taxa_component_3
ESCA-pathway-72	ESCA	PID_ENDOTHELIN_PATHWAY	ADCY7,ADCY8,BCAR1,COL1A2,COL3A1,EDN2,EDNRA,FOS,GNA12,GNAI2,GNAL,MAP2K2,MAPK1,MMP1,PRKCA,RHOA,SLC9A1	0.00600222	0.0204621	ESCA_gene_taxa_component_10
ESCA-pathway-73	ESCA	PID_RHOA_PATHWAY	CCN1,ITGB1,LIMK1,MAP2K6,MAPK12,MSN,PIP5K1B,PKN2,PRKCZ,PTEN,SRF,VCL	0.00608264	0.0205033	ESCA_gene_taxa_component_6
ESCA-pathway-74	ESCA	PID_TGFBR_PATHWAY	CAV1,CCN2,DAB2,DYNLRB1,ITCH,OCLN,PARD6A,SHC1,SMURF2,TGFB1,TGFB3,TGFBR1	0.0064995	0.0215785	ESCA_gene_taxa_component_3
ESCA-pathway-75	ESCA	PID_IL27_PATHWAY	IFNG,IL12RB1,IL18,IL6ST,JAK2,STAT1,STAT4,STAT5A	0.00654547	0.0215785	ESCA_gene_taxa_component_2
ESCA-pathway-76	ESCA	PID_ALPHA_SYNUCLEIN_PATHWAY	BLK,FGR,FYN,GRK5,LCK,PLCB2,PTK2B,UBE2L3,YES1	0.0068779	0.0224279	ESCA_gene_taxa_component_4
ESCA-pathway-77	ESCA	PID_AP1_PATHWAY	ATF3,BAG1,CDKN1B,COL1A2,CSF2,CXCL8,DMP1,ETS1,FOS,FOSB,JUND,MMP1,MMP9,MT2A,NTS,TIMP1	0.00701796	0.0226386	ESCA_gene_taxa_component_10
ESCA-pathway-78	ESCA	PID_P73PATHWAY	AFP,CDKN1A,CLCA2,FAS,GDF15,IL1RAP,IL4R,JAG2,MAPK11,MDM2,MYC,NEDD4L,PLPP1,PML,S100A2,SFN,TP63,TP73	0.00737881	0.0235494	ESCA_gene_taxa_component_5
ESCA-pathway-79	ESCA	PID_ANTHRAX_PATHWAY	ANTXR1,ANTXR2,IL1B,MAP2K2,MAPK1,TNF,VCAM1	0.00761587	0.0240501	ESCA_gene_taxa_component_10
ESCA-pathway-80	ESCA	KEGG_ARGININE_AND_PROLINE_METABOLISM	ALDH2,ALDH3A2,ASS1,CKM,CKMT1A,CKMT1B,GLS,GOT1,NOS1,P4HA2,P4HA3,PRODH,PYCR2,SRM	0.00789481	0.0246713	ESCA_gene_taxa_component_10
ESCA-pathway-81	ESCA	PID_EPO_PATHWAY	BTK,HRAS,JAK2,LYN,PLCG1,RAP1A,STAT1,STAT5A,TRPC6	0.00886352	0.0274039	ESCA_gene_taxa_component_2
ESCA-pathway-82	ESCA	KEGG_PATHOGENIC_ESCHERICHIA_COLI_INFECTION	ARHGEF2,ARPC3,ARPC5L,CDC42,CLDN1,FYN,HCLS1,TUBA1C,TUBA3E,TUBB4B,WAS,YWHAQ,YWHAZ	0.00895193	0.0274039	ESCA_gene_taxa_component_4
ESCA-pathway-83	ESCA	PID_IGF1_PATHWAY	IGF1R,IRS2,PIK3R1,PRKCZ,PRKD1,RAF1,SHC1,YWHAE	0.00955606	0.0289578	ESCA_gene_taxa_component_6
ESCA-pathway-84	ESCA	PID_IL1_PATHWAY	IL1A,IL1B,IL1R1,IL1RAP,IRAK1,MAP2K6,PIK3R1,PRKCZ,TICAM2	0.010066	0.0295368	ESCA_gene_taxa_component_3
ESCA-pathway-85	ESCA	PID_MAPK_TRK_PATHWAY	EHD4,MAP2K1,MAP2K6,MAPK1,MAPKAPK2,NRAS,RAF1,SRF,TRPV1	0.010066	0.0295368	ESCA_gene_taxa_component_3
ESCA-pathway-86	ESCA	KEGG_CHRONIC_MYELOID_LEUKEMIA	BCR,CDK6,CDKN1A,CRKL,MAP2K1,MAP2K2,MAPK1,NRAS,PIK3R1,RAF1,SHC1,SHC4,TGFB1,TGFB3,TGFBR1	0.0102394	0.0295368	ESCA_gene_taxa_component_3
ESCA-pathway-87	ESCA	KEGG_GLIOMA	CDK6,CDKN1A,EGFR,MAP2K1,MAP2K2,MAPK1,NRAS,PDGFB,PDGFRB,PIK3R1,PTEN,RAF1,SHC1,SHC4,TGFA	0.0102394	0.0295368	ESCA_gene_taxa_component_3
ESCA-pathway-88	ESCA	PID_RXR_VDR_PATHWAY	PPARG,RARG,RXRA,RXRG,TGFB1,THRA,THRB,VDR	0.0114323	0.0314783	ESCA_gene_taxa_component_5
ESCA-pathway-89	ESCA	KEGG_FC_GAMMA_R_MEDIATED_PHAGOCYTOSIS	ARPC2,DNM1,DOCK2,FCGR1A,FCGR2B,FCGR2C,FCGR3A,INPP5D,LYN,MAPK1,PAK1,PIK3CG,PIK3R2,PIK3R5,PLA2G4A,PLA2G4B,PLA2G4F,PLCG1,PLD1,PRKCB,PTPRC,VAV1	0.0114529	0.0314783	ESCA_gene_taxa_component_2
ESCA-pathway-90	ESCA	PID_WNT_NONCANONICAL_PATHWAY	CAMK2A,CTHRC1,DVL3,FLNA,FZD7,PPARG,PRKCZ,RAC1,WNT5A	0.0114616	0.0314783	ESCA_gene_taxa_component_6
ESCA-pathway-91	ESCA	PID_TXA2PATHWAY	EGF,FYN,GNA12,GNAI2,GNG2,ICAM1,LCK,PRKACA,PRKCA,PTGDR,RHOA,SYK,TGM2,VCAM1	0.011542	0.0314783	ESCA_gene_taxa_component_10
ESCA-pathway-92	ESCA	PID_FGF_PATHWAY	CAMK2A,FGF19,FGFR1,IL17RD,MMP9,PIK3R1,PLAU,RUNX2,SDC2,SHC1,SPP1,SSH1	0.0116937	0.0316046	ESCA_gene_taxa_component_6
ESCA-pathway-93	ESCA	KEGG_CARDIAC_MUSCLE_CONTRACTION	CACNA1D,CACNA1F,CACNB2,COX5B,COX6A1,COX6C,COX7A2,COX7A2L,COX7B,COX8A,SLC9A6,UQCR10,UQCR11,UQCRC1,UQCRFS1	0.0119408	0.0319843	ESCA_gene_taxa_component_8
ESCA-pathway-94	ESCA	KEGG_MELANOMA	CDK6,CDKN1A,EGFR,FGF19,FGF20,FGF5,MAP2K1,MAP2K2,MAPK1,NRAS,PDGFB,PDGFRB,PIK3R1,PTEN,RAF1	0.0121074	0.0321436	ESCA_gene_taxa_component_3
ESCA-pathway-95	ESCA	PID_AVB3_OPN_PATHWAY	BCAR1,FOS,ILK,ITGB3,MAPK1,MMP2,MMP9,RHOA,SYK	0.0125524	0.0330327	ESCA_gene_taxa_component_10
ESCA-pathway-96	ESCA	PID_RHOA_REG_PATHWAY	AKAP13,ARHGAP4,ARHGAP9,ARHGEF1,ARHGEF18,ARHGEF2,ARHGEF28,DEF6,ECT2,MYO9B,NET1,VAV1	0.0130844	0.0339234	ESCA_gene_taxa_component_4
ESCA-pathway-97	ESCA	KEGG_PROSTATE_CANCER	AKT3,ATF4,CCNE1,CREB3L2,CREB3L3,CREB3L4,CREB5,EGFR,FGFR1,IGF1R,LEF1,MAP2K1,PDGFB,PDGFD,PDGFRB,PIK3R1,PTEN,RAF1	0.013492	0.0344102	ESCA_gene_taxa_component_6
ESCA-pathway-98	ESCA	PID_NETRIN_PATHWAY	BCAR1,DCC,FYN,MAP2K2,MAPK1,MYO10,PTK2,RHOA,UNC5A,UNC5B	0.0141116	0.0353831	ESCA_gene_taxa_component_10
ESCA-pathway-99	ESCA	PID_TAP63_PATHWAY	CDKN1A,CLCA2,FAS,FDXR,GDF15,ITGB4,MDM2,PMAIP1,PML,S100A2,SHH,TFAP2C,TP63,VDR	0.0141532	0.0353831	ESCA_gene_taxa_component_5
ESCA-pathway-100	ESCA	PID_ER_NONGENOMIC_PATHWAY	BCAR1,GNAI2,GNAI3,GNAZ,MAPK11,MMP2,MMP9,MSN,NRAS,PIK3R1,SHC1	0.0145799	0.036081	ESCA_gene_taxa_component_3
ESCA-pathway-101	ESCA	KEGG_VIBRIO_CHOLERAE_INFECTION	ACTB,ADCY9,ATP6AP1,ATP6V0C,ATP6V0D1,ATP6V0E1,ATP6V0E2,ATP6V1C1,ATP6V1D,ATP6V1E1,KCNQ1,SEC61B,SEC61G	0.0147802	0.036081	ESCA_gene_taxa_component_3
ESCA-pathway-102	ESCA	KEGG_CITRATE_CYCLE_TCA_CYCLE	FH,MDH1,PCK1,PDHB,SDHB,SDHD,SUCLA2,SUCLG1	0.014841	0.036081	ESCA_gene_taxa_component_8
ESCA-pathway-103	ESCA	PID_CDC42_REG_PATHWAY	ARHGAP17,ARHGEF6,CDC42,DNMBP,DOCK10,DOCK6,NME1,RACGAP1,SPATA13	0.0149135	0.036081	ESCA_gene_taxa_component_4
ESCA-pathway-104	ESCA	PID_NFKAPPAB_CANONICAL_PATHWAY	CYLD,ERC1,IKBKG,NFKBIA,NOD2,TNFAIP3,TNFRSF1A	0.0156858	0.0376458	ESCA_gene_taxa_component_5
ESCA-pathway-105	ESCA	PID_INTEGRIN_CS_PATHWAY	ITGA2,ITGA4,ITGA7,ITGAL,ITGAM,ITGAX,ITGB2,ITGB7	0.0176208	0.0416768	ESCA_gene_taxa_component_4
ESCA-pathway-106	ESCA	KEGG_NON_SMALL_CELL_LUNG_CANCER	CASP9,CDK6,EGFR,FHIT,MAP2K1,MAP2K2,MAPK1,NRAS,PIK3R1,RAF1,RXRG,TGFA	0.0177821	0.0416768	ESCA_gene_taxa_component_3
ESCA-pathway-107	ESCA	KEGG_PENTOSE_AND_GLUCURONATE_INTERCONVERSIONS	RPE,UGT1A1,UGT1A10,UGT1A4,UGT1A5,UGT1A7,UGT1A8,UGT1A9	0.0182458	0.042432	ESCA_gene_taxa_component_10
ESCA-pathway-108	ESCA	KEGG_FRUCTOSE_AND_MANNOSE_METABOLISM	AKR1B1,ALDOC,FBP1,FBP2,GFUS,HK1,KHK,PFKFB3,PFKL	0.0186927	0.0426481	ESCA_gene_taxa_component_6
ESCA-pathway-109	ESCA	KEGG_DNA_REPLICATION	FEN1,MCM2,MCM4,PCNA,POLE2,POLE3,RFC2,RNASEH2A,SSBP1	0.0187138	0.0426481	ESCA_gene_taxa_component_4
ESCA-pathway-110	ESCA	KEGG_LYSINE_DEGRADATION	ACAT2,BBOX1,DOT1L,ECHS1,EHMT1,HADHA,KMT5C,SETD1B,SETDB1,SUV39H2	0.019151	0.0426533	ESCA_gene_taxa_component_4
ESCA-pathway-111	ESCA	KEGG_RNA_DEGRADATION	CNOT3,DCP1B,ENO3,EXOSC4,HSPD1,LSM1,LSM3,TENT4A	0.0191596	0.0426533	ESCA_gene_taxa_component_8
ESCA-pathway-112	ESCA	PID_P38_ALPHA_BETA_DOWNSTREAM_PATHWAY	CEBPB,ELK4,JUN,KRT8,MAPK11,MAPKAPK2,MITF,RPS6KA5,TP53	0.019194	0.0426533	ESCA_gene_taxa_component_5
ESCA-pathway-113	ESCA	PID_IL4_2PATHWAY	BCL6,CD40LG,COL1A2,IRS2,ITGB3,JAK2,PIGR,PIK3R1,SHC1,SOCS3,STAT5A,THY1	0.0206195	0.0454843	ESCA_gene_taxa_component_6
ESCA-pathway-114	ESCA	PID_IL2_STAT5_PATHWAY	FASLG,IL2RB,IL2RG,JAK3,LCK,PRF1,STAT5A	0.0209569	0.0456373	ESCA_gene_taxa_component_9
ESCA-pathway-115	ESCA	KEGG_VEGF_SIGNALING_PATHWAY	BAD,HRAS,JMJD7-PLA2G4B,MAP2K2,MAPK1,MAPK13,NOS3,PIK3CG,PIK3R2,PIK3R5,PLA2G12A,PLA2G4A,PLA2G4B,PLCG1,PRKCB,PTK2,SH2D2A	0.0211356	0.0456373	ESCA_gene_taxa_component_2
ESCA-pathway-116	ESCA	PID_EPHB_FWD_PATHWAY	EFNB1,GRIA1,MAP2K1,MAP4K4,MAPK1,NRAS,PIK3R1,RRAS,SHC1,TF	0.0212938	0.0456373	ESCA_gene_taxa_component_3
ESCA-pathway-117	ESCA	KEGG_TYPE_II_DIABETES_MELLITUS	ABCC8,CACNA1D,HK3,KCNJ11,MAPK1,PIK3R1,PKM,PRKCZ,SOCS3,SOCS4,TNF	0.0214152	0.0456373	ESCA_gene_taxa_component_3
ESCA-pathway-118	ESCA	PID_GLYPICAN_1PATHWAY	APP,FGFR1,FLT1,GPC1,TGFB2,TGFB3,TGFBR1,VEGFA	0.0216516	0.0456373	ESCA_gene_taxa_component_6
ESCA-pathway-119	ESCA	KEGG_NUCLEOTIDE_EXCISION_REPAIR	CETN2,ERCC5,GTF2H5,PCNA,POLE2,POLE3,RBX1,RFC2	0.0223954	0.0465103	ESCA_gene_taxa_component_4
ESCA-pathway-120	ESCA	KEGG_P53_SIGNALING_PATHWAY	ATM,CCNB1,CCNB2,CCNE2,CDK1,CDK2,CHEK1,EI24,GADD45G,MDM4,PIDD1,RRM2,SERPINB5,SFN,TP53AIP1	0.0224917	0.0465103	ESCA_gene_taxa_component_4
ESCA-pathway-121	ESCA	KEGG_RETINOL_METABOLISM	ADH1A,ADH6,ADH7,BCO1,CYP26A1,CYP26B1,CYP2C18,UGT1A1,UGT1A10,UGT1A4,UGT1A5,UGT1A7,UGT1A8,UGT1A9	0.022635	0.0465103	ESCA_gene_taxa_component_10	Overlapping with TCGA
ESCA-pathway-122	ESCA	PID_EPHA_FWDPATHWAY	BLK,CDK5,FGR,FYN,LCK,PIK3CG,PIK3R5,PIK3R6,YES1	0.0231694	0.0472845	ESCA_gene_taxa_component_4
ESCA-pathway-123	ESCA	PID_REELIN_PATHWAY	CDK5,DAB1,FYN,ITGA3,ITGB1,LRP8,LRPAP1,RAP1A	0.0234404	0.0475144	ESCA_gene_taxa_component_10
ESCA-pathway-124	ESCA	PID_PDGFRB_PATHWAY	ARPC2,BCAR1,ELK1,FGR,HRAS,JAK2,LCK,LYN,MAP2K2,MAPK1,PAK1,PIK3CG,PIK3R2,PIK3R5,PLA2G4A,PLCG1,PTPRJ,RAB4A,RAP1A,S1PR1,SIPA1,SLA,STAT1,STAT5A,YWHAE	0.0241544	0.0484785	ESCA_gene_taxa_component_2
ESCA-pathway-125	ESCA	PID_IL8_CXCR1_PATHWAY	ARRB1,DNM1,FGR,GNG2,PIK3CG,PIK3R6,PLCB2,PRKCB	0.0242393	0.0484785	ESCA_gene_taxa_component_9
ESCA-pathway-126	ESCA	PID_LYSOPHOSPHOLIPID_PATHWAY	ADCY7,ADCY8,BCAR1,CXCL8,FOS,GAB1,GNA12,GNAI2,GNG2,LPAR4,MMP2,MMP9,PTK2,PXN,RHOA	0.0257074	0.0507483	ESCA_gene_taxa_component_10
ESCA-pathway-127	ESCA	KEGG_LONG_TERM_DEPRESSION	GNA12,GNAI2,GNAI3,GNAZ,GRIA1,GRID2,GUCY1A1,GUCY1A2,GUCY1B1,MAP2K1,MAP2K2,MAPK1,NRAS,PLA2G6,RAF1	0.0257125	0.0507483	ESCA_gene_taxa_component_3
ESCA-pathway-128	ESCA	PID_PRL_SIGNALING_EVENTS_PATHWAY	BCAR1,ITGA1,ITGB1,MAPK1,PTP4A2,RHOA,RHOC	0.0266774	0.0523086	ESCA_gene_taxa_component_10
ESCA-pathway-129	ESCA	PID_HIF2PATHWAY	APEX1,EFNA1,ELK1,FLT1,MMP14,SERPINE1,TWIST1,VEGFA	0.0273854	0.0533482	ESCA_gene_taxa_component_6
ESCA-pathway-130	ESCA	KEGG_NEUROACTIVE_LIGAND_RECEPTOR_INTERACTION	ADORA2B,BDKRB1,CCKBR,CHRM4,CNR1,CTSG,DRD2,EDNRB,F2RL1,GABRB2,GABRE,GLP1R,GLRA1,GLRB,GRIA2,GRIA4,GRID1,HRH2,HTR7,LPAR3,LPAR6,LTB4R,LTB4R2,NMUR1,NPFFR2,NPY1R,NTSR1,OPRD1,OPRK1,P2RX3,P2RX7,P2RY14,PRSS1,PRSS2,PRSS3,PTAFR,PTGER1,S1PR5,SSTR1,THRA,THRB,TRHR	0.0284314	0.0545764	ESCA_gene_taxa_component_5
ESCA-pathway-131	ESCA	KEGG_PYRUVATE_METABOLISM	ACAT1,ACSS1,AKR1B1,ALDH7A1,LDHD,ME2,ME3,PDHB,PKM	0.0287577	0.0545764	ESCA_gene_taxa_component_6
ESCA-pathway-132	ESCA	PID_VEGFR1_PATHWAY	CAV1,FLT1,HIF1A,MAPK1,NRP1,PGF,PIK3R1	0.0289255	0.0545764	ESCA_gene_taxa_component_3
ESCA-pathway-133	ESCA	KEGG_VALINE_LEUCINE_AND_ISOLEUCINE_DEGRADATION	ACAD8,ACADS,ACAT1,ALDH6A1,ALDH7A1,BCAT1,HADH,HIBCH,HMGCL,HMGCS2,MCEE	0.0292929	0.0549242	ESCA_gene_taxa_component_6
ESCA-pathway-134	ESCA	PID_WNT_SIGNALING_PATHWAY	CTHRC1,DKK1,FZD1,FZD6,IGFBP4,ROR2,WNT2,WNT5A	0.0305993	0.0568133	ESCA_gene_taxa_component_3
ESCA-pathway-135	ESCA	KEGG_EPITHELIAL_CELL_SIGNALING_IN_HELICOBACTER_PYLORI_INFECTION	ATP6AP1,ATP6V0B,ATP6V1B1,ATP6V1B2,ATP6V1C1,ATP6V1D,ATP6V1E1,ATP6V1H,CDC42,IKBKB,MAP2K4,MAPK13,PAK1,PLCG1	0.0307156	0.0568133	ESCA_gene_taxa_component_8
ESCA-pathway-136	ESCA	KEGG_PANCREATIC_CANCER	CASP9,CDK6,EGFR,MAP2K1,MAPK1,PGF,PIK3R1,RAF1,RALB,TGFA,TGFB1,TGFB3,TGFBR1,VEGFC	0.0310851	0.0568133	ESCA_gene_taxa_component_3
ESCA-pathway-137	ESCA	KEGG_PPAR_SIGNALING_PATHWAY	ACADL,ACOX3,ACSL4,APOA1,CPT2,CYP4A11,FABP3,FADS2,HMGCS2,MMP1,OLR1,PCK1,RXRG,UBC	0.0310851	0.0568133	ESCA_gene_taxa_component_3
ESCA-pathway-138	ESCA	PID_BMP_PATHWAY	BMP2,BMP7,MAPK1,NOG,RGMA,SMAD5,SMAD7,SMURF2,TAB2	0.0312473	0.0568133	ESCA_gene_taxa_component_10
ESCA-pathway-139	ESCA	PID_P53_REGULATION_PATHWAY	ATM,CCNA2,CDK2,CHEK1,CSE1L,CSNK1A1,CSNK1D,GSK3B,MDM4,SKP2,TP53AIP1	0.0320975	0.0580075	ESCA_gene_taxa_component_4
ESCA-pathway-140	ESCA	PID_DELTA_NP63_PATHWAY	ADRM1,ATM,BDKRB2,CCNB2,GSK3B,HES1,KRT14,POU2F2,RAB38,SFN,TOP2A	0.0375467	0.066038	ESCA_gene_taxa_component_4
ESCA-pathway-141	ESCA	PID_ERBB4_PATHWAY	BTC,ERBB4,ITCH,MAPK1,NCOR1,NEDD4,NRG4,PIK3R1,SHC1	0.0375881	0.066038	ESCA_gene_taxa_component_3
ESCA-pathway-142	ESCA	PID_AR_NONGENOMIC_PATHWAY	GNAI2,GNAI3,GNAZ,MAP2K1,MAP2K2,MAPK1,PIK3R1,RAF1	0.0376417	0.066038	ESCA_gene_taxa_component_3
ESCA-pathway-143	ESCA	PID_E2F_PATHWAY	ATM,CCNA2,CCNE2,CDC6,CDK1,CDK2,E2F7,MYBL2,ORC1,RANBP1,RRM1,RRM2,TK1,TOPBP1	0.0407971	0.0711577	ESCA_gene_taxa_component_4
ESCA-pathway-144	ESCA	PID_HDAC_CLASSII_PATHWAY	GNG2,HDAC10,HDAC7,HSP90AA1,MEF2C,RAN,SUMO1	0.0421238	0.0730471	ESCA_gene_taxa_component_4
ESCA-pathway-145	ESCA	KEGG_SMALL_CELL_LUNG_CANCER	BIRC2,BIRC3,CDKN1B,COL4A1,COL4A2,FN1,ITGA3,ITGB1,LAMA3,LAMA4,LAMB1,LAMB2,LAMC1,LAMC2,LAMC3,PTK2,RXRA	0.0444604	0.0762179	ESCA_gene_taxa_component_10
ESCA-pathway-146	ESCA	PID_INTEGRIN2_PATHWAY	C3,FCGR2A,ICAM1,ITGAX,PLAUR,SPON2,THY1,VCAM1	0.0450199	0.0763049	ESCA_gene_taxa_component_10
ESCA-pathway-147	ESCA	PID_NECTIN_PATHWAY	AFDN,ITGB3,NECTIN2,PDGFB,PDGFRB,PTK2,PTPRM,RAP1A	0.0450199	0.0763049	ESCA_gene_taxa_component_10
ESCA-pathway-148	ESCA	PID_MYC_REPRESS_PATHWAY	CDKN1A,COL1A2,DKK1,FTH1,HMGCS2,ID2,ITGB1,LGALS1,PDGFRB,SFXN3,SLC11A1,WNT5A	0.0456913	0.0770078	ESCA_gene_taxa_component_3
ESCA-pathway-149	ESCA	PID_CASPASE_PATHWAY	APP,ARHGDIB,BIRC2,BIRC3,CASP10,CASP2,CASP4,CASP8,CRADD,PRF1,PTK2	0.046306	0.0776079	ESCA_gene_taxa_component_2
ESCA-pathway-150	ESCA	KEGG_AMINOACYL_TRNA_BIOSYNTHESIS	AARS1,FARSB,GARS1,MARS1,SEPSECS,TARS1	0.0475263	0.0792105	ESCA_gene_taxa_component_6
ESCA-pathway-151	ESCA	KEGG_MTOR_SIGNALING_PATHWAY	CAB39,IGF1,MAPK1,MLST8,PIK3CG,PIK3R2,PIK3R5,PRKAA1,RPS6,ULK2	0.0543727	0.0896254	ESCA_gene_taxa_component_2
ESCA-pathway-152	ESCA	PID_FAS_PATHWAY	BIRC3,BTK,CASP10,CASP3,CASP8,FAS,FASLG,SRC	0.0560724	0.0919219	ESCA_gene_taxa_component_9
ESCA-pathway-153	ESCA	KEGG_ENDOMETRIAL_CANCER	CASP9,CTNNA2,EGFR,MAP2K1,MAP2K2,MAPK1,NRAS,PIK3R1,PTEN,RAF1	0.0588978	0.0958086	ESCA_gene_taxa_component_3
ESCA-pathway-154	ESCA	PID_ARF6_PATHWAY	ARAP2,CYTH3,EFNA1,EGFR,FBXO8,GIT1,ITGB3,KIF13B,LHCGR	0.059082	0.0958086	ESCA_gene_taxa_component_6
ESCA-pathway-155	ESCA	KEGG_COLORECTAL_CANCER	AKT3,APPL1,CASP3,LEF1,MAP2K1,MSH3,PIK3R1,RAC1,RAF1,TGFB2,TGFB3,TGFBR1	0.0594736	0.0959251	ESCA_gene_taxa_component_6
ESCA-pathway-156	ESCA	KEGG_LYSOSOME	ACP5,ATP6AP1,ATP6V0C,ATP6V0D1,CD63,CD68,CLTA,CTSB,CTSC,CTSF,CTSK,CTSL,CTSV,GNS,IDUA,LAMP2,NEU1,NPC2,PLA2G15,SLC11A1	0.060505	0.0966427	ESCA_gene_taxa_component_3
ESCA-pathway-157	ESCA	PID_INTEGRIN_A4B1_PATHWAY	ADAM28,FN1,GIT1,ITGB1,RAC1,SPP1,THBS1,THBS2	0.0605628	0.0966427	ESCA_gene_taxa_component_6
ESCA-pathway-158	ESCA	KEGG_BASAL_TRANSCRIPTION_FACTORS	GTF2A2,GTF2E1,TAF1,TAF5,TAF9B	0.0626012	0.099367	ESCA_gene_taxa_component_4
ESCA-pathway-159	ESCA	PID_IL3_PATHWAY	CSF2RB,GAB2,IL3RA,PRKACB,SRP9,YWHAZ	0.0637003	0.0999422	ESCA_gene_taxa_component_4
ESCA-pathway-160	ESCA	PID_TNF_PATHWAY	BIRC2,BIRC3,CAV1,MAP4K2,MAP4K4,RFFL,TAB2,TNF,TNFRSF1B	0.0637074	0.0999422	ESCA_gene_taxa_component_10
ESCA-pathway-161	ESCA	PID_AJDISS_2PATHWAY	CASP3,CDH1,DNM2,EGFR,GNA12,HRAS,IGF1R,RAC1,RET,SRC	0.063963	0.0999422	ESCA_gene_taxa_component_9
HNSC-pathway-01	HNSC	KEGG_RIBOSOME	FAU,RPL10,RPL10A,RPL11,RPL13,RPL13A,RPL14,RPL15,RPL17,RPL18,RPL18A,RPL21,RPL23,RPL26,RPL27A,RPL28,RPL29,RPL3,RPL30,RPL31,RPL32,RPL34,RPL35,RPL36,RPL36AL,RPL37,RPL37A,RPL38,RPL39,RPL41,RPL5,RPL6,RPL7,RPL8,RPLP0,RPLP1,RPLP2,RPS10,RPS11,RPS12,RPS13,RPS15,RPS16,RPS17,RPS18,RPS19,RPS2,RPS21,RPS23,RPS24,RPS27,RPS27A,RPS28,RPS29,RPS3,RPS3A,RPS4Y1,RPS5,RPS6,RPS8,RPS9,UBA52	4.00961e-28	1.23897e-25	HSNC_gene_taxa_component_8		0.929
HNSC-pathway-02	HNSC	KEGG_ALLOGRAFT_REJECTION	CD40,CD40LG,FASLG,GZMB,HLA-A,HLA-B,HLA-C,HLA-DMA,HLA-DMB,HLA-DOA,HLA-DOB,HLA-DPA1,HLA-DPB1,HLA-DQA2,HLA-DQB1,HLA-DRA,HLA-DRB1,HLA-DRB5,HLA-E,HLA-F,IFNG,IL12B,PRF1,TNF	2.07701e-08	2.33041e-06	HSNC_gene_taxa_component_2	Overlapping with TCGA
HNSC-pathway-03	HNSC	KEGG_CELL_ADHESION_MOLECULES_CAMS	CADM3,CD2,CD22,CD28,CD34,CD4,CD40,CD6,CD8B,CD99,CDH1,CDH15,CDH5,CLDN2,CLDN23,CLDN5,CLDN8,CNTN1,CTLA4,ESAM,F11R,HLA-DMA,HLA-DMB,HLA-DOA,HLA-DOB,HLA-DPB1,HLA-DQA1,HLA-DQA2,HLA-DQB1,HLA-DRA,ICAM3,ITGA4,ITGA8,ITGA9,ITGAL,ITGAM,ITGB2,JAM2,JAM3,L1CAM,MPZ,NCAM1,NECTIN1,NECTIN3,NEGR1,NLGN3,NLGN4X,NRXN1,PDCD1,PECAM1,PTPRC,PTPRF,PTPRM,SDC1,SDC3,SELE,SELL,SELP,SELPLG,SIGLEC1,SPN,VCAM1	2.99855e-08	2.33041e-06	HSNC_gene_taxa_component_9	Overlapping with TCGA
HNSC-pathway-04	HNSC	KEGG_PENTOSE_AND_GLUCURONATE_INTERCONVERSIONS	AKR1B1,CRYL1,DHDH,UGDH,UGP2,UGT1A1,UGT1A10,UGT1A3,UGT1A4,UGT1A5,UGT1A6,UGT1A7,UGT1A8,UGT1A9,XYLB	3.01672e-08	2.33041e-06	HSNC_gene_taxa_component_5
HNSC-pathway-05	HNSC	KEGG_ANTIGEN_PROCESSING_AND_PRESENTATION	CALR,CD4,CD74,CIITA,HLA-A,HLA-B,HLA-C,HLA-DMA,HLA-DMB,HLA-DOA,HLA-DOB,HLA-DPA1,HLA-DPB1,HLA-DQA2,HLA-DQB1,HLA-DRA,HLA-DRB1,HLA-DRB5,HLA-E,HLA-F,HSP90AA1,HSPA1A,HSPA1B,HSPA2,HSPA6,IFI30,LTA,NFYB,PSME1,PSME2,TAP1,TAP2,TAPBP	7.98766e-08	4.11364e-06	HSNC_gene_taxa_component_2
HNSC-pathway-06	HNSC	KEGG_TYPE_I_DIABETES_MELLITUS	CPE,FASLG,GZMB,HLA-A,HLA-B,HLA-C,HLA-DMA,HLA-DMB,HLA-DOA,HLA-DOB,HLA-DPA1,HLA-DPB1,HLA-DQA2,HLA-DQB1,HLA-DRA,HLA-DRB1,HLA-DRB5,HLA-E,HLA-F,HSPD1,IFNG,IL12B,LTA,PRF1,TNF	2.4159e-07	1.0083e-05	HSNC_gene_taxa_component_2	Overlapping with TCGA
HNSC-pathway-07	HNSC	KEGG_SYSTEMIC_LUPUS_ERYTHEMATOSUS	C1QA,C1QC,C2,C4A,CD40,CD40LG,CTSG,H2AC11,H2AC12,H2AC13,H2AC14,H2AC15,H2AC16,H2AC17,H2AC6,H2AC7,H2AC8,H2AJ,H2AX,H2BC10,H2BC11,H2BC14,H2BC15,H2BC3,H2BC6,H2BC7,H2BC8,H2BC9,H3C1,H3C10,H3C11,H3C12,H3C3,H3C4,H3C6,H3C7,H3C8,H4C11,H4C12,H4C13,H4C9,HLA-DMA,HLA-DMB,HLA-DOA,HLA-DOB,HLA-DPA1,HLA-DPB1,HLA-DQA2,HLA-DQB1,HLA-DRA,HLA-DRB1,HLA-DRB5,IFNG,TNF,TRIM21	2.61049e-07	1.0083e-05	HSNC_gene_taxa_component_2	Overlapping with TCGA
HNSC-pathway-08	HNSC	PID_E2F_PATHWAY	BRCA1,CASP7,CCNA2,CCND3,CDC25A,CDC6,CDK1,CDK2,CDKN1A,CDKN1B,DHFR,E2F1,E2F2,HBP1,HDAC1,MCL1,MYBL2,MYC,ORC1,PLAU,RANBP1,RBBP8,RBL1,RRM1,RRM2,SERPINE1,SIRT1,SMARCA2,TFDP1,TFDP2,TK1,TP73	1.51977e-06	4.26916e-05	HSNC_gene_taxa_component_7	Overlapping with TCGA
HNSC-pathway-09	HNSC	KEGG_GRAFT_VERSUS_HOST_DISEASE	FASLG,GZMB,HLA-A,HLA-B,HLA-C,HLA-DMA,HLA-DMB,HLA-DOA,HLA-DOB,HLA-DPA1,HLA-DPB1,HLA-DQA2,HLA-DQB1,HLA-DRA,HLA-DRB1,HLA-DRB5,HLA-E,HLA-F,IFNG,PRF1,TNF	2.40613e-06	5.8203e-05	HSNC_gene_taxa_component_2
HNSC-pathway-10	HNSC	KEGG_PORPHYRIN_AND_CHLOROPHYLL_METABOLISM	ALAS2,CP,CPOX,HMOX1,HMOX2,MMAB,PPOX,UGT1A1,UGT1A10,UGT1A3,UGT1A4,UGT1A5,UGT1A6,UGT1A7,UGT1A8,UGT1A9	3.22952e-06	7.12802e-05	HSNC_gene_taxa_component_5
HNSC-pathway-11	HNSC	KEGG_ASCORBATE_AND_ALDARATE_METABOLISM	ALDH2,ALDH3A2,ALDH7A1,UGDH,UGT1A1,UGT1A10,UGT1A3,UGT1A4,UGT1A5,UGT1A6,UGT1A7,UGT1A8,UGT1A9	5.32775e-06	0.000109752	HSNC_gene_taxa_component_2
HNSC-pathway-12	HNSC	PID_IL12_STAT4_PATHWAY	CD247,CD28,CD3D,CD3E,CD3G,ETV5,FOS,HLA-DRA,IFNG,IL18,IRF1,PIAS2,PPP3CA,PPP3CB,PRF1,STAT3,TBX21,TGFB1	7.32067e-06	0.000133613	HSNC_gene_taxa_component_5	Overlapping with TCGA
HNSC-pathway-13	HNSC	KEGG_AUTOIMMUNE_THYROID_DISEASE	CD40,CD40LG,FASLG,GZMB,HLA-A,HLA-B,HLA-C,HLA-DMA,HLA-DMB,HLA-DOA,HLA-DOB,HLA-DPA1,HLA-DPB1,HLA-DQA2,HLA-DQB1,HLA-DRA,HLA-DRB1,HLA-DRB5,HLA-E,HLA-F,PRF1	1.88001e-05	0.000322735	HSNC_gene_taxa_component_2	Overlapping with TCGA
HNSC-pathway-14	HNSC	PID_AURORA_B_PATHWAY	AURKB,BIRC5,BUB1,CDCA8,KIF23,KIF2C,KLHL13,NCAPD2,NCAPG,NCAPH,NDC80,NPM1,NSUN2,PEBP1,RACGAP1,RASA1,SGO1,SMC2,SMC4,VIM	2.98221e-05	0.000460751	HSNC_gene_taxa_component_8	Overlapping with TCGA
HNSC-pathway-15	HNSC	KEGG_ASTHMA	CD40,CD40LG,HLA-DMA,HLA-DMB,HLA-DOA,HLA-DOB,HLA-DPA1,HLA-DPB1,HLA-DQA2,HLA-DQB1,HLA-DRA,HLA-DRB1,HLA-DRB5,PRG2,TNF	3.54991e-05	0.000522344	HSNC_gene_taxa_component_2	Overlapping with TCGA
HNSC-pathway-16	HNSC	KEGG_VIRAL_MYOCARDITIS	CD28,CD40,CXADR,DMD,EIF4G1,FYN,HLA-DMA,HLA-DMB,HLA-DOA,HLA-DOB,HLA-DPB1,HLA-DQA1,HLA-DQA2,HLA-DQB1,HLA-DRA,ITGAL,ITGB2,LAMA2,MYH1,MYH10,MYH13,MYH2,MYH3,MYH4,MYH6,MYH7,MYH8,PRF1,SGCA,SGCB,SGCD,SGCG	4.30929e-05	0.000605259	HSNC_gene_taxa_component_9	Overlapping with TCGA
HNSC-pathway-17	HNSC	PID_IL6_7_PATHWAY	A2M,CEBPB,CEBPD,FOS,GAB2,HSP90B1,IL6,IRF1,JUNB,LMO4,MAP2K4,MAP2K6,MCL1,MITF,MYC,PRKCD,RAC1,SOCS3,STAT1,STAT3,TYK2	5.49287e-05	0.000737955	HSNC_gene_taxa_component_7
HNSC-pathway-18	HNSC	KEGG_CELL_CYCLE	ANAPC4,ANAPC7,ATR,BUB1,BUB1B,CCNA2,CCNB2,CCNE2,CCNH,CDC14A,CDC20,CDC45,CDC6,CDC7,CDK1,CDK4,CDKN1C,CDKN2C,CHEK1,CHEK2,E2F2,ESPL1,GADD45B,MAD2L1,MAD2L2,MCM3,MCM4,ORC5,ORC6,PLK1,PRKDC,PTTG2,RAD21,RB1,RBL1,SMC1B,SMC3,TGFB1,TGFB3,TTK,WEE1,YWHAH	7.1506e-05	0.00092064	HSNC_gene_taxa_component_8	Overlapping with TCGA
HNSC-pathway-19	HNSC	KEGG_ENDOCYTOSIS	ACAP1,ACAP2,ACAP3,AGAP2,AP2M1,AP2S1,ARAP1,ARFGAP3,ARRB1,ASAP1,ASAP2,CCR5,CHMP6,CLTB,CSF1R,DNAJC6,DNM2,EPN1,FGFR2,GRK6,GRK7,HLA-A,HLA-B,HLA-C,HLA-E,HLA-F,HRAS,HSPA1A,HSPA1B,HSPA2,HSPA6,IGF1R,IL2RB,IL2RG,KDR,LDLRAP1,NEDD4L,NTRK1,PARD3,PARD6B,PARD6G,PIP5K1B,PLD1,PLD2,PRKCI,PRKCZ,PSD3,RAB11B,RAB5C,SH3GL1,SH3GLB2,SH3KBP1,SMAP2,TFRC,VPS37D	9.31767e-05	0.00115166	HSNC_gene_taxa_component_2
HNSC-pathway-20	HNSC	KEGG_INTESTINAL_IMMUNE_NETWORK_FOR_IGA_PRODUCTION	CD28,CD40,CXCL12,CXCR4,HLA-DMA,HLA-DMB,HLA-DOA,HLA-DOB,HLA-DPB1,HLA-DQA1,HLA-DQA2,HLA-DQB1,HLA-DRA,IL10,ITGA4,LTBR,MAP3K14,TNFRSF13C,TNFRSF17,TNFSF13,TNFSF13B	0.00014481	0.00165727	HSNC_gene_taxa_component_9	Overlapping with TCGA
HNSC-pathway-21	HNSC	KEGG_CYTOKINE_CYTOKINE_RECEPTOR_INTERACTION	ACVR1B,ACVRL1,BMP2,BMPR1A,CCL11,CCL13,CCL14,CCL18,CCL19,CCL2,CCL20,CCL21,CCL22,CCL24,CCL4,CCL4L2,CCL5,CCL8,CCR1,CCR2,CCR4,CCR5,CCR7,CCR8,CD27,CD40,CNTFR,CSF1,CSF1R,CSF2RB,CX3CR1,CXCL12,CXCL13,CXCL14,CXCR3,CXCR4,EGF,FASLG,FLT3,GHR,IL10,IL10RA,IL12RB1,IL18R1,IL1R1,IL21R,IL26,IL2RB,IL2RG,IL5RA,IL6ST,IL7R,KDR,KIT,LTA,LTBR,PDGFB,PDGFRA,PDGFRB,PLEKHO2,TGFB2,TGFB3,TGFBR2,TNFRSF10B,TNFRSF10D,TNFRSF11A,TN…	0.000182789	0.0019329	HSNC_gene_taxa_component_9
HNSC-pathway-22	HNSC	KEGG_STEROID_HORMONE_BIOSYNTHESIS	AKR1C1,AKR1C2,AKR1C3,AKR1C4,CYP11A1,CYP3A7,CYP7B1,HSD11B2,HSD17B12,HSD17B2,SRD5A1,SRD5A2,UGT1A1,UGT1A10,UGT1A3,UGT1A4,UGT1A5,UGT1A6,UGT1A7,UGT1A8,UGT1A9	0.000183301	0.0019329	HSNC_gene_taxa_component_5
HNSC-pathway-23	HNSC	KEGG_PROTEASOME	POMP,PSMA2,PSMA4,PSMA5,PSMA6,PSMA7,PSMB2,PSMB6,PSMB8,PSMB9,PSMC3,PSMD14,PSMD3,PSME2	0.00018766	0.0019329	HSNC_gene_taxa_component_7
HNSC-pathway-24	HNSC	PID_CD8_TCR_DOWNSTREAM_PATHWAY	CD247,CD3D,CD3E,CD3G,EGR1,EGR4,FASLG,FOS,IFNG,IL2RB,IL2RG,JUNB,MAPK3,NFATC2,PPP3CA,PPP3CB,PRF1,PRKCA,PRKCB,PRKCE,PTPN7,TNFRSF18,TNFRSF4,TNFRSF9	0.000213169	0.00212481	HSNC_gene_taxa_component_5	Overlapping with TCGA
HNSC-pathway-25	HNSC	PID_SYNDECAN_4_PATHWAY	ADAM12,CXCR4,DNM2,FN1,FZD7,GIPC1,ITGA5,ITGB1,LAMA1,MDK,PRKCA,PRKCD,PTK2,SDCBP,TFPI,THBS1	0.000236731	0.00228593	HSNC_gene_taxa_component_10
HNSC-pathway-26	HNSC	PID_FANCONI_PATHWAY	ATR,BLM,BRCA1,BRCA2,BRIP1,CHEK1,FANCA,FANCB,FANCC,FANCD2,FANCI,FANCM,PALB2,RFC3,RFC4,UBE2T	0.000273282	0.00255892	HSNC_gene_taxa_component_8
HNSC-pathway-27	HNSC	KEGG_CHEMOKINE_SIGNALING_PATHWAY	ADCY2,ADCY4,ARRB2,CCL11,CCL13,CCL14,CCL18,CCL19,CCL2,CCL20,CCL21,CCL22,CCL24,CCL4,CCL4L2,CCL5,CCL8,CCR1,CCR2,CCR4,CCR5,CCR7,CCR8,CX3CR1,CXCL12,CXCL13,CXCL14,CXCR3,CXCR4,DOCK2,ELMO1,FGR,GNAI1,GNB5,GNG11,GNG12,GNG2,GNG7,GRK5,HCK,IKBKB,ITK,JAK3,NFKBIA,PIK3CG,PIK3R1,PIK3R5,PLCB2,PREX1,PRKCB,PTK2,RAP1B,RASGRP2,SOS2,STAT5B,VAV1,WAS,XCL1,XCL2,XCR1	0.000390172	0.00354597	HSNC_gene_taxa_component_9	Overlapping with TCGA
HNSC-pathway-28	HNSC	PID_IL12_2PATHWAY	CCL4,CCR5,CD247,CD3D,CD3E,CD3G,CD4,FASLG,GZMA,GZMB,HLA-A,HLA-DRA,HLX,IFNG,IL12B,IL12RB1,IL2RB,IL2RG,JAK2,LCK,SOCS1,STAT1,STAT3,STAT5A,TBX21,TYK2	0.000460375	0.00406446	HSNC_gene_taxa_component_2	Overlapping with TCGA
HNSC-pathway-29	HNSC	PID_IL2_STAT5_PATHWAY	BCL2,CDK6,ELF1,FASLG,GAB2,IL2RB,IL2RG,JAK3,LCK,LTA,PIK3R1,PRF1,STAT5B	0.000638713	0.00548229	HSNC_gene_taxa_component_9	Overlapping with TCGA
HNSC-pathway-30	HNSC	KEGG_COMPLEMENT_AND_COAGULATION_CASCADES	A2M,C1QA,C1QB,C1QC,C1R,C2,C4A,C4B,C4BPB,C6,C7,CD46,CFD,CR1,CR2,F10,F13A1,F2R,F5,F8,KLKB1,SERPINA1,SERPINA5,SERPING1,TFPI,THBD	0.000672357	0.00561509	HSNC_gene_taxa_component_9
HNSC-pathway-31	HNSC	PID_NECTIN_PATHWAY	AFDN,CDH1,F11R,ITGB3,NECTIN1,NECTIN3,PDGFB,PDGFRB,PIK3R1,PTK2,PTPRM,RAP1B,RAPGEF1	0.00118598	0.00964387	HSNC_gene_taxa_component_9
HNSC-pathway-32	HNSC	PID_PLK1_PATHWAY	AURKA,BUB1,CCNB1,CDC20,CDC25B,CDK1,CENPE,CLSPN,INCENP,KIF20A,NDC80,PAK1,PLK1,SGO1,SPC24,TPX2,TUBG1	0.00125458	0.0099401	HSNC_gene_taxa_component_7	Overlapping with TCGA
HNSC-pathway-33	HNSC	PID_RHOA_REG_PATHWAY	ABR,ARAP1,ARHGAP5,ARHGAP8,ARHGDIA,ARHGDIB,ARHGEF10L,ARHGEF15,ARHGEF18,ARHGEF5,CDKN1B,DEF6,ECT2,FARP1,MCF2L,NET1,OPHN1,SRGAP1,TRIO	0.00168035	0.0129807	HSNC_gene_taxa_component_2
HNSC-pathway-34	HNSC	KEGG_PRIMARY_IMMUNODEFICIENCY	BTK,CD19,CD3D,CD3E,CD4,CD40,CD79A,CD8B,IL2RG,IL7R,JAK3,LCK,PTPRC,TNFRSF13C,ZAP70	0.00196598	0.0147067	HSNC_gene_taxa_component_9	Overlapping with TCGA
HNSC-pathway-35	HNSC	KEGG_HEMATOPOIETIC_CELL_LINEAGE	ANPEP,CD19,CD2,CD22,CD33,CD34,CD36,CD37,CD3D,CD3E,CD3G,CD4,CD5,CD8B,CD9,CR1,CR2,CSF1,CSF1R,FLT3,GP5,HLA-DRA,IL1R1,IL5RA,IL7R,ITGA1,ITGA2B,ITGA4,ITGAM,ITGB3,KIT,MS4A1,TPO	0.0020193	0.0147067	HSNC_gene_taxa_component_9	Overlapping with TCGA
HNSC-pathway-36	HNSC	KEGG_SMALL_CELL_LUNG_CANCER	AKT3,BCL2,BIRC3,CDK2,CDKN1B,E2F1,E2F2,FHIT,FN1,IKBKB,ITGA2,ITGA3,ITGA6,LAMA2,LAMA3,LAMA4,LAMA5,LAMB2,LAMB3,LAMB4,LAMC2,MYC,NFKB1,NFKBIA,PTGS2,RARB,TRAF2,TRAF3,TRAF4,TRAF5	0.00207739	0.0147067	HSNC_gene_taxa_component_7
HNSC-pathway-37	HNSC	KEGG_DNA_REPLICATION	FEN1,MCM2,MCM4,MCM5,MCM6,MCM7,PCNA,POLA2,POLD1,POLD2,RNASEH2A,RPA1	0.00209416	0.0147067	HSNC_gene_taxa_component_7	Overlapping with TCGA
HNSC-pathway-38	HNSC	KEGG_ARACHIDONIC_ACID_METABOLISM	ALOX12,ALOX12B,ALOX15B,CBR1,CBR3,CYP2C18,CYP2C19,CYP2C9,CYP2E1,CYP2U1,CYP4A11,EPHX2,GGT6,GPX7,JMJD7-PLA2G4B,LTC4S,PLA2G2F,PLA2G3,PLA2G4A,PLA2G4B,PLA2G4E,PTGES,PTGES2	0.00217268	0.0149191	HSNC_gene_taxa_component_10
HNSC-pathway-39	HNSC	PID_ILK_PATHWAY	AKT1,ARHGEF6,CDC37,CKAP5,LIMS2,MYL9,NACA,PARVA,PPP1R14A,PPP1R14B,PPP1R14C,RHOG,RICTOR,RUVBL1,RUVBL2,ZEB1,ZYX	0.00238551	0.0160244	HSNC_gene_taxa_component_8
HNSC-pathway-40	HNSC	PID_CXCR4_PATHWAY	ARRB2,BLK,CD247,CD3D,CD3E,CD3G,CD4,CXCL12,CXCR4,FGR,FYN,GNAI1,GNAO1,GNAZ,GNG2,HCK,HLA-DRA,ITGA1,ITGA10,ITGA4,ITGA7,ITGA8,ITGA9,LCK,PIK3CG,PIK3R1,PIK3R5,PLCB2,PTK2,PTPRC,RAP1B,RGS1,STAT5B,VAV1,VPS4B	0.00255417	0.0165339	HSNC_gene_taxa_component_9	Overlapping with TCGA
HNSC-pathway-41	HNSC	PID_IL23_PATHWAY	CCL2,CXCL1,CXCL9,IL12RB1,IL1B,IL23A,IL24,IL6,ITGA3,NFKB1,NFKBIA,SOCS3,STAT1,STAT3,TNF,TYK2	0.00258806	0.0165339	HSNC_gene_taxa_component_7
HNSC-pathway-42	HNSC	PID_ATR_PATHWAY	CCNA2,CDC25A,CDC6,CDK2,CEP164,CLSPN,FANCD2,MCM2,MCM7,PLK1,RAD51,RPA1,TIMELESS	0.00262188	0.0165339	HSNC_gene_taxa_component_7	Overlapping with TCGA
HNSC-pathway-43	HNSC	KEGG_PURINE_METABOLISM	ADA,ADCY2,ADSS1,AK4,AK7,ALLC,APRT,ATIC,CANT1,ENPP1,FHIT,GART,GUCY1A2,GUCY2C,ITPA,NME1,NME5,NME7,NPR1,NPR2,PAICS,PAPSS1,PAPSS2,PDE1A,PDE1C,PDE2A,PDE3A,PDE3B,PDE4A,PDE4B,PDE5A,PDE7B,PDE8B,PDE9A,PKM,PNP,POLA2,POLD1,POLD2,POLR3B,RRM1,RRM2,XDH	0.00280991	0.0173652	HSNC_gene_taxa_component_7	Overlapping with TCGA
HNSC-pathway-44	HNSC	KEGG_ARGININE_AND_PROLINE_METABOLISM	ALDH18A1,ALDH1B1,ALDH2,ALDH4A1,ALDH9A1,AOC1,ARG1,ASL,ASS1,CKB,CKMT1A,CKMT1B,GAMT,GLS,GOT1,NAGS,NOS3,OAT,P4HA1,P4HA3,PYCR1,SMS	0.00287982	0.0174483	HSNC_gene_taxa_component_10
HNSC-pathway-45	HNSC	KEGG_DRUG_METABOLISM_OTHER_ENZYMES	CDA,CES1,CYP3A7,GMPS,HPRT1,TYMP,UCKL1,UGT1A1,UGT1A10,UGT1A3,UGT1A4,UGT1A5,UGT1A6,UGT1A7,UGT1A8,UGT1A9,UMPS	0.00303018	0.0180062	HSNC_gene_taxa_component_2
HNSC-pathway-46	HNSC	KEGG_CYTOSOLIC_DNA_SENSING_PATHWAY	AIM2,CASP1,CCL4,CCL4L2,CXCL10,IKBKB,IKBKE,IL1B,IL33,IL6,NFKB1,NFKBIA,POLR3B,RIGI	0.00309372	0.018037	HSNC_gene_taxa_component_7
HNSC-pathway-47	HNSC	PID_FOXM1_PATHWAY	AURKB,BIRC5,BRCA2,CCNA2,CCNB2,CDK1,CDK4,CENPB,CENPF,CHEK2,FOS,FOXM1,NEK2,ONECUT1,PLK1,RB1	0.0031826	0.0182115	HSNC_gene_taxa_component_8	Overlapping with TCGA
HNSC-pathway-48	HNSC	PID_FRA_PATHWAY	CCL2,CCNA2,COL1A2,CXCL8,DCN,FOSL1,IL6,JUNB,LAMA3,LIF,MGP,MMP1,MMP2,PLAU,PLAUR	0.00350127	0.0196098	HSNC_gene_taxa_component_7
HNSC-pathway-49	HNSC	PID_NFAT_TFPATHWAY	BATF3,CBLB,CD40LG,CDK4,EGR1,EGR3,EGR4,FASLG,FOS,IFNG,IKZF1,IRF4,JUNB,NFATC2,PTPRK,RNF128,SLC3A2,TBX21	0.00355388	0.0196098	HSNC_gene_taxa_component_5	Overlapping with TCGA
HNSC-pathway-50	HNSC	PID_P73PATHWAY	BAX,BBC3,BRCA2,BUB1,CCNA2,CCNE2,CDK1,CHEK1,GRAMD4,IL1RAP,MAPK11,NDUFS2,PEA15,PIN1,PLK1,PLK3,PRKACB,RACK1,RAD51,RB1,RNF43,SIRT1,TP53AIP1,TP53I3,TP63,TUBA1A	0.00363559	0.0197087	HSNC_gene_taxa_component_8
HNSC-pathway-51	HNSC	KEGG_LEUKOCYTE_TRANSENDOTHELIAL_MIGRATION	ACTN2,ACTN3,ACTN4,AFDN,CD99,CDH5,CLDN2,CLDN23,CLDN5,CLDN8,CTNNA3,CXCL12,CXCR4,CYBB,ESAM,F11R,GNAI1,ITGA4,ITGAL,ITGAM,ITGB2,ITK,JAM2,JAM3,MYL11,MYL12A,PECAM1,PIK3CG,PIK3R1,PIK3R5,PLCG2,PRKCB,PTK2,RAP1B,RHOH,SIPA1,VAV1,VCAM1	0.00378716	0.0201764	HSNC_gene_taxa_component_9
HNSC-pathway-52	HNSC	PID_CD8_TCR_PATHWAY	CD247,CD28,CD3D,CD3E,CD3G,GRAP2,IKBKG,LCK,LCP2,MAP3K14,ORAI1,PRF1,PRKCA,PRKCB,PRKCE,PTPRC,RASGRP1,RASGRP2,RASSF5,STIM1,VAV1	0.00444348	0.0230028	HSNC_gene_taxa_component_5	Overlapping with TCGA
HNSC-pathway-53	HNSC	PID_SYNDECAN_2_PATHWAY	CAV2,EPB41,EZR,FN1,HRAS,ITGA5,ITGB1,LAMA1,MAPK3,MMP2,PRKCD,SDC2,SDCBP	0.00449002	0.0230028	HSNC_gene_taxa_component_10
HNSC-pathway-54	HNSC	KEGG_NOD_LIKE_RECEPTOR_SIGNALING_PATHWAY	BIRC3,CARD6,CASP1,CASP5,CASP8,CCL2,CCL8,CXCL1,CXCL2,CXCL8,HSP90B1,IKBKB,IL1B,IL6,MEFV,NFKB1,NFKBIA,RIPK2,TNF,TNFAIP3	0.00463034	0.0230028	HSNC_gene_taxa_component_7
HNSC-pathway-55	HNSC	PID_P53_REGULATION_PATHWAY	AKT1,ATR,CCNA2,CCNG1,CHEK1,CHEK2,CSE1L,CSNK1G2,PIN1,RASSF1,RPL11,RPL23,RPL5,SETD7,TP53AIP1,UBE2D1	0.00469942	0.0230028	HSNC_gene_taxa_component_8
HNSC-pathway-56	HNSC	PID_AVB3_INTEGRIN_PATHWAY	ADGRA2,CASP8,CDKN1B,COL10A1,COL11A1,COL13A1,COL14A1,COL17A1,COL1A1,COL1A2,COL3A1,COL5A1,COL5A2,COL6A3,COL7A1,COL8A1,COL8A2,EDIL3,FGF2,FN1,ITGB3,RAC1,SDC1,SRC,VEGFA	0.00471049	0.0230028	HSNC_gene_taxa_component_1
HNSC-pathway-57	HNSC	PID_AJDISS_2PATHWAY	CABLES1,CDH2,CTNNA1,CTNND1,DNM2,DSP,FYN,GFRA1,GNA13,HRAS,IGF2,JUP,MMP7,RAC1,ROBO1,SRC,TIAM1	0.00476433	0.0230028	HSNC_gene_taxa_component_1
HNSC-pathway-58	HNSC	PID_GMCSF_PATHWAY	CCL2,CISH,CSF2RB,HRAS,IRF8,JAK2,KRAS,MAP2K2,MAPK3,PIM1,PRKACA,STAT1,STAT3,STAT5A	0.00500508	0.0237934	HSNC_gene_taxa_component_2
HNSC-pathway-59	HNSC	KEGG_REGULATION_OF_ACTIN_CYTOSKELETON	ACTN2,ARHGEF4,ARHGEF6,ARPC1A,ARPC2,ARPC5L,BAIAP2,BDKRB2,BRAF,CHRM4,CSK,DIAPH1,DIAPH2,EZR,F2R,FGF1,FGF10,FGF12,FGF14,FGF2,FGF7,FGFR1,FGFR2,FGFR3,FN1,GNA13,HRAS,IQGAP2,ITGA1,ITGA10,ITGA11,ITGA3,ITGA6,ITGB3,ITGB4,MRAS,MSN,MYH10,MYL5,MYL9,MYLK,PAK3,PAK4,PDGFC,PDGFD,PDGFRA,PDGFRB,PIP4K2A,PIP4K2C,PIP5K1B,RAC1,RAC2,SLC9A1,SSH3,TIAM1,TIAM2	0.0051484	0.0241039	HSNC_gene_taxa_component_1	Overlapping with TCGA
HNSC-pathway-60	HNSC	PID_S1P_S1P3_PATHWAY	AKT3,CXCR4,GNA13,GNA15,GNAI1,GNAZ,ITGB3,PDGFRB,RAC1,S1PR1,S1PR3,SRC,VEGFA	0.00544213	0.0250988	HSNC_gene_taxa_component_1
HNSC-pathway-61	HNSC	PID_IL27_PATHWAY	EBI3,IFNG,IL12B,IL12RB1,JAK2,STAT1,STAT2,STAT3,STAT5A,TBX21,TNF,TYK2	0.0059736	0.0271448	HSNC_gene_taxa_component_2
HNSC-pathway-62	HNSC	PID_MYC_ACTIV_PATHWAY	BIRC5,CCNB1,CDC25A,EIF2S1,EIF4A1,EIF4G1,ENO1,FOSL1,HMGA1,HSPA4,HSPD1,ID2,LDHA,MTDH,MYC,NCL,NME1,NPM1,PTMA,RCC1,RUVBL1,RUVBL2,TAF4B,TK1	0.00617392	0.0273172	HSNC_gene_taxa_component_7	Overlapping with TCGA
HNSC-pathway-63	HNSC	PID_CXCR3_PATHWAY	ARRB1,CXCL10,CXCL11,CXCL13,CXCL9,CXCR3,GNAI2,GNAO1,HRAS,ITGAL,KRAS,MAP2K2,MAPK3,MLST8,PIK3CB,PIK3CD,RICTOR	0.00618836	0.0273172	HSNC_gene_taxa_component_2
HNSC-pathway-64	HNSC	PID_IL2_1PATHWAY	CISH,DOK2,HRAS,IFNG,IKZF3,IL2RB,IL2RG,IRS2,JAK3,KRAS,LCK,MAP2K2,MAPK3,SOCS1,SOCS2,STAT1,STAT3,STAT5A	0.00641463	0.0277259	HSNC_gene_taxa_component_2	Overlapping with TCGA
HNSC-pathway-65	HNSC	KEGG_PROGESTERONE_MEDIATED_OOCYTE_MATURATION	ADCY4,ADCY5,ADCY7,ANAPC13,ANAPC4,ANAPC7,BRAF,CCNA1,CDC16,CDC25B,GNAI2,HSP90AA1,IGF1R,KRAS,MAD2L2,MAPK10,MAPK3,PIK3CB,PIK3CD,PRKACA,PRKX,RPS6KA1,RPS6KA2,RPS6KA6,SPDYA	0.00655749	0.0277259	HSNC_gene_taxa_component_2
HNSC-pathway-66	HNSC	PID_DELTA_NP63_PATHWAY	ADA,ADRM1,BDKRB2,CEBPD,COL5A1,FASN,IL1A,ITGA3,KRT14,KRT5,PERP,RAB38,RACK1,RUNX1,SFN,TCF7L1,VDR,YAP1	0.00670739	0.0277259	HSNC_gene_taxa_component_1
HNSC-pathway-67	HNSC	PID_SYNDECAN_1_PATHWAY	BSG,COL10A1,COL11A1,COL13A1,COL14A1,COL17A1,COL1A1,COL1A2,COL3A1,COL5A1,COL5A2,COL6A3,COL7A1,COL8A1,COL8A2,HGF,LAMA5,MMP7,SDC1	0.00672161	0.0277259	HSNC_gene_taxa_component_1
HNSC-pathway-68	HNSC	KEGG_METABOLISM_OF_XENOBIOTICS_BY_CYTOCHROME_P450	ADH1C,AKR1C1,AKR1C2,AKR1C3,AKR1C4,CYP2E1,CYP2S1,CYP3A7,EPHX1,GSTA4,GSTM1,GSTM2,MGST1,UGT1A1,UGT1A10,UGT1A3,UGT1A4,UGT1A5,UGT1A6,UGT1A7,UGT1A8,UGT1A9	0.00672959	0.0277259	HSNC_gene_taxa_component_2
HNSC-pathway-69	HNSC	PID_INTEGRIN1_PATHWAY	COL11A1,COL1A1,COL1A2,COL3A1,COL6A3,F13A1,FBN1,FN1,ITGA11,ITGA2,ITGA3,ITGA6,JAM2,LAMA2,LAMA3,LAMA4,LAMA5,LAMB2,LAMB3,LAMC2,NID1,PLAU,PLAUR,TNC,VEGFA	0.0077602	0.0315513	HSNC_gene_taxa_component_7
HNSC-pathway-70	HNSC	KEGG_ECM_RECEPTOR_INTERACTION	CD44,CD47,COL11A1,COL1A1,COL1A2,COL3A1,COL6A3,COMP,FN1,HMMR,ITGA11,ITGA2,ITGA3,ITGA6,ITGB5,ITGB6,LAMA2,LAMA3,LAMA4,LAMA5,LAMB2,LAMB3,LAMB4,LAMC2,SDC1,SDC2,SDC4,SV2B,THBS4,TNC,TNR	0.0080263	0.0322094	HSNC_gene_taxa_component_7
HNSC-pathway-71	HNSC	PID_INTEGRIN_CS_PATHWAY	ITGA1,ITGA10,ITGA2B,ITGA4,ITGA7,ITGA8,ITGA9,ITGAE,ITGAL,ITGAM,ITGB2,ITGB3,ITGB4	0.00831553	0.0324401	HSNC_gene_taxa_component_9
HNSC-pathway-72	HNSC	KEGG_OOCYTE_MEIOSIS	ADCY3,ANAPC4,ANAPC7,BUB1,CALM3,CAMK2G,CCNB2,CCNE2,CDC20,CDK1,CHP1,CPEB1,ESPL1,ITPR2,MAD2L1,MAD2L2,PGR,PLCZ1,PLK1,PPP1CA,PPP2R1B,PPP2R5A,PPP3CB,PRKACA,PRKACB,PTTG2,RPS6KA2,SGO1,SMC1B,SMC3,YWHAH	0.00869245	0.0324401	HSNC_gene_taxa_component_8	Overlapping with TCGA
HNSC-pathway-73	HNSC	KEGG_PHOSPHATIDYLINOSITOL_SIGNALING_SYSTEM	CALML3,CDS2,DGKD,DGKG,DGKI,DGKQ,IMPA2,INPP1,INPP4B,INPP5K,ITPR3,PIK3C2B,PIK3C2G,PIK3R2,PIP4K2A,PIP5K1B,PLCB3,PLCB4,PLCD1,PLCD3,PLCD4,PLCE1,PLCZ1,PRKCA	0.00871579	0.0324401	HSNC_gene_taxa_component_10
HNSC-pathway-74	HNSC	KEGG_JAK_STAT_SIGNALING_PATHWAY	CCND2,CCND3,CISH,CSF2RB,CTF1,IFNG,IFNGR2,IL10RB,IL12B,IL12RB1,IL15,IL15RA,IL19,IL20RB,IL21R,IL22RA1,IL23A,IL2RB,IL2RG,IL4R,JAK2,JAK3,LEP,LEPR,OSMR,PIAS2,PIK3CB,PIK3CD,PIM1,PRLR,SOCS1,SOCS2,SOCS4,SOCS5,SPRY4,STAT1,STAT2,STAT3,STAT5A,TYK2	0.00873492	0.0324401	HSNC_gene_taxa_component_2	Overlapping with TCGA
HNSC-pathway-75	HNSC	KEGG_LONG_TERM_POTENTIATION	BRAF,CAMK2G,CAMK4,GRIN2D,HRAS,ITPR2,KRAS,MAP2K2,MAPK3,PLCB1,PLCB2,PLCB4,PPP1CA,PPP1CB,PRKACA,PRKCA,PRKX,RAP1B,RAPGEF3,RPS6KA1,RPS6KA2,RPS6KA6	0.00875775	0.0324401	HSNC_gene_taxa_component_2
HNSC-pathway-76	HNSC	KEGG_FOCAL_ADHESION	ACTB,ACTN1,ACTN3,AKT3,BCL2,BIRC3,BRAF,CCND3,COL11A1,COL1A1,COL1A2,COL3A1,COL6A3,COMP,DIAPH1,FLNB,FN1,HGF,IGF1,ITGA11,ITGA2,ITGA3,ITGA6,ITGB5,ITGB6,LAMA2,LAMA3,LAMA4,LAMA5,LAMB2,LAMB3,LAMB4,LAMC2,MYL9,PAK1,PAK3,PARVA,PDGFA,PDGFC,PDGFD,PDGFRA,PDGFRB,PGF,PXN,RAC1,RAC2,SHC1,SHC2,SRC,THBS4,TLN2,TNC,TNR,VASP,VCL,VEGFA	0.00885071	0.0324401	HSNC_gene_taxa_component_7
HNSC-pathway-77	HNSC	KEGG_B_CELL_RECEPTOR_SIGNALING_PATHWAY	BTK,CD19,CD22,CD72,CD79A,CD79B,CR2,FCGR2B,IFITM1,IKBKB,LILRB3,NFATC1,NFATC2,NFATC4,NFKBIA,NFKBIE,PIK3CG,PIK3R1,PIK3R5,PLCG2,PPP3CB,PRKCB,RASGRP3,SOS2,VAV1	0.00891576	0.0324401	HSNC_gene_taxa_component_9
HNSC-pathway-78	HNSC	KEGG_AMINOACYL_TRNA_BIOSYNTHESIS	AARS1,AARS2,IARS1,LARS2,MARS2,PARS2,QARS1,TARS3,VARS2,WARS1	0.00902865	0.0324401	HSNC_gene_taxa_component_5
HNSC-pathway-79	HNSC	KEGG_T_CELL_RECEPTOR_SIGNALING_PATHWAY	CD247,CD28,CD3D,CD3E,CD3G,CD4,CD8B,CTLA4,FYN,GRAP2,IKBKB,IL10,ITK,LCK,MAP3K14,NCK1,NFATC1,NFATC2,NFATC4,NFKBIA,NFKBIE,PAK4,PAK6,PDCD1,PIK3CG,PIK3R1,PIK3R5,PPP3CB,PTPRC,SOS2,VAV1,ZAP70	0.00978348	0.0342137	HSNC_gene_taxa_component_9	Overlapping with TCGA
HNSC-pathway-80	HNSC	KEGG_HOMOLOGOUS_RECOMBINATION	BLM,BRCA2,RAD51,RAD51B,RAD51C,RAD52,RAD54B,RAD54L,XRCC2	0.0100245	0.0342137	HSNC_gene_taxa_component_8
HNSC-pathway-81	HNSC	PID_BETA_CATENIN_NUC_PATHWAY	AR,AXIN2,CACNA1G,CAMK4,CBY1,CXCL8,HBP1,HDAC1,ID2,IGF2BP1,INCENP,LEF1,MDFIC,MITF,MMP2,MYC,RUVBL2,SALL4,SFN,SMARCA4,TCF4,TLE2,TNIK,VCAN	0.010064	0.0342137	HSNC_gene_taxa_component_7
HNSC-pathway-82	HNSC	KEGG_VIBRIO_CHOLERAE_INFECTION	ACTB,ACTG1,ADCY3,ATP6V0A1,ATP6V1B1,ATP6V1C2,ATP6V1D,ATP6V1F,GNAS,KDELR1,KDELR2,MUC2,PLCG2,PRKACA,PRKACB,SEC61B,SEC61G,SLC12A2	0.0100759	0.0342137	HSNC_gene_taxa_component_8
HNSC-pathway-83	HNSC	PID_LYSOPHOSPHOLIPID_PATHWAY	ADCY2,ADCY5,CXCL8,FOS,GNA13,GNA15,GNAI1,GNAZ,GNG2,HBEGF,HRAS,LPAR1,LPAR3,LPAR4,MMP2,NFKBIA,PLCB3,PLD2,PRKCD,PRKD1,RAC1,SRC,TIAM1	0.0103922	0.0346654	HSNC_gene_taxa_component_1
HNSC-pathway-84	HNSC	KEGG_GAP_JUNCTION	ADCY2,ADCY5,GNAI1,GRM1,GRM5,GUCY1A1,GUCY1A2,GUCY1B1,HRAS,HTR2A,ITPR3,LPAR1,PDGFC,PDGFD,PDGFRA,PDGFRB,PLCB3,PLCB4,PRKACB,PRKG1,SRC,TUBA1C,TUBA3E,TUBA4A,TUBB2A,TUBB2B,TUBB4B,TUBB6	0.0104598	0.0346654	HSNC_gene_taxa_component_1
HNSC-pathway-85	HNSC	PID_UPA_UPAR_PATHWAY	FN1,FPR2,GPLD1,HGF,ITGA3,ITGB5,MMP12,NCL,PDGFD,PDGFRB,PLAU,PLAUR,RAC1,SERPINE1,SRC	0.0105455	0.0346654	HSNC_gene_taxa_component_7
HNSC-pathway-86	HNSC	PID_ATF2_PATHWAY	BCL2,BRCA1,CCNA2,COL24A1,CSRP2,CXCL8,FOS,GADD45A,IL23A,IL6,JDP2,JUNB,MMP2,PDGFRA,PLAU,PPARGC1A,RUVBL2,SOCS3,TH	0.0109736	0.0356929	HSNC_gene_taxa_component_7
HNSC-pathway-87	HNSC	PID_RHOA_PATHWAY	CDKN1B,DIAPH1,EZR,FOS,MAP2K3,MAP2K4,MAP2K6,MSN,PIP5K1B,PKN1,PLD2,PRKCZ,SH3GL2,SLC9A1	0.0120378	0.0382992	HSNC_gene_taxa_component_1
HNSC-pathway-88	HNSC	PID_FGF_PATHWAY	CDH2,CTNND1,FGF1,FGF2,FGFR1,FGFR2,FGFR3,FOS,HGF,IL17RD,NCAM1,PAK4,PLAU,RPS6KA1,RUNX2,SDC2,SRC	0.0121192	0.0382992	HSNC_gene_taxa_component_1
HNSC-pathway-89	HNSC	PID_BARD1_PATHWAY	ATR,BARD1,BRCA1,FANCA,FANCC,FANCD2,NPM1,PRKDC,RAD51,RBBP8	0.0121467	0.0382992	HSNC_gene_taxa_component_8
HNSC-pathway-90	HNSC	KEGG_TASTE_TRANSDUCTION	CACNA1A,GNAS,GNB1,PRKACA,PRKACB,TAS2R10,TAS2R13,TAS2R14,TAS2R19,TAS2R20,TAS2R3,TAS2R4,TAS2R43,TAS2R46,TAS2R50,TRPM5	0.0130018	0.0405813	HSNC_gene_taxa_component_8
HNSC-pathway-91	HNSC	PID_AURORA_A_PATHWAY	AURKA,AURKB,BIRC5,BRCA1,CDC25B,CKAP5,CPEB1,GADD45A,NFKBIA,PAK1,RAN,TACC1,TPX2	0.0137206	0.0423966	HSNC_gene_taxa_component_7	Overlapping with TCGA
HNSC-pathway-92	HNSC	PID_TCR_PATHWAY	CD247,CD28,CD3D,CD3E,CD3G,CD4,FYN,GAB2,GRAP2,HLA-DRA,IKBKB,ITK,LCK,MAP3K14,MAP4K1,NCK1,PRKCB,PTPRC,RASGRP2,VAV1,WAS,ZAP70	0.0147474	0.0450695	HSNC_gene_taxa_component_9	Overlapping with TCGA
HNSC-pathway-93	HNSC	KEGG_PENTOSE_PHOSPHATE_PATHWAY	G6PD,H6PD,PFKL,PFKM,PGD,PGLS,PGM1,PGM2,RPIA,TALDO1,TKT	0.0148773	0.0450695	HSNC_gene_taxa_component_9
HNSC-pathway-94	HNSC	PID_IL1_PATHWAY	CASP1,IL1A,IL1B,IL1R1,IL1RAP,IL1RN,IRAK3,MAP2K6,PRKCZ,TICAM2,TOLLIP	0.0154199	0.0462597	HSNC_gene_taxa_component_1
HNSC-pathway-95	HNSC	KEGG_HISTIDINE_METABOLISM	ALDH1B1,ALDH3B1,ALDH7A1,ALDH9A1,AMDHD1,AOC1,FTCD,HAL,HDC,HEMK1,MAOB	0.0167139	0.0496596	HSNC_gene_taxa_component_5
HNSC-pathway-96	HNSC	KEGG_CALCIUM_SIGNALING_PATHWAY	ADCY2,ADCY4,ADORA2A,ADRB1,ATP2A1,ATP2A3,ATP2B1,ATP2B2,CACNA1C,CACNA1F,CACNA1S,CALML3,CALML5,CAMK2A,CAMK2B,CAMK4,CCKAR,CYSLTR1,CYSLTR2,EDNRA,EDNRB,ERBB3,ERBB4,F2R,HRH2,HTR6,HTR7,ITPR1,MYLK,MYLK2,MYLK3,NOS3,P2RX1,P2RX5,P2RX6,P2RX7,PDE1B,PDGFRA,PDGFRB,PLCB2,PLCD3,PLCG2,PLN,PPP3CB,PRKCB,PTGER1,PTGER3,PTGFR,RYR1,SLC8A1,SLC8A3,SPHK1,TNNC1,TNNC2	0.0172356	0.0503896	HSNC_gene_taxa_component_9
HNSC-pathway-97	HNSC	KEGG_MAPK_SIGNALING_PATHWAY	AKT3,BRAF,CACNA1C,CACNA1D,CACNA1E,CACNA1I,CACNA2D1,CACNA2D2,CACNB1,CACNB4,CACNG8,CDC25B,DUSP6,DUSP7,FGF1,FGF10,FGF12,FGF14,FGF2,FGF7,FGFR1,FGFR2,FGFR3,FLNB,FLNC,FOS,HRAS,HSPA8,HSPB1,IL1A,IL1B,IL1R1,MAP2K3,MAP2K4,MAP2K6,MAP3K5,MAP3K6,MECOM,MEF2C,MKNK2,MRAS,MYC,NFATC4,NFKB2,NTF3,NTRK1,PDGFRA,PDGFRB,PLA2G2A,PLA2G4A,PLA2G4E,PPM1A,PPP3CC,PRKACB,RAC1,RAC2,RASGRF2,RASGRP3,RPS6KA1,RPS6KA4,RPS6KA6,TGFB2,T…	0.0174915	0.0505129	HSNC_gene_taxa_component_1
HNSC-pathway-98	HNSC	PID_TCR_CALCIUM_PATHWAY	BATF3,CD40LG,CHP1,FKBP1A,FOS,FOSL1,JUNB,PPP3CB,PRKACA,RCAN2	0.0186982	0.0531985	HSNC_gene_taxa_component_8
HNSC-pathway-99	HNSC	KEGG_ALDOSTERONE_REGULATED_SODIUM_REABSORPTION	ATP1A1,ATP1A2,ATP1A4,ATP1B3,ATP1B4,HSD11B2,IGF1,IRS2,NEDD4L,NHERF2,NR3C2,PIK3CG,PIK3R1,PIK3R5,PRKCB	0.0187658	0.0531985	HSNC_gene_taxa_component_9
HNSC-pathway-100	HNSC	PID_IFNG_PATHWAY	CAMK2G,CEBPB,DAPK1,IFNG,IRF1,JAK2,MAPK3,PTGES2,RAP1B,SOCS1,STAT1,STAT3	0.0194241	0.0540872	HSNC_gene_taxa_component_2
HNSC-pathway-101	HNSC	PID_P53_DOWNSTREAM_PATHWAY	BAK1,BCL2,BCL2A1,BCL2L14,CASP1,CCNB1,CD82,CDKN1A,E2F1,E2F2,EDN2,EPHA2,FOXA1,GADD45A,HGF,IGFBP3,JMY,LIF,MCL1,MMP2,NDRG1,PCNA,RNF144B,RPS27L,S100A2,SERPINE1,SESN1,SFN,SMARCA4,TAP1,TFDP1,TGFA,TIGAR,TNFRSF10D,TP73,VCAN,VDR,ZNF385A	0.0196097	0.0540872	HSNC_gene_taxa_component_7	Overlapping with TCGA
HNSC-pathway-102	HNSC	KEGG_VASOPRESSIN_REGULATED_WATER_REABSORPTION	ADCY6,ADCY9,AQP3,CREB3L1,CREB5,DCTN6,DYNLL1,DYNLL2,GNAS,PRKACB,RAB11A,STX4	0.0197024	0.0540872	HSNC_gene_taxa_component_10
HNSC-pathway-103	HNSC	PID_IL8_CXCR2_PATHWAY	ARRB1,ARRB2,CXCR2,DOCK2,FGR,GNA14,HCK,PIK3CG,PRKCA,PRKCB,RAB11A,RAB5A,RAC2	0.0197794	0.0540872	HSNC_gene_taxa_component_5
HNSC-pathway-104	HNSC	PID_A6B1_A6B4_INTEGRIN_PATHWAY	ERBB2,ERBB3,HRAS,ITGB1,LAMA1,LAMA5,LAMC1,LAMC2,LAMC3,MET,MST1R,PMP22,PRKCA,RXRA,SFN,YWHAE,YWHAH	0.0205117	0.0555975	HSNC_gene_taxa_component_10
HNSC-pathway-105	HNSC	KEGG_LYSINE_DEGRADATION	AADAT,AASDH,ACAT2,ALDH1B1,ALDH7A1,ALDH9A1,DOT1L,GCDH,KMT5C,NSD2,NSD3,PLOD1,PLOD2,SETD1A,SETD7	0.0215362	0.0578667	HSNC_gene_taxa_component_5
HNSC-pathway-106	HNSC	KEGG_TGF_BETA_SIGNALING_PATHWAY	ACVR2A,ACVR2B,BMP2,BMP4,BMP5,BMP7,BMPR1A,CHRD,COMP,DCN,GDF6,ID1,ID2,LTBP1,MYC,RPS6KB2,SMAD9,TGFB2,TGFB3,THBS4,TNF	0.0220816	0.0582037	HSNC_gene_taxa_component_1
HNSC-pathway-107	HNSC	PID_GLYPICAN_1PATHWAY	FGF2,FGFR1,FYN,GPC1,PLA2G2A,PRNP,SLIT2,SRC,TGFB2,TGFB3,VEGFA	0.0221218	0.0582037	HSNC_gene_taxa_component_1
HNSC-pathway-108	HNSC	PID_RAC1_REG_PATHWAY	ARHGDIA,ARHGEF25,ARHGEF6,BCR,DEF6,DOCK6,EPS8,MCF2,PREX2,RAC1,RASGRF2,SPATA13,TIAM1,TIAM2	0.0222267	0.0582037	HSNC_gene_taxa_component_1
HNSC-pathway-109	HNSC	KEGG_BASE_EXCISION_REPAIR	APEX2,HMGB1,MPG,PARP1,PARP2,PARP3,PARP4,POLB,POLE2,TDG	0.0251475	0.0637874	HSNC_gene_taxa_component_2
HNSC-pathway-110	HNSC	KEGG_RIG_I_LIKE_RECEPTOR_SIGNALING_PATHWAY	CASP8,CXCL10,CXCL8,DDX3Y,IFNE,IKBKB,IKBKE,NFKB1,NFKBIA,RIGI,RNF125,TBKBP1,TNF,TRAF2,TRAF3,TRIM25	0.025198	0.0637874	HSNC_gene_taxa_component_7
HNSC-pathway-111	HNSC	PID_HDAC_CLASSIII_PATHWAY	CDKN1A,FOXO1,FOXO4,HDAC4,HOXA10,KAT2B,SIRT1,SIRT2,SIRT7,TUBB2A	0.0254597	0.0637874	HSNC_gene_taxa_component_10
HNSC-pathway-112	HNSC	PID_CERAMIDE_PATHWAY	ASAH1,BAG4,BCL2,BIRC3,CASP8,MAP2K4,MYC,NFKB1,NFKBIA,PDGFA,PRKCD,SMPD1,SMPD3,TNF,TRAF2	0.0256532	0.0637874	HSNC_gene_taxa_component_7
HNSC-pathway-113	HNSC	PID_FOXO_PATHWAY	CCNB1,CDK2,CDKN1B,CSNK1G2,FBXO32,FOXO4,GADD45A,IKBKB,PLK1,RALB,RAN,SFN,SGK1,SIRT1,SOD2	0.0256532	0.0637874	HSNC_gene_taxa_component_7
HNSC-pathway-114	HNSC	PID_CMYB_PATHWAY	ADA,ADORA2B,BCL2,BIRC3,CA1,CCNB1,CDKN1A,CDKN1B,CEBPB,CEBPD,CLTA,COL1A2,HSPA8,KIT,LEF1,MAD1L1,MCM4,MYC,PAX5,PTGS2,SMARCA2,ZFHX3	0.0257995	0.0637874	HSNC_gene_taxa_component_7	Overlapping with TCGA
HNSC-pathway-115	HNSC	KEGG_NEUROACTIVE_LIGAND_RECEPTOR_INTERACTION	ADCYAP1R1,ADORA1,ADORA2A,ADRA2A,ADRB1,APLNR,CALCR,CALCRL,CCKAR,CHRNA1,CHRNB1,CHRND,CHRNG,CNR1,CNR2,CTSG,CYSLTR1,CYSLTR2,EDNRA,EDNRB,F2R,F2RL2,FPR3,GABRE,GABRQ,GABRR1,GALR1,GALR2,GHR,GLP2R,GPR35,GRIA3,GRID1,GRIN3A,GRM3,HRH2,HRH4,HTR6,HTR7,LPAR4,NMUR1,NPBWR1,NPFFR1,P2RX1,P2RX5,P2RX6,P2RX7,P2RY1,P2RY10,P2RY13,P2RY14,P2RY8,PRSS1,PRSS3,PTGER1,PTGER3,PTGER4,PTGFR,PTH1R,S1PR1,S1PR2,S1PR4,SSTR1,SSTR3,TSH…	0.025804	0.0637874	HSNC_gene_taxa_component_9
HNSC-pathway-116	HNSC	PID_TAP63_PATHWAY	ADA,AEN,CABLES1,CDKN1A,CLCA2,EVPL,ITGA3,ITGB4,NOC2L,PERP,PRKCD,S100A2,SERPINB5,SMARCD3,TFAP2C,TRAF4,VDR	0.0263609	0.0646469	HSNC_gene_taxa_component_1
HNSC-pathway-117	HNSC	KEGG_LINOLEIC_ACID_METABOLISM	CYP2C18,CYP2C19,CYP2C9,CYP2E1,CYP3A5,JMJD7-PLA2G4B,PLA2G2F,PLA2G3,PLA2G4A,PLA2G4B,PLA2G4E	0.0266466	0.064833	HSNC_gene_taxa_component_10
HNSC-pathway-118	HNSC	KEGG_ETHER_LIPID_METABOLISM	AGPS,CHPT1,JMJD7-PLA2G4B,LPCAT1,PAFAH1B2,PLA2G2F,PLA2G3,PLA2G4A,PLA2G4B,PLA2G4E,PLA2G7,PLD2	0.0273159	0.0658158	HSNC_gene_taxa_component_10
HNSC-pathway-119	HNSC	KEGG_NEUROTROPHIN_SIGNALING_PATHWAY	ARHGDIA,ARHGDIB,BDNF,BEX3,BRAF,CAMK2G,CAMK4,FASLG,HRAS,IRAK4,IRS2,KRAS,MAP2K2,MAP2K7,MAP3K3,MAPK10,MAPK3,MAPK7,NFKBIE,NTRK1,NTRK2,PIK3CB,PIK3CD,RAP1B,RPS6KA1,RPS6KA2,RPS6KA4,RPS6KA6,SH2B3,SHC4,TP73,YWHAG,ZNF274	0.0274765	0.0658158	HSNC_gene_taxa_component_2
HNSC-pathway-120	HNSC	PID_IL4_2PATHWAY	ALOX15,ARG1,BCL6,CCL17,CCL26,CD40LG,COL1A2,DOK2,FCER2,IL13RA2,IL2RG,IRF4,IRS1,JAK2,JAK3,SELP,SOCS1,SOCS3,SPI1,STAT5A	0.0283049	0.0672786	HSNC_gene_taxa_component_5
HNSC-pathway-121	HNSC	KEGG_PEROXISOME	ABCD3,ACAA1,ACOX3,ACSL1,ACSL4,AGPS,CAT,CRAT,DECR2,EHHADH,EPHX2,FAR1,HAO2,HSD17B4,IDH2,MVK,PAOX,PEX11G,PIPOX,PMVK,PRDX5	0.0290383	0.068495	HSNC_gene_taxa_component_10	Overlapping with TCGA
HNSC-pathway-122	HNSC	KEGG_VASCULAR_SMOOTH_MUSCLE_CONTRACTION	ACTA2,ACTG2,ADCY2,ADCY5,AGTR1,BRAF,CACNA1C,CACNA1D,CALD1,CALML3,CYP4A22,EDNRA,GNA13,GUCY1A1,GUCY1A2,GUCY1B1,IRAG1,ITPR3,MYH11,MYL9,MYLK,NPR1,NPR2,PLA2G2A,PLA2G4A,PLA2G4E,PLCB3,PLCB4,PPP1R12B,PRKACB,PRKCD,PRKG1,RAMP2	0.0311481	0.0729148	HSNC_gene_taxa_component_1
HNSC-pathway-123	HNSC	PID_INTEGRIN3_PATHWAY	CCN1,COL4A3,COL4A5,F11R,ITGA2B,ITGB3,KDR,L1CAM,LAMA4,PDGFB,PDGFRB,PECAM1,SDC1,SPHK1,TGFBR2,TNC	0.0324395	0.0753669	HSNC_gene_taxa_component_9
HNSC-pathway-124	HNSC	KEGG_GLYCOSYLPHOSPHATIDYLINOSITOL_GPI_ANCHOR_BIOSYNTHESIS	DPM2,PGAP1,PIGA,PIGF,PIGG,PIGM,PIGO,PIGW	0.0346011	0.0794665	HSNC_gene_taxa_component_8
HNSC-pathway-125	HNSC	PID_CASPASE_PATHWAY	BCL2,CASP1,CASP4,CASP7,CASP8,LMNA,LMNB2,PIDD1,SATB1,SREBF1,TFAP2A,TNF,TNFRSF1A,TOP1,TRADD,VIM	0.0347184	0.0794665	HSNC_gene_taxa_component_1
HNSC-pathway-126	HNSC	PID_MYC_REPRESS_PATHWAY	BCL2,BRCA1,CDKN1A,CDKN1B,CEBPD,CLU,COL1A2,GADD45A,HDAC1,ID2,ITGA6,MYC,NDRG1,NDRG2,PDGFRB,RBL1,SFRP1,TMEFF2	0.0375447	0.0853038	HSNC_gene_taxa_component_7
HNSC-pathway-127	HNSC	KEGG_FC_GAMMA_R_MEDIATED_PHAGOCYTOSIS	AMPH,ASAP2,ASAP3,CFL2,DNM3,DOCK2,FCGR2B,FCGR2C,FCGR3A,GAB2,GSN,HCK,MYO10,PIK3CG,PIK3R1,PIK3R5,PIP4K2B,PLA2G4B,PLA2G4F,PLCG2,PLPP1,PLPP2,PLPP3,PRKCB,PTPRC,SPHK1,VAV1,WAS,WASF3	0.0379532	0.0856024	HSNC_gene_taxa_component_9	Overlapping with TCGA
HNSC-pathway-128	HNSC	KEGG_GLYCEROPHOSPHOLIPID_METABOLISM	CDS2,CHKA,CHKB,CRLS1,DGKE,DGKH,DGKI,DGKZ,ETNK1,GPAT3,GPD2,LCLAT1,LYPLA2,MBOAT1,PCYT1B,PGS1,PHOSPHO1,PLA2G12A,PLA2G2F,PLA2G6,PLD1,PLD2,PTDSS2	0.0383099	0.0857808	HSNC_gene_taxa_component_2
HNSC-pathway-129	HNSC	KEGG_AXON_GUIDANCE	ABLIM2,ABLIM3,CFL2,CXCL12,CXCR4,DPYSL2,EFNA1,EFNB2,EPHA1,EPHA3,EPHB3,EPHB6,FES,FYN,GNAI1,L1CAM,NCK1,NFATC1,NFATC2,NFATC4,NTN1,NTNG1,PAK4,PAK6,PLXNA1,PLXNB1,PLXNB2,PLXNB3,PLXNC1,PPP3CB,PTK2,SEMA3G,SEMA4B,SEMA4D,SEMA5A,SEMA5B,SEMA6C,SLIT3	0.0395555	0.0877326	HSNC_gene_taxa_component_9	Overlapping with TCGA
HNSC-pathway-130	HNSC	PID_AR_NONGENOMIC_PATHWAY	AKT1,FOS,GNAI1,GNAI2,GNAO1,GNB1,GNG2,GNRH1,HRAS,MAP2K2,PLCG2	0.0397494	0.0877326	HSNC_gene_taxa_component_8
HNSC-pathway-131	HNSC	PID_BMP_PATHWAY	BMP2,BMP4,BMP7,BMPR1A,CHRD,CHRDL1,GREM1,PPM1A,RGMB,SMAD9	0.0421127	0.0922895	HSNC_gene_taxa_component_1
HNSC-pathway-132	HNSC	KEGG_MTOR_SIGNALING_PATHWAY	BRAF,MAPK3,MLST8,PIK3CB,PIK3CD,PRKAA2,RHEB,RICTOR,RPS6KA1,RPS6KA2,RPS6KA6,RPS6KB2,STK11,TSC2,VEGFC	0.0441217	0.095909	HSNC_gene_taxa_component_2
HNSC-pathway-133	HNSC	PID_MYC_PATHWAY	ACTL6A,HBP1,PAK2,PIN1,PML,PPP2R5A,SKP2	0.0443851	0.095909	HSNC_gene_taxa_component_2
HNSC-pathway-134	HNSC	KEGG_INOSITOL_PHOSPHATE_METABOLISM	IMPA2,INPP1,INPP4B,INPP5K,PIK3C2B,PIK3C2G,PIP4K2A,PIP5K1B,PLCB3,PLCB4,PLCD1,PLCD3,PLCD4,PLCE1,PLCZ1	0.0447749	0.0960794	HSNC_gene_taxa_component_10
HNSC-pathway-135	HNSC	KEGG_TOLL_LIKE_RECEPTOR_SIGNALING_PATHWAY	AKT3,CASP8,CCL3,CCL4,CD40,CTSK,CXCL10,CXCL11,CXCL8,CXCL9,FOS,IKBKB,IKBKE,IL1B,IL6,MAP2K4,MAP2K6,NFKB1,NFKBIA,RAC1,STAT1,TICAM1,TICAM2,TNF,TRAF3	0.0457863	0.0975723	HSNC_gene_taxa_component_7
HNSC-pathway-136	HNSC	KEGG_ADIPOCYTOKINE_SIGNALING_PATHWAY	ACACB,ACSL5,ACSL6,AKT3,CAMKK1,CPT1A,IKBKB,LEP,LEPR,NFKB1,NFKBIA,NFKBIE,PPARA,PPARGC1A,SOCS3,STAT3,TNF,TRAF2	0.0461125	0.0975942	HSNC_gene_taxa_component_7
HNSC-pathway-137	HNSC	KEGG_STARCH_AND_SUCROSE_METABOLISM	ENPP3,GBE1,HK3,PYGB,UGDH,UGP2,UGT1A1,UGT1A10,UGT1A3,UGT1A4,UGT1A5,UGT1A6,UGT1A7,UGT1A8,UGT1A9	0.0475055	0.0998585	HSNC_gene_taxa_component_5
KIRC-pathway-01	KIRC	KEGG_CELL_CYCLE	ANAPC11,BUB1,BUB1B,CCNA1,CCNA2,CCNB1,CCNB2,CCNE1,CCNE2,CDC14B,CDC20,CDC25A,CDC25B,CDC25C,CDC45,CDC6,CDC7,CDK1,CDK2,CDK4,CDKN2A,CHEK1,CHEK2,DBF4,E2F1,E2F2,E2F4,ESPL1,HDAC1,MAD1L1,MAD2L1,MAD2L2,MCM2,MCM3,MCM4,MCM5,MCM6,MCM7,MYC,ORC1,ORC4,ORC6,PCNA,PKMYT1,PLK1,PRKDC,PTTG1,RBX1,SFN,SMC1B,TGFB1,TP53,TTK,YWHAG	3.89629e-13	1.20395e-10	KIRC_gene_taxa_component_9		0.576
KIRC-pathway-02	KIRC	KEGG_DNA_REPLICATION	FEN1,LIG1,MCM2,MCM3,MCM4,MCM5,MCM6,MCM7,PCNA,POLA2,POLD1,POLD4,POLE,POLE3,POLE4,PRIM1,RFC2,RFC4,RNASEH2A,RPA3,SSBP1	2.40869e-10	2.48095e-08	KIRC_gene_taxa_component_9
KIRC-pathway-03	KIRC	KEGG_PROTEASOME	IFNG,PSMA2,PSMA5,PSMA7,PSMB10,PSMB2,PSMB3,PSMB5,PSMB6,PSMB8,PSMB9,PSMC2,PSMC4,PSMC5,PSMD2,PSMD4,PSMD6,PSMD8,PSME1,PSME2,SEM1	2.40869e-10	2.48095e-08	KIRC_gene_taxa_component_9
KIRC-pathway-04	KIRC	PID_AURORA_B_PATHWAY	AURKA,AURKB,AURKC,BIRC5,BUB1,CDCA8,CENPA,CUL3,KIF20A,KIF23,KIF2C,KLHL13,NCAPD2,NCAPG,NCAPH,NDC80,PEBP1,RACGAP1,SGO1,STMN1,TACC1	2.72099e-08	1.68157e-06	KIRC_gene_taxa_component_3
KIRC-pathway-05	KIRC	PID_PLK1_PATHWAY	AURKA,BUB1,BUB1B,CCNB1,CDC14B,CDC20,CDC25B,CDC25C,CDK1,CENPE,CENPU,CLSPN,ECT2,ERCC6L,KIF20A,KIF2A,NDC80,ODF2,PLK1,PRC1,SGO1,SPC24,TPX2,TUBG1	3.59501e-08	1.85143e-06	KIRC_gene_taxa_component_9
KIRC-pathway-06	KIRC	PID_FOXM1_PATHWAY	AURKB,BIRC5,CCNA2,CCNB1,CCNB2,CCNE1,CDC25B,CDK1,CDK2,CDK4,CDKN2A,CENPA,CENPF,CHEK2,CKS1B,ETV5,FOXM1,MYC,NEK2,PLK1	9.25127e-07	4.08377e-05	KIRC_gene_taxa_component_9
KIRC-pathway-07	KIRC	KEGG_T_CELL_RECEPTOR_SIGNALING_PATHWAY	AKT1,CARD11,CD247,CD3D,CD3E,CD4,CD8B,CDK4,CTLA4,DLG1,FOS,GRAP2,IKBKB,IKBKG,KRAS,LAT,LCK,LCP2,MAP2K2,MAP3K8,MAPK1,MAPK11,MAPK12,NFAT5,NFKBIE,NRAS,PAK2,PAK6,PDCD1,PIK3CA,PIK3CB,PIK3CD,PIK3R5,PLCG1,PTPN6,RAF1,SOS1,TNF,VAV1,VAV3,ZAP70	1.06426e-06	4.1107e-05	KIRC_gene_taxa_component_10	Overlapping with TCGA
KIRC-pathway-08	KIRC	KEGG_AUTOIMMUNE_THYROID_DISEASE	CD40,CD86,CTLA4,FASLG,HLA-A,HLA-B,HLA-C,HLA-DMA,HLA-DMB,HLA-DOA,HLA-DOB,HLA-DPA1,HLA-DPB1,HLA-DQA2,HLA-DRA,HLA-DRB1,HLA-DRB5,HLA-E,HLA-F,PRF1,TG	1.27051e-06	4.3621e-05	KIRC_gene_taxa_component_6	Overlapping with TCGA
KIRC-pathway-09	KIRC	KEGG_FC_EPSILON_RI_SIGNALING_PATHWAY	AKT1,INPP5D,JMJD7-PLA2G4B,KRAS,LAT,LCP2,MAP2K2,MAPK1,MAPK11,MAPK12,MAPK8,NRAS,PIK3CA,PIK3CB,PIK3CD,PIK3R5,PLA2G12A,PLA2G4A,PLA2G4B,PLCG1,PRKCA,PRKCD,PRKCE,RAC2,RAC3,RAF1,SOS1,SYK,TNF,VAV1,VAV3	2.2272e-06	6.88204e-05	KIRC_gene_taxa_component_10	Overlapping with TCGA
KIRC-pathway-10	KIRC	PID_CD8_TCR_PATHWAY	AKT1,B2M,CARD11,CD247,CD3D,CD3E,CD80,CD86,CD8B,GRAP2,HLA-A,IKBKB,IKBKG,KRAS,LAT,LCK,LCP2,MAP3K8,NRAS,PLCG1,PRF1,PRKCA,PRKCE,PTPN6,RAP1A,SOS1,VAV1,ZAP70	4.77697e-06	0.000134189	KIRC_gene_taxa_component_10	Overlapping with TCGA
KIRC-pathway-11	KIRC	KEGG_CYTOSOLIC_DNA_SENSING_PATHWAY	CCL4,CCL4L2,CCL5,CXCL10,IKBKB,IKBKE,IKBKG,IL18,IL1B,IRF3,MAVS,POLR3B,POLR3K,PYCARD,RIPK3,STING1,ZBP1	6.42903e-06	0.000165548	KIRC_gene_taxa_component_10
KIRC-pathway-12	KIRC	KEGG_ALLOGRAFT_REJECTION	CD40,CD86,FASLG,HLA-A,HLA-B,HLA-C,HLA-DMA,HLA-DMB,HLA-DOA,HLA-DOB,HLA-DPA1,HLA-DPB1,HLA-DQA2,HLA-DRA,HLA-DRB1,HLA-DRB5,HLA-E,HLA-F,PRF1,TNF	7.14493e-06	0.000169829	KIRC_gene_taxa_component_6	Overlapping with TCGA
KIRC-pathway-13	KIRC	PID_TCR_PATHWAY	AKT1,CARD11,CD247,CD3D,CD3E,CD4,CD80,CD86,FLNA,GRAP2,HLA-DRA,IKBKB,IKBKG,KRAS,LAT,LCK,LCP2,MAP3K8,MAP4K1,NRAS,PLCG1,PRKCA,PRKCE,PTEN,PTPN6,RAP1A,SLA2,SOS1,VAV1,WAS,ZAP70	9.87467e-06	0.000205825	KIRC_gene_taxa_component_10	Overlapping with TCGA
KIRC-pathway-14	KIRC	PID_ATR_PATHWAY	CCNA2,CDC25A,CDC25C,CDC6,CDK2,CHEK1,CLSPN,FANCD2,MCM2,MCM7,PLK1,RAD51,RAD9A,RFC2,RFC4,TIMELESS	9.99152e-06	0.000205825	KIRC_gene_taxa_component_9
KIRC-pathway-15	KIRC	PID_CXCR3_PATHWAY	AKT1,ARRB1,CXCL10,CXCL11,CXCR3,GNAI1,GNAI2,GNAZ,ITGAL,ITGB2,KRAS,MAP2K2,MAPK1,MAPK11,NRAS,PIK3CA,PIK3CB,PIK3CD,RAF1,RICTOR,SRC	1.43036e-05	0.000276238	KIRC_gene_taxa_component_10
KIRC-pathway-16	KIRC	KEGG_LEISHMANIA_INFECTION	CYBA,FCGR1A,FCGR2C,FCGR3A,FCGR3B,HLA-DMA,HLA-DMB,HLA-DOA,HLA-DOB,HLA-DPA1,HLA-DPB1,HLA-DQA2,HLA-DRA,HLA-DRB1,HLA-DRB5,IL1B,IRAK1,ITGAM,ITGB1,ITGB2,MAPK1,MAPK11,MAPK12,NCF1,NCF4,PTPN6,STAT1,TGFB2,TLR2,TNF	2.40596e-05	0.000413023	KIRC_gene_taxa_component_6	Overlapping with TCGA
KIRC-pathway-17	KIRC	KEGG_REGULATION_OF_ACTIN_CYTOSKELETON	ABI2,ACTB,ACTG1,ACTN1,APC,ARHGEF1,ARHGEF12,ARHGEF7,ARPC1B,ARPC3,ARPC4,ARPC5L,BDKRB2,CD14,CFL1,CSK,DIAPH2,FGD3,FGF12,GNG12,IQGAP3,ITGA1,ITGA2,ITGA3,ITGA6,ITGA8,ITGAE,ITGAL,ITGAM,ITGAX,ITGB2,ITGB7,ITGB8,KRAS,LIMK1,MAP2K2,MAPK1,MYH9,MYL12A,MYL5,NCKAP1,NCKAP1L,NRAS,PAK2,PAK6,PDGFD,PFN1,PIK3CA,PIKFYVE,PPP1CA,PPP1CB,PPP1R12A,RAC2,RAC3,RAF1,RDX,ROCK1,ROCK2,SLC9A1,SOS1,TMSB4X,VAV1,VAV3,WAS,WASL	3.09421e-05	0.000503217	KIRC_gene_taxa_component_7
KIRC-pathway-18	KIRC	KEGG_TYPE_I_DIABETES_MELLITUS	CD86,FASLG,HLA-A,HLA-B,HLA-C,HLA-DMA,HLA-DMB,HLA-DOA,HLA-DOB,HLA-DPA1,HLA-DPB1,HLA-DQA2,HLA-DRA,HLA-DRB1,HLA-DRB5,HLA-E,HLA-F,IL1B,LTA,PRF1,TNF	3.92334e-05	0.000606157	KIRC_gene_taxa_component_6	Overlapping with TCGA
KIRC-pathway-19	KIRC	PID_CXCR4_PATHWAY	AKT1,ARRB2,CD247,CD3D,CD3E,CD4,CFL1,CSK,GNAI1,GNAI2,GRK2,HCK,HLA-DRA,ITGA1,ITGA2,ITGA3,ITGA6,ITGA8,LCK,LIMK1,MLST8,PIK3CA,PIK3R6,PLCB1,PLCB2,PTEN,PTPN6,RALB,RHOB,RHOC,RICTOR,SRC,STAT1,STAT2,STAT5A,VAV1,VPS4B,YES1	5.03042e-05	0.000740191	KIRC_gene_taxa_component_7	Overlapping with TCGA
KIRC-pathway-20	KIRC	KEGG_CHEMOKINE_SIGNALING_PATHWAY	ADCY7,ADCY9,AKT1,ARRB1,ARRB2,CCL3,CCL3L3,CCL4,CCL4L2,CCL5,CCL8,CCR1,CCR5,CXCL10,CXCL11,CXCL2,CXCL3,CXCR1,CXCR3,CXCR6,DOCK2,FOXO3,GNAI1,GNAI2,GNB5,GNG12,GNG4,GNGT2,GRK2,HCK,IKBKB,IKBKG,JAK3,KRAS,MAPK1,NCF1,NRAS,PIK3CA,PIK3CB,PIK3CD,PIK3R5,PLCB1,PLCB2,PREX1,PRKACB,PRKCD,PXN,RAC2,RAF1,RAP1A,ROCK1,ROCK2,SOS1,STAT1,STAT2,VAV1,VAV3,WAS,WASL,XCR1	6.66898e-05	0.00091787	KIRC_gene_taxa_component_10	Overlapping with TCGA
KIRC-pathway-21	KIRC	PID_FCER1_PATHWAY	AKT1,FCGR2B,FER,FOS,HCLS1,IKBKB,IKBKG,LAT,LAT2,LCP2,MAP2K2,MAPK1,MAPK8,PAK2,PIK3CA,PLA2G4A,PLCG1,PLD2,PTPN13,PXN,RAF1,SOS1,SPHK1,SYK,VAV1	7.8663e-05	0.00101279	KIRC_gene_taxa_component_10	Overlapping with TCGA
KIRC-pathway-22	KIRC	KEGG_OOCYTE_MEIOSIS	ADCY5,ADCY9,ANAPC11,AURKA,BUB1,CALML6,CCNB1,CCNB2,CCNE1,CCNE2,CDC20,CDC25C,CDK1,CDK2,ESPL1,FBXO43,IGF1R,MAD2L1,MAD2L2,PKMYT1,PLK1,PPP1CA,PPP2CB,PTTG1,RBX1,REC8,RPS6KA1,RPS6KA2,SGO1,SLK,SMC1B,STAG3,YWHAG	8.48968e-05	0.00104932	KIRC_gene_taxa_component_9
KIRC-pathway-23	KIRC	KEGG_FC_GAMMA_R_MEDIATED_PHAGOCYTOSIS	AKT1,ARPC1B,ARPC3,ARPC4,ARPC5L,ASAP2,CFL1,DNM3,DOCK2,FCGR1A,FCGR2A,FCGR2B,FCGR3A,HCK,INPP5D,LAT,LIMK1,MAPK1,MYO10,NCF1,PIK3CA,PIKFYVE,PLA2G4A,PLD2,PLPP1,PRKCD,PRKCE,RAC2,RAF1,SPHK1,SYK,VAV1,VAV3,WAS,WASL	0.000115026	0.00136705	KIRC_gene_taxa_component_7
KIRC-pathway-24	KIRC	KEGG_VIRAL_MYOCARDITIS	ACTB,ACTG1,CASP9,CD40,CD80,CD86,HLA-A,HLA-B,HLA-C,HLA-DMA,HLA-DMB,HLA-DOA,HLA-DOB,HLA-DPA1,HLA-DPB1,HLA-DQA2,HLA-DRA,HLA-DRB1,HLA-E,HLA-F,ITGAL,ITGB2,MYH3,MYH9,PRF1,RAC2,RAC3,SGCB	0.00012517	0.00143251	KIRC_gene_taxa_component_10
KIRC-pathway-25	KIRC	PID_CD8_TCR_DOWNSTREAM_PATHWAY	B2M,CD247,CD3D,CD3E,CD8B,FASLG,FOS,HLA-A,IFNAR1,IL2RA,KRAS,MAP2K2,MAPK1,MAPK8,NRAS,PRF1,PRKCA,PRKCE,PTPN7,RAF1,TNF,TNFRSF18,TNFRSF9	0.000135159	0.00149157	KIRC_gene_taxa_component_10	Overlapping with TCGA
KIRC-pathway-26	KIRC	PID_MYC_ACTIV_PATHWAY	BAX,BIRC5,BMI1,CAD,CCNB1,CDC25A,CDCA7,CDK4,EIF4A1,FOSL1,GAPDH,HMGA1,ID2,MMP9,MYC,NME1,NME2,PIM1,PMAIP1,PRDX3,RCC1,RUVBL2,SHMT1,SLC2A1,SMAD4,TFRC,TK1	0.000147832	0.00157518	KIRC_gene_taxa_component_3	Overlapping with TCGA
KIRC-pathway-27	KIRC	KEGG_P53_SIGNALING_PATHWAY	BAX,BBC3,BID,CASP3,CASP8,CASP9,CCNB1,CCNB2,CCNE1,CCNE2,CCNG2,CD82,CDK1,CDK2,CDK4,CDKN2A,CHEK1,CHEK2,GTSE1,PMAIP1,PPM1D,RRM2,SERPINE1,SESN1,SESN2,SFN,SHISA5,TP53	0.000184272	0.001898	KIRC_gene_taxa_component_9
KIRC-pathway-28	KIRC	KEGG_VEGF_SIGNALING_PATHWAY	AKT1,CASP9,JMJD7-PLA2G4B,KRAS,MAP2K2,MAPK1,MAPK11,MAPK12,NFAT5,NRAS,PIK3CA,PIK3CB,PIK3CD,PIK3R5,PLA2G12A,PLA2G4A,PLA2G4B,PLCG1,PRKCA,PXN,RAC2,RAC3,RAF1,SH2D2A,SPHK1,SRC	0.000216412	0.00215714	KIRC_gene_taxa_component_10
KIRC-pathway-29	KIRC	PID_FANCONI_PATHWAY	BLM,BRCA1,BRIP1,CHEK1,FAAP24,FAN1,FANCA,FANCD2,FANCG,FANCI,H2AX,RAD9A,RFC2,RFC4,UBE2T	0.000240264	0.002279	KIRC_gene_taxa_component_9	Overlapping with TCGA
KIRC-pathway-30	KIRC	PID_AR_NONGENOMIC_PATHWAY	AKT1,CREB1,FOS,GNAI1,GNAI2,GNAZ,MAP2K2,MAPK1,PIK3CA,PLCB1,PLCB2,PLCG1,RAF1,SRC	0.00025669	0.002279	KIRC_gene_taxa_component_10
KIRC-pathway-31	KIRC	KEGG_PATHOGENIC_ESCHERICHIA_COLI_INFECTION	ACTB,ACTG1,ARHGEF2,ARPC1B,ARPC3,ARPC4,ARPC5L,CD14,HCLS1,LY96,ROCK1,ROCK2,TUBA1A,TUBA1B,TUBA1C,TUBB,TUBB2A,TUBB2B,TUBB3,TUBB4B,TUBB6,WAS,WASL	0.000256806	0.002279	KIRC_gene_taxa_component_7
KIRC-pathway-32	KIRC	KEGG_PROGESTERONE_MEDIATED_OOCYTE_MATURATION	ADCY5,ADCY9,AKT3,ANAPC11,BUB1,CCNA1,CCNA2,CCNB1,CCNB2,CDC25A,CDC25B,CDC25C,CDK1,CDK2,GNAI2,IGF1R,MAD2L1,MAD2L2,MAPK10,MAPK11,MAPK8,PIK3CA,PIK3R3,PKMYT1,PLK1,RAF1,RPS6KA1,RPS6KA2	0.000262963	0.002279	KIRC_gene_taxa_component_9
KIRC-pathway-33	KIRC	KEGG_ASTHMA	CD40,FCER1G,HLA-DMA,HLA-DMB,HLA-DOA,HLA-DOB,HLA-DPA1,HLA-DPB1,HLA-DQA2,HLA-DRA,HLA-DRB1,MS4A2,TNF	0.000268192	0.002279	KIRC_gene_taxa_component_7	Overlapping with TCGA
KIRC-pathway-34	KIRC	PID_P73PATHWAY	ADA,BAK1,BAX,BBC3,BUB1,CASP2,CCNA2,CCNB1,CCNE2,CDK1,CDK2,CHEK1,FASN,FOXO3,HEY2,HSF1,IL1RAP,IL4R,MAPK11,MYC,NEDD4L,NTRK1,PLK1,PLK3,PLPP1,PML,RAD51,SERPINE1,SFN	0.000275597	0.002279	KIRC_gene_taxa_component_9
KIRC-pathway-35	KIRC	PID_IL2_1PATHWAY	BCL2,CDK2,DOK2,FOS,IL2RA,JAK3,KRAS,LCK,MAP2K2,MAPK1,MAPK11,MAPK8,NRAS,PIK3CA,PRKCE,RAF1,SOS1,STAM,STAM2,STAT1,STAT5A,SYK	0.000280265	0.002279	KIRC_gene_taxa_component_10
KIRC-pathway-36	KIRC	PID_ILK_PATHWAY	ACTN1,AKT1,AURKA,CREB1,ELMO2,LIMS1,NCK2,PARVB,PARVG,PPP1R12A,PPP1R14B,RHOG,RICTOR,RUVBL1,RUVBL2,TACC3,TNS1,ZEB1,ZYX	0.000296188	0.00234672	KIRC_gene_taxa_component_1
KIRC-pathway-37	KIRC	PID_GMCSF_PATHWAY	CSF2RA,FOS,IKBKB,KRAS,MAP2K2,MAPK1,NRAS,OSM,PIK3CA,PIM1,PRKACB,RAF1,SOS1,STAT1,STAT5A,SYK	0.000303806	0.0023469	KIRC_gene_taxa_component_10
KIRC-pathway-38	KIRC	KEGG_NOD_LIKE_RECEPTOR_SIGNALING_PATHWAY	CARD9,CASP5,CCL5,CCL8,CXCL2,ERBIN,IKBKB,IKBKG,IL18,IL1B,MAPK1,MAPK11,MAPK12,MAPK8,MEFV,NAIP,NLRP3,NOD1,NOD2,PSTPIP1,PYCARD,TAB3,TNF	0.000328096	0.00247272	KIRC_gene_taxa_component_10
KIRC-pathway-39	KIRC	PID_IL12_STAT4_PATHWAY	CD247,CD3D,CD3E,CD4,CD80,CD86,ETV5,FOS,HLA-DRA,IL18,IL2RA,IRF1,MAPK8,PIAS2,PRF1	0.000389523	0.00274231	KIRC_gene_taxa_component_10	Overlapping with TCGA
KIRC-pathway-40	KIRC	PID_AURORA_A_PATHWAY	ARHGEF7,AURKA,AURKB,BIRC5,BRCA1,CDC25B,CENPA,DLGAP5,OAZ1,RAN,TACC3,TP53,TPX2	0.000411583	0.00276477	KIRC_gene_taxa_component_9
KIRC-pathway-41	KIRC	PID_KIT_PATHWAY	AKT1,BCL2,DOK1,FER,FOXO3,GAB1,KITLG,MAP2K2,MAP4K1,MAPK8,MITF,PIK3CA,PTEN,PTPN6,RAF1,SOS1,SPRED1,SPRED2,STAT1,STAT5A,VAV1	0.000469972	0.00308982	KIRC_gene_taxa_component_6
KIRC-pathway-42	KIRC	KEGG_COLORECTAL_CANCER	AKT3,APC,APC2,AXIN1,BAX,BCL2,BIRC5,CASP3,CASP9,DCC,MAPK10,MAPK8,MSH3,MYC,PIK3CA,PIK3R3,RAC2,RAC3,RAF1,RALGDS,TCF7L2,TGFB1,TP53	0.000571842	0.00368123	KIRC_gene_taxa_component_9
KIRC-pathway-43	KIRC	KEGG_TOLL_LIKE_RECEPTOR_SIGNALING_PATHWAY	AKT1,CCL3,CCL4,CCL5,CD14,CD40,CD80,CD86,CXCL10,CXCL11,FOS,IFNAR1,IKBKB,IKBKE,IKBKG,IL1B,IRF3,MAP2K2,MAP3K8,MAPK1,MAPK11,MAPK12,MAPK8,PIK3CA,PIK3CB,PIK3CD,PIK3R5,STAT1,TLR2,TNF	0.000604907	0.00381462	KIRC_gene_taxa_component_10	Overlapping with TCGA
KIRC-pathway-44	KIRC	KEGG_HEMATOPOIETIC_CELL_LINEAGE	CD14,CD33,CD37,CD38,CD3D,CD3E,CD4,CD44,CD5,CD7,CD8B,CSF1,CSF1R,CSF2RA,CSF3R,FCGR1A,FLT3LG,HLA-DRA,HLA-DRB1,HLA-DRB5,IL11RA,IL1B,IL4R,IL9R,ITGA1,ITGA2,ITGA3,ITGA6,ITGAM,KITLG,TFRC,TNF	0.000685987	0.0042394	KIRC_gene_taxa_component_6	Overlapping with TCGA
KIRC-pathway-45	KIRC	PID_PI3KCI_PATHWAY	ADAP1,CYTH1,FOXO3,HCK,KRAS,LAT,LCK,NRAS,PIK3CA,PIK3CB,PIK3CD,PIK3R5,PIK3R6,PLCG1,PTEN,RAP1A,SRC,SYK,YES1,ZAP70	0.000752094	0.0045568	KIRC_gene_taxa_component_10
KIRC-pathway-46	KIRC	PID_RAC1_PATHWAY	ABI2,ARHGAP5,ARHGDIA,ARPC1B,ARPC3,ARPC4,ATF2,CFL1,CYBA,CYBB,IQGAP3,LIMK1,MAPK8,NCF1,NCKAP1,PAK2,PLCB2,RACGAP1,STAT5A	0.000809686	0.0048114	KIRC_gene_taxa_component_7
KIRC-pathway-47	KIRC	KEGG_B_CELL_RECEPTOR_SIGNALING_PATHWAY	AKT1,CARD11,CD72,FCGR2B,FOS,IKBKB,IKBKG,INPP5D,KRAS,LILRB3,MAP2K2,MAPK1,NFAT5,NFKBIE,NRAS,PIK3CA,PIK3CB,PIK3CD,PIK3R5,PTPN6,RAC2,RAC3,RAF1,SOS1,SYK,VAV1,VAV3	0.000981546	0.0057226	KIRC_gene_taxa_component_10
KIRC-pathway-48	KIRC	PID_IL2_STAT5_PATHWAY	BCL2,CCNA2,FASLG,FOXP3,GRB2,IL2RB,IL2RG,JAK3,LCK,LTA,MYC,PIK3CA,PRF1,STAT5A	0.00101526	0.00580953	KIRC_gene_taxa_component_9
KIRC-pathway-49	KIRC	PID_IL12_2PATHWAY	ATF2,B2M,CCL3,CCL4,CCR5,CD247,CD3D,CD3E,CD4,CD8B,FASLG,FOS,GZMA,HLA-A,HLA-DRA,IL12RB1,IL18,IL1B,IL2RA,LCK,NFKB2,RELB,STAT1,STAT5A	0.0011394	0.00640135	KIRC_gene_taxa_component_10	Overlapping with TCGA
KIRC-pathway-50	KIRC	KEGG_NUCLEOTIDE_EXCISION_REPAIR	ERCC5,LIG1,PCNA,POLD1,POLD4,POLE,POLE3,POLE4,RAD23A,RBX1,RFC2,RFC4,RPA3	0.00137017	0.00756041	KIRC_gene_taxa_component_9
KIRC-pathway-51	KIRC	PID_HEDGEHOG_GLI_PATHWAY	AKT1,ARRB2,CSNK1E,CSNK1G3,GLI1,GNAI1,GNAI2,GNAZ,HDAC1,IFT88,KIF3A,LGALS3,PIAS1,PRKCD,RAB23,SAP30	0.00147019	0.00786521	KIRC_gene_taxa_component_10	Overlapping with TCGA
KIRC-pathway-52	KIRC	PID_PI3K_PLC_TRK_PATHWAY	AGAP2,AKT1,CAMK4,CREB1,FOXO3,GAB1,KRAS,NRAS,PIK3CA,PLCG1,PRKCD,SFN,SOS1,SRC,STAT5A,YWHAH	0.00148584	0.00786521	KIRC_gene_taxa_component_2
KIRC-pathway-53	KIRC	PID_ERBB1_RECEPTOR_PROXIMAL_PATHWAY	GAB1,GNAI1,KRAS,MAPK1,NRAS,PIK3CA,PIK3CB,PIK3CD,PLCG1,PTPN6,SOS1,SRC,STAT1,WASL	0.00156249	0.00804684	KIRC_gene_taxa_component_10
KIRC-pathway-54	KIRC	PID_P53_REGULATION_PATHWAY	AKT1,ATM,CDK2,CSNK1E,CSNK1G3,DYRK2,HIPK2,MAPK8,MDM4,NEDD8,PPM1D,PRKCD,PTPA,RASSF1,SETD7,TP53AIP1,UBE2D1	0.0016332	0.00827308	KIRC_gene_taxa_component_8	Overlapping with TCGA
KIRC-pathway-55	KIRC	PID_TCPTP_PATHWAY	CSF1,CSF1R,EIF2AK2,GAB1,ITGA1,JAK3,KPNA2,LMAN1,MET,PIAS1,PIK3CA,PIK3CB,PIK3CD,SOS1,SRC,STAT1,STAT5A	0.00173781	0.00866102	KIRC_gene_taxa_component_10
KIRC-pathway-56	KIRC	PID_PRL_SIGNALING_EVENTS_PATHWAY	ATF5,CCNA2,CCNE1,CDK2,MAPK1,PTP4A3,RABGGTA,RHOC,ROCK1,SRC,TUBA1B	0.00193477	0.00948958	KIRC_gene_taxa_component_3
KIRC-pathway-57	KIRC	PID_IL8_CXCR1_PATHWAY	AKT1,ARRB1,ARRB2,CXCR1,GNA15,GNAI2,GRK2,HCK,PIK3R6,PLCB1,PLCB2,PRKCA,PRKCE	0.00205194	0.00990704	KIRC_gene_taxa_component_10
KIRC-pathway-58	KIRC	PID_ER_NONGENOMIC_PATHWAY	AKT1,ESR1,GNA15,GNAI1,GNAI2,GNAQ,IGF1R,KRAS,MAPK11,NRAS,PIK3CA,PLCB1,PLCB2,ROCK2,SOS1,SRC,STRN	0.00225647	0.0107269	KIRC_gene_taxa_component_6
KIRC-pathway-59	KIRC	KEGG_SYSTEMIC_LUPUS_ERYTHEMATOSUS	ACTN1,C1QA,C1QB,C1QC,CD40,CD80,CD86,FCGR1A,FCGR2A,FCGR2B,FCGR2C,FCGR3A,FCGR3B,H2AC13,H2AZ1,H2AZ2,H3C10,HLA-DMA,HLA-DMB,HLA-DOA,HLA-DOB,HLA-DPA1,HLA-DPB1,HLA-DQA2,HLA-DRA,HLA-DRB1,RO60,SNRPB,TNF,TRIM21	0.00251951	0.0117959	KIRC_gene_taxa_component_10
KIRC-pathway-60	KIRC	KEGG_PORPHYRIN_AND_CHLOROPHYLL_METABOLISM	ALAS1,BLVRA,BLVRB,CPOX,GUSB,HMBS,HMOX2,UGT1A1,UGT1A10,UGT1A3,UGT1A4,UGT1A5,UGT1A7,UGT1A8,UGT1A9	0.00304363	0.0136301	KIRC_gene_taxa_component_9
KIRC-pathway-61	KIRC	KEGG_BASE_EXCISION_REPAIR	APEX2,FEN1,LIG1,MPG,NEIL3,PARP1,PCNA,POLD1,POLD4,POLE,POLE3,POLE4	0.00313823	0.0138531	KIRC_gene_taxa_component_9
KIRC-pathway-62	KIRC	KEGG_AMINOACYL_TRNA_BIOSYNTHESIS	AARS1,CARS1,DARS1,EPRS1,FARSB,MARS1,QARS1,SARS2,SEPSECS,TARS3,VARS2,WARS1,WARS2	0.00324076	0.0141041	KIRC_gene_taxa_component_8
KIRC-pathway-63	KIRC	PID_BARD1_PATHWAY	ATM,BARD1,CDK2,FANCA,FANCD2,FANCG,NBN,PRKDC,RAD50,RAD51,UBE2L3	0.0035616	0.0152852	KIRC_gene_taxa_component_2
KIRC-pathway-64	KIRC	KEGG_ENDOCYTOSIS	ACAP1,ACAP2,AGAP1,AGAP2,AP2M1,ARAP2,ARFGAP1,ARRB1,ARRB2,CCR5,CHMP2A,CHMP4A,CHMP4C,CLTB,CLTC,CSF1R,CXCR1,EEA1,GRK2,HLA-A,HLA-B,HLA-C,HLA-E,HLA-F,HSPA1A,HSPA1B,HSPA6,HSPA8,IL2RA,MET,NEDD4,PARD6B,PIKFYVE,PLD2,RAB11FIP2,RAB11FIP5,SH3GLB1,SMURF1,SRC,STAM,STAM2,TFRC,VPS28,VPS36,VPS37A,VPS37B,VPS37D,VPS4B,WWP1	0.00397944	0.0166169	KIRC_gene_taxa_component_10	Overlapping with TCGA
KIRC-pathway-65	KIRC	KEGG_ASCORBATE_AND_ALDARATE_METABOLISM	ALDH2,ALDH3A2,MIOX,UGT1A1,UGT1A10,UGT1A3,UGT1A4,UGT1A5,UGT1A7,UGT1A8,UGT1A9	0.00428321	0.0176468	KIRC_gene_taxa_component_9
KIRC-pathway-66	KIRC	PID_TXA2PATHWAY	AKT1,ARHGEF1,ARRB2,GNA15,GNAI2,GNB5,GRK2,HCK,LCK,MAPK11,PIK3R5,PIK3R6,PLCB2,PRKCA,PRKCD,PRKCE,ROCK1,SRC,SYK,TGM2,YES1	0.00491877	0.0199987	KIRC_gene_taxa_component_10
KIRC-pathway-67	KIRC	KEGG_GLYCOSYLPHOSPHATIDYLINOSITOL_GPI_ANCHOR_BIOSYNTHESIS	DPM2,GPLD1,PGAP1,PIGF,PIGG,PIGK,PIGN,PIGO,PIGP,PIGT,PIGX	0.00501652	0.0201312	KIRC_gene_taxa_component_1	Overlapping with TCGA
KIRC-pathway-68	KIRC	KEGG_ACUTE_MYELOID_LEUKEMIA	AKT3,CCNA1,EIF4EBP1,GRB2,IKBKG,JUP,MAP2K2,MTOR,MYC,PIK3CA,PIK3R3,PIM1,PIM2,PML,RAF1,SOS2,SPI1,STAT5A,TCF7L2	0.0052784	0.0209106	KIRC_gene_taxa_component_9
KIRC-pathway-69	KIRC	PID_PI3KCI_AKT_PATHWAY	AKT1,BCL2L1,CASP9,CDKN1B,FOXO3,MLST8,MTOR,PRKDC,RAF1,RICTOR,SFN,SRC,YWHAH	0.00545064	0.0213196	KIRC_gene_taxa_component_2
KIRC-pathway-70	KIRC	KEGG_INOSITOL_PHOSPHATE_METABOLISM	INPP4B,INPP5E,INPP5J,IPMK,ITPK1,PI4KA,PIK3C2A,PIK3C3,PIK3CA,PIKFYVE,PIP4K2A,PIP4K2C,PLCB1,PLCB2,PLCG1,PLCG2,PTEN,SYNJ1	0.00558417	0.0215689	KIRC_gene_taxa_component_8
KIRC-pathway-71	KIRC	KEGG_JAK_STAT_SIGNALING_PATHWAY	AKT3,GHR,GRB2,IFNAR2,IFNG,IL10,IL10RA,IL10RB,IL12RB1,IL15RA,IL20RB,IL21R,IL23A,IL2RB,IL2RG,IL4R,IL6,IL6ST,IL9R,JAK3,LEPR,LIF,LIFR,MYC,OSM,PIAS1,PIAS2,PIAS3,PIK3CA,PIK3R3,PIM1,PTPN6,SOCS2,SOCS5,SOS2,SPRY3,STAT5A	0.00605176	0.0228258	KIRC_gene_taxa_component_9
KIRC-pathway-72	KIRC	KEGG_GAP_JUNCTION	ADCY7,ADCY9,GNAI1,GNAQ,GRM5,GUCY1A1,GUCY1A2,KRAS,MAP2K2,MAP3K2,MAPK1,NRAS,PDGFD,PLCB1,PLCB2,PRKACB,PRKG1,PRKG2,RAF1,SOS1,SRC,TJP1,TUBA1B,TUBA1C,TUBB2A,TUBB2B,TUBB3,TUBB4B,TUBB6	0.00605732	0.0228258	KIRC_gene_taxa_component_1
KIRC-pathway-73	KIRC	KEGG_LONG_TERM_DEPRESSION	GNA13,GNAI1,GNAZ,GRM5,GUCY1A1,GUCY1A2,GUCY1B1,JMJD7-PLA2G4B,KRAS,MAP2K2,MAPK1,NRAS,PLA2G12A,PLA2G4A,PLA2G4B,PLCB1,PLCB2,PRKG1,PRKG2,RAF1,RYR1	0.00619862	0.0230768	KIRC_gene_taxa_component_8
KIRC-pathway-74	KIRC	KEGG_LYSINE_DEGRADATION	AADAT,AASDHPPT,ALDH2,ALDH3A2,ALDH9A1,ASH1L,BBOX1,DOT1L,EHHADH,HADH,KMT5C,NSD2,NSD3,SETD7,SUV39H1	0.006986	0.0251639	KIRC_gene_taxa_component_3
KIRC-pathway-75	KIRC	KEGG_DRUG_METABOLISM_OTHER_ENZYMES	CYP3A4,DPYD,GUSB,IMPDH1,IMPDH2,TK1,TYMP,UCK2,UGT1A1,UGT1A10,UGT1A3,UGT1A4,UGT1A5,UGT1A7,UGT1A8,UGT1A9,UPP1	0.00700356	0.0251639	KIRC_gene_taxa_component_9
KIRC-pathway-76	KIRC	KEGG_ENDOMETRIAL_CANCER	AKT3,APC,APC2,AXIN1,CASP9,ELK1,ERBB2,FOXO3,GRB2,MAP2K2,MYC,PIK3CA,PIK3R3,RAF1,SOS2,TCF7L2,TP53	0.00700356	0.0251639	KIRC_gene_taxa_component_9
KIRC-pathway-77	KIRC	KEGG_ADIPOCYTOKINE_SIGNALING_PATHWAY	ACSL3,AKT3,CPT1C,G6PC1,IKBKG,LEPR,MAPK10,MAPK8,MTOR,PCK1,PPARA,PPARGC1A,PRKAA1,PRKAA2,PRKAB1,PRKAB2,TNFRSF1A,TNFRSF1B,TRAF2	0.00712503	0.0253061	KIRC_gene_taxa_component_9
KIRC-pathway-78	KIRC	PID_INTEGRIN_CS_PATHWAY	ITGA1,ITGA2,ITGA3,ITGA6,ITGA8,ITGAE,ITGAL,ITGAM,ITGAX,ITGB1,ITGB2,ITGB7,ITGB8	0.00731262	0.0256059	KIRC_gene_taxa_component_6
KIRC-pathway-79	KIRC	KEGG_RIG_I_LIKE_RECEPTOR_SIGNALING_PATHWAY	ATG12,CXCL10,DHX58,IKBKB,IKBKE,IKBKG,IRF3,ISG15,MAPK11,MAPK12,MAPK8,MAVS,STING1,TANK,TNF,TRAF2	0.00737517	0.0256059	KIRC_gene_taxa_component_10
KIRC-pathway-80	KIRC	KEGG_PANCREATIC_CANCER	AKT1,AKT3,BCL2L1,CASP9,CDK4,E2F1,IKBKG,KRAS,MAPK1,MAPK10,MAPK8,PIK3CA,RAC2,RAC3,RAD51,RAF1,RALB,RALBP1,RALGDS,RB1,SMAD4,STAT1,TGFB2	0.00747535	0.0256654	KIRC_gene_taxa_component_6
KIRC-pathway-81	KIRC	PID_RETINOIC_ACID_PATHWAY	AKT1,HDAC1,MAPK1,MAPK8,NCOA1,NCOA2,NRIP1,PRKCA,RBP1,VDR	0.00798084	0.0269728	KIRC_gene_taxa_component_10	Overlapping with TCGA
KIRC-pathway-82	KIRC	PID_EPHA_FWDPATHWAY	EFNA5,EPHA1,EPHA2,EPHA3,EPHA4,EPHA7,HCK,LCK,PIK3R6,PLCG1,ROCK1,SRC,VAV3,YES1	0.00803075	0.0269728	KIRC_gene_taxa_component_6
KIRC-pathway-83	KIRC	PID_IL8_CXCR2_PATHWAY	AKT1,ARRB1,ARRB2,DOCK2,GNA15,GNAI2,HCK,PIK3R6,PLCB1,PLCB2,PLD2,PRKCA,RAC2	0.00823746	0.0273696	KIRC_gene_taxa_component_10
KIRC-pathway-84	KIRC	KEGG_NEUROTROPHIN_SIGNALING_PATHWAY	AKT1,AKT3,BAX,BCL2,BDNF,CALML6,CAMK2D,CAMK4,CSK,FASLG,FOXO3,FRS2,GAB1,IRAK1,KIDINS220,KRAS,MAGED1,MAP2K2,MAPK1,MAPK10,MAPK11,MAPK12,MAPK8,NFKBIE,NRAS,PIK3CA,PLCG1,PRKCD,RAF1,RAP1A,RPS6KA1,RPS6KA4,SOS1,YWHAH	0.00894614	0.028881	KIRC_gene_taxa_component_6	Overlapping with TCGA
KIRC-pathway-85	KIRC	PID_ERBB2_ERBB3_PATHWAY	AKT1,DOCK7,FOS,KRAS,MAP2K2,MAPK1,MAPK8,NRAS,PIK3CA,PIK3CB,PIK3CD,RAF1,SOS1,SRC	0.00908954	0.028881	KIRC_gene_taxa_component_10
KIRC-pathway-86	KIRC	PID_RET_PATHWAY	CREB1,DOK5,DOK6,FRS2,GAB1,MAPK1,MAPK8,PDLIM7,PIK3CA,PRKCA,PXN,RAP1A,SOS1,SRC	0.00908954	0.028881	KIRC_gene_taxa_component_10
KIRC-pathway-87	KIRC	KEGG_VALINE_LEUCINE_AND_ISOLEUCINE_DEGRADATION	ACAA2,ACADM,ACADSB,ALDH2,ALDH3A2,ALDH6A1,ALDH9A1,AUH,BCKDHB,DBT,DLD,EHHADH,HADH,HIBADH,HIBCH,MCCC1,MMUT,PCCA	0.00925313	0.028881	KIRC_gene_taxa_component_3	Overlapping with TCGA
KIRC-pathway-88	KIRC	PID_BCR_5PATHWAY	AKT1,BCL10,CARD11,CD72,IKBKB,IKBKG,MALT1,MAP4K1,MAPK1,MAPK8,NFATC1,PAG1,PIK3CA,PLCG2,PPP3CA,PTEN,PTPN6,RAF1,SOS1,SYK	0.0107073	0.0330855	KIRC_gene_taxa_component_8	Overlapping with TCGA
KIRC-pathway-89	KIRC	KEGG_LONG_TERM_POTENTIATION	CALM3,CALML6,CAMK2D,CAMK4,GRM5,KRAS,MAP2K2,MAPK1,NRAS,PLCB1,PLCB2,PPP1CA,PPP1CB,PPP1R12A,PPP3CA,PRKACB,RAF1,RAP1A,RAP1B,RPS6KA1,RPS6KA3	0.0115385	0.035301	KIRC_gene_taxa_component_2
KIRC-pathway-90	KIRC	PID_BMP_PATHWAY	BMP6,BMPR1A,BMPR1B,BMPR2,MAPK1,PPP1CA,PPP1R15A,SKI,SMAD4,SMAD5,SMAD9,SMURF1,SMURF2,TAB2,ZFYVE16	0.0129897	0.0393511	KIRC_gene_taxa_component_8
KIRC-pathway-91	KIRC	PID_VEGFR1_2_PATHWAY	AKT1,FES,FLT1,GAB1,MAP2K2,MAPK1,NEDD4,PAK2,PIK3CA,PLCG1,PRKAA1,PRKAA2,PRKCD,PTK2B,PTPN2,PTPN6,PTPRJ,PXN,RAF1,ROCK1,SRC	0.0138415	0.0407336	KIRC_gene_taxa_component_8
KIRC-pathway-92	KIRC	KEGG_RENAL_CELL_CARCINOMA	AKT1,EGLN1,EGLN2,ELOB,FLCN,GAB1,KRAS,MAP2K2,MAPK1,MET,NRAS,PAK2,PAK6,PIK3CA,PIK3CB,PIK3CD,PIK3R5,RAF1,RAP1A,SOS1,VHL	0.0146916	0.0428273	KIRC_gene_taxa_component_10	Overlapping with TCGA
KIRC-pathway-93	KIRC	KEGG_PRION_DISEASES	BAX,C1QA,C1QB,C1QC,CCL5,HSPA1A,HSPA5,IL1B,MAP2K2,MAPK1,PRKACB,SOD1,STIP1	0.0151657	0.0432286	KIRC_gene_taxa_component_7
KIRC-pathway-94	KIRC	KEGG_VASOPRESSIN_REGULATED_WATER_REABSORPTION	ADCY9,AQP4,ARHGDIA,CREB1,CREB3,CREB3L2,CREB5,DCTN6,DYNC2H1,DYNC2LI1,DYNLL1,PRKACB,STX4	0.0151657	0.0432286	KIRC_gene_taxa_component_7
KIRC-pathway-95	KIRC	PID_CERAMIDE_PATHWAY	AKT1,BAG4,BAX,BCL2,EIF2AK2,MAP2K2,MAPK1,MAPK8,PAWR,PRKCD,RAF1,SPHK2,TNF,TRADD,TRAF2	0.0152489	0.0432286	KIRC_gene_taxa_component_1	Overlapping with TCGA
KIRC-pathway-96	KIRC	PID_MTOR_4PATHWAY	AKT1,BNIP3,CDK2,EIF4A1,KRAS,MAP2K2,MAPK1,MLST8,NRAS,PLD2,PML,PPARGC1A,RAF1,RB1CC1,RICTOR,RPS6KA1,RRAGA,SFN,ULK2,YWHAH	0.0159887	0.0449138	KIRC_gene_taxa_component_7
KIRC-pathway-97	KIRC	PID_HIV_NEF_PATHWAY	BCL2,BID,CASP2,CASP3,CASP8,CASP9,CD247,FASLG,MAPK8,TNFRSF1A,TRAF1,TRAF2	0.016744	0.046277	KIRC_gene_taxa_component_9
KIRC-pathway-98	KIRC	PID_CASPASE_PATHWAY	BAX,BCL2,BID,CASP2,CASP3,CASP8,CASP9,CFL2,GZMB,LIMK1,LMNB1,LMNB2,PARP1,PRF1,TFAP2A,TNFRSF1A,TRAF2	0.0167735	0.046277	KIRC_gene_taxa_component_9
KIRC-pathway-99	KIRC	KEGG_ADHERENS_JUNCTION	ACTB,ACTG1,ACTN1,AFDN,FARP2,FER,LEF1,MAPK1,NECTIN2,NECTIN3,PTPN6,PTPRM,RAC2,RAC3,SMAD4,SRC,SSX2IP,TCF7L2,WAS,WASL,YES1	0.0169803	0.0464328	KIRC_gene_taxa_component_3	Overlapping with TCGA
KIRC-pathway-100	KIRC	PID_AR_TF_PATHWAY	APPBP2,DNAJA1,HDAC1,HDAC7,MAPK8,NCOA1,NCOA2,NR3C1,RACK1,REL,SIRT1,SRC,TRIM24	0.0172648	0.0467966	KIRC_gene_taxa_component_10
KIRC-pathway-101	KIRC	KEGG_VASCULAR_SMOOTH_MUSCLE_CONTRACTION	ADCY6,ADCY7,ADCY9,ADRA1A,ARHGEF1,ARHGEF12,CALCRL,CALD1,GNA13,GUCY1A1,GUCY1A2,GUCY1B1,JMJD7-PLA2G4B,MAP2K2,MAPK1,MYL6,MYL6B,NPR2,PLA2G12A,PLA2G4A,PLA2G4B,PLCB1,PLCB2,PPP1CA,PPP1CB,PPP1R12A,PRKACB,PRKCD,PRKCE,PRKG1,RAF1,ROCK1,ROCK2	0.0180719	0.0478291	KIRC_gene_taxa_component_8
KIRC-pathway-102	KIRC	PID_LYMPH_ANGIOGENESIS_PATHWAY	AKT1,CREB1,ITGA1,ITGA2,ITGB1,MAPK1,MAPK11,PIK3CA,RPS6KA1,SOS1	0.0180835	0.0478291	KIRC_gene_taxa_component_6
KIRC-pathway-103	KIRC	PID_LKB1_PATHWAY	CAB39,CREB1,ESR1,ETV4,EZR,MAPT,MYC,PRKAA1,PRKAA2,SFN,SIK2,SMAD4,STK11IP,YWHAH	0.01811	0.0478291	KIRC_gene_taxa_component_3
KIRC-pathway-104	KIRC	PID_REG_GR_PATHWAY	AFP,AKT1,BAX,CREB1,FOS,HDAC1,IRF1,MAPK1,MAPK11,MAPK8,NCOA1,NCOA2,NR3C1,PBX1,PCK2,PRKACB,SPI1,STAT1,STAT5A,YWHAH	0.0189003	0.0494933	KIRC_gene_taxa_component_10
KIRC-pathway-105	KIRC	KEGG_NON_SMALL_CELL_LUNG_CANCER	AKT1,CASP9,CDK4,FOXO3,KRAS,MAP2K2,MAPK1,NRAS,PIK3CA,PIK3CB,PIK3CD,PIK3R5,PLCG1,PRKCA,RAF1,RASSF1,RB1,SOS1	0.0191352	0.0496872	KIRC_gene_taxa_component_10	Overlapping with TCGA
KIRC-pathway-106	KIRC	KEGG_GNRH_SIGNALING_PATHWAY	ADCY7,ADCY9,CALML6,CAMK2D,ITPR2,JMJD7-PLA2G4B,KRAS,MAP2K2,MAP3K2,MAPK1,MAPK11,MAPK12,MAPK8,MMP2,NRAS,PLA2G12A,PLA2G4A,PLA2G4B,PLCB1,PLCB2,PLD2,PRKACB,PRKCA,PRKCD,RAF1,SOS1,SRC	0.0199863	0.0514648	KIRC_gene_taxa_component_10
KIRC-pathway-107	KIRC	PID_MYC_PATHWAY	AXIN1,CDKN2A,MYC,PML,RUVBL1,RUVBL2	0.0207552	0.0530029	KIRC_gene_taxa_component_9	Overlapping with TCGA
KIRC-pathway-108	KIRC	PID_RHOA_REG_PATHWAY	ARHGAP4,ARHGAP5,ARHGAP9,ARHGDIA,ARHGEF1,ARHGEF12,ARHGEF17,ARHGEF2,ARHGEF28,ARHGEF5,DEF6,ECT2,FARP1,MCF2L,MYO9B,OPHN1,VAV1	0.0216945	0.0542288	KIRC_gene_taxa_component_9
KIRC-pathway-109	KIRC	KEGG_PENTOSE_AND_GLUCURONATE_INTERCONVERSIONS	CRYL1,GUSB,UGT1A1,UGT1A10,UGT1A3,UGT1A4,UGT1A5,UGT1A7,UGT1A8,UGT1A9	0.0221127	0.0542288	KIRC_gene_taxa_component_9
KIRC-pathway-110	KIRC	PID_ATM_PATHWAY	BID,BLM,BRCA1,CDC25A,CDC25C,CHEK2,FANCD2,H2AX,RAD9A,TRIM28	0.0221127	0.0542288	KIRC_gene_taxa_component_9
KIRC-pathway-111	KIRC	PID_IL27_PATHWAY	IFNG,IL12RB1,IL18,IL1B,IL27,IL27RA,IL6,IL6ST,STAT5A,TGFB1	0.0221127	0.0542288	KIRC_gene_taxa_component_9
KIRC-pathway-112	KIRC	PID_SYNDECAN_2_PATHWAY	BAX,CASK,CAV2,EPHB2,ITGA2,ITGB1,MAPK1,MAPK8,NF1,PRKCD,SDC2,SRC	0.0231639	0.0563595	KIRC_gene_taxa_component_2
KIRC-pathway-113	KIRC	PID_P75_NTR_PATHWAY	AKT1,ARHGDIA,BCL2L11,BDNF,BEX3,CASP9,E2F1,IKBKG,IRAK1,MAGED1,MAPK8,MYD88,PIK3CA,PRKACB,PSENEN,RHOB,RHOC,RTN4R,SMPD2	0.0262005	0.0630447	KIRC_gene_taxa_component_7
KIRC-pathway-114	KIRC	PID_MAPK_TRK_PATHWAY	CREB1,KRAS,MAP3K2,MAPK1,MEF2C,NRAS,PRKCD,RAF1,RAP1A,RIT1,RPS6KA1	0.0263196	0.0630447	KIRC_gene_taxa_component_1
KIRC-pathway-115	KIRC	PID_P38_ALPHA_BETA_DOWNSTREAM_PATHWAY	ATF2,CREB1,ESR1,MAPK11,MEF2A,MITF,MKNK1,PLA2G4A,PPARGC1A,RPS6KA4,SLC9A1	0.0279502	0.0664355	KIRC_gene_taxa_component_6
KIRC-pathway-116	KIRC	PID_RHOA_PATHWAY	ATF2,CDKN1B,CFL1,LIMK1,MAPK8,MRTFA,PKN2,PLD2,PPP1R12A,PTEN,RDX,ROCK1,ROCK2,SCAI,SLC9A1	0.0284093	0.0669917	KIRC_gene_taxa_component_7	Overlapping with TCGA
KIRC-pathway-117	KIRC	PID_FOXO_PATHWAY	AKT1,BCL2L11,CDK2,CDKN1B,FASLG,FOXO3,MAPK8,PLK1,RALB,RAN,SFN,SIRT1,YWHAH,ZFAND5	0.0286178	0.0669917	KIRC_gene_taxa_component_7
KIRC-pathway-118	KIRC	PID_TGFBR_PATHWAY	ARRB2,AXIN1,BAMBI,DAB2,PML,PPP1CA,PPP2CB,SHC1,SMAD4,SMURF1,SMURF2,SOS1,TGFBR3,ZFYVE16,ZFYVE9	0.0296565	0.0689011	KIRC_gene_taxa_component_3
KIRC-pathway-119	KIRC	PID_ATF2_PATHWAY	ATF2,ATF3,BCL2,CDK4,CREB1,CUL3,DUSP5,ESR1,FOS,MAPK1,MAPK11,MAPK8,MMP2,NF1,PLAU,PPARGC1A,PRKCA,RB1,RUVBL2	0.0305308	0.070088	KIRC_gene_taxa_component_10	Overlapping with TCGA
KIRC-pathway-120	KIRC	KEGG_HOMOLOGOUS_RECOMBINATION	BLM,EME1,POLD1,POLD4,RAD51,RPA3,SEM1,SSBP1,XRCC2	0.030621	0.070088	KIRC_gene_taxa_component_9
KIRC-pathway-121	KIRC	PID_FAK_PATHWAY	ACTN1,BCAR1,BMX,ITGAV,ITGB1,MAPK1,MAPK8,PIK3CA,PLCG1,PXN,RAF1,RAP1A,RAP1B,ROCK2,SOS1,SRC,WASL,YES1	0.0314412	0.0713043	KIRC_gene_taxa_component_2
KIRC-pathway-122	KIRC	PID_ECADHERIN_NASCENT_AJ_PATHWAY	AFDN,AP1M1,CTNND1,DLG1,ITGAE,ITGB7,JUP,NCKAP1,NME1,PIK3CA,TJP1	0.0318447	0.0713043	KIRC_gene_taxa_component_9
KIRC-pathway-123	KIRC	PID_IL2_PI3K_PATHWAY	BCL2,E2F1,FOXO3,GRB2,IL2RB,IL2RG,JAK3,LCK,MTOR,MYC,PIK3CA	0.0318447	0.0713043	KIRC_gene_taxa_component_9
KIRC-pathway-124	KIRC	PID_ANGIOPOIETIN_RECEPTOR_PATHWAY	AKT1,ANGPT2,BMX,DOK2,ELF1,FES,FGF2,ITGB1,MAPK1,MAPK8,PIK3CA,PLD2,PXN,STAT5A,TNF	0.03266	0.0726039	KIRC_gene_taxa_component_2
KIRC-pathway-125	KIRC	PID_MET_PATHWAY	AKT1,APC,GAB1,MAP2K2,MAPK1,MAPK8,MET,MTOR,PAK2,PIK3CA,PLCG1,PTPN2,PTPRJ,PXN,RAF1,RANBP10,RAP1A,SOS1,SRC,WASL	0.0349465	0.0771319	KIRC_gene_taxa_component_8	Overlapping with TCGA
KIRC-pathway-126	KIRC	PID_REELIN_PATHWAY	AKT1,ARHGEF2,ITGA3,ITGB1,LRP8,MAPK8,MAPT,NCK2,PIK3CA,RAP1A	0.0357217	0.0777324	KIRC_gene_taxa_component_1
KIRC-pathway-127	KIRC	PID_ENDOTHELIN_PATHWAY	ADCY6,ADCY7,ADCY9,AKT1,BCAR1,GNA15,GNAI1,GNAZ,MAP2K2,MAPK1,MAPK8,PLA2G4A,PLCB1,PLCB2,PRKCD,PRKCE,PTK2B,RAF1,SLC9A1,SRC	0.0371339	0.0802405	KIRC_gene_taxa_component_2
KIRC-pathway-128	KIRC	PID_CD40_PATHWAY	AKT1,BCL2L1,CD40,JAK3,MAPK10,MAPK11,MAPK8,STAT5A,TRAF1,TRAF2	0.0377259	0.0805913	KIRC_gene_taxa_component_6
KIRC-pathway-129	KIRC	PID_ALPHA_SYNUCLEIN_PATHWAY	HCK,LCK,MAPK1,PARK7,PLCB2,PLD2,PRKCD,PRKN,SRC,SYK,YES1	0.0379086	0.0805913	KIRC_gene_taxa_component_7
KIRC-pathway-130	KIRC	PID_IL23_PATHWAY	CCL2,CD3E,CD4,IL12RB1,IL18,IL1B,ITGA3,MPO,PIK3CA,STAT1,STAT5A,TNF	0.0380787	0.0805913	KIRC_gene_taxa_component_7
KIRC-pathway-131	KIRC	PID_HIF2PATHWAY	APEX1,BHLHE40,CITED2,EGLN1,EGLN2,EIF3E,ELOB,EPAS1,FLT1,SIRT1,SLC11A2,VHL	0.0409818	0.0857856	KIRC_gene_taxa_component_8
KIRC-pathway-132	KIRC	PID_AVB3_OPN_PATHWAY	CD44,FOS,MAPK1,MAPK8,MMP2,PIK3CA,PLAU,ROCK2,SYK,VAV3	0.0410883	0.0857856	KIRC_gene_taxa_component_10
KIRC-pathway-133	KIRC	PID_HDAC_CLASSI_PATHWAY	CHD3,HDAC1,HDAC5,HDAC7,MBD2,NCOR1,PRMT5,RANBP2,RANGAP1,SAP30,SIRT1,SIRT5,SMURF1,TNF	0.0421839	0.0874821	KIRC_gene_taxa_component_10	Overlapping with TCGA
KIRC-pathway-134	KIRC	PID_FAS_PATHWAY	AKT1,CLTC,FASLG,IKBKB,IKBKG,MAPK11,MAPK8,PIK3CA,PIK3CB,PIK3CD,SRC,SYK	0.0425401	0.0876233	KIRC_gene_taxa_component_10
KIRC-pathway-135	KIRC	PID_IFNG_PATHWAY	AKT1,CAMK2D,IL1B,IRF1,IRF9,MAPK1,MTOR,PIAS1,PIK3CA,PRKCD,PTGES2,RAP1A,RAP1B	0.0428192	0.0876233	KIRC_gene_taxa_component_2
KIRC-pathway-136	KIRC	KEGG_HISTIDINE_METABOLISM	ALDH2,ALDH3A2,AMDHD1,AOC1,ASPA,BUD23,CNDP1,DDC,HNMT,MAOB	0.0434977	0.0884262	KIRC_gene_taxa_component_9
KIRC-pathway-137	KIRC	KEGG_GLYCEROLIPID_METABOLISM	AGK,AKR1A1,ALDH3A2,CEL,DGAT1,DGKA,DGKB,DGKE,DGKG,DGKH,DGKI,GLYCTK,GPAM,LCLAT1,MBOAT2,PLPP1	0.0449434	0.090768	KIRC_gene_taxa_component_7
KIRC-pathway-138	KIRC	KEGG_N_GLYCAN_BIOSYNTHESIS	ALG1,ALG10,ALG10B,ALG11,ALG3,DOLPP1,DPM2,GANAB,MAN1A2,MAN2A2,MGAT4A,MGAT5,RPN1,STT3A	0.0455789	0.0914537	KIRC_gene_taxa_component_1	Overlapping with TCGA
KIRC-pathway-139	KIRC	KEGG_GLYCEROPHOSPHOLIPID_METABOLISM	CHKB,DGKA,DGKH,ETNK1,GPAM,GPD2,JMJD7-PLA2G4B,LCAT,LCLAT1,LPCAT4,LPGAT1,LYPLA1,LYPLA2,MBOAT2,PGS1,PISD,PLA2G12A,PLA2G15,PLA2G4A,PLA2G4B,PLD2,PTDSS2,TAFAZZIN	0.0485225	0.0962974	KIRC_gene_taxa_component_2
KIRC-pathway-140	KIRC	KEGG_RNA_DEGRADATION	CNOT6L,CNOT7,DCP2,ENO3,EXOSC4,EXOSC5,EXOSC7,LSM7,XRN1	0.0486162	0.0962974	KIRC_gene_taxa_component_1	Overlapping with TCGA
KIRC-pathway-141	KIRC	KEGG_SMALL_CELL_LUNG_CANCER	AKT3,BCL2,CASP9,CCNE1,CCNE2,CDK2,CDK4,CKS1B,COL4A4,E2F1,E2F2,IKBKG,ITGA6,ITGAV,LAMB2,MYC,PIAS1,PIAS2,PIAS3,PIK3CA,PIK3R3,TP53,TRAF1,TRAF2	0.0494166	0.0972594	KIRC_gene_taxa_component_9
KIRC-pathway-142	KIRC	PID_IGF1_PATHWAY	AKT1,NCK2,PIK3CA,PRKCD,PXN,RACK1,RAF1,SHC1,SOS1	0.0503875	0.0985427	KIRC_gene_taxa_component_3
KIRC-pathway-143	KIRC	PID_NETRIN_PATHWAY	AGAP2,MAP2K2,MAPK1,MYO10,PIK3CA,SRC,UNC5A,UNC5C,WASL,YES1	0.050932	0.098981	KIRC_gene_taxa_component_7
KIRC-pathway-144	KIRC	KEGG_TGF_BETA_SIGNALING_PATHWAY	ACVR2A,ACVR2B,BMP6,BMP8B,BMPR1A,BMPR1B,BMPR2,E2F4,GDF6,ID2,MAPK1,RBL1,ROCK1,ROCK2,SMAD4,SMAD5,SMAD9,SMURF1,SMURF2,TGFB2,THBS3,TNF,ZFYVE16,ZFYVE9	0.0516429	0.0997353	KIRC_gene_taxa_component_8
KIRP-pathway-01	KIRP	KEGG_SPLICEOSOME	ALYREF,CWC15,DHX38,HNRNPK,LSM3,MAGOH,NCBP2,PQBP1,PRPF31,RBM22,SART1,SF3A2,SNRPB2,SNRPC,SNRPF,SYF2,THOC1,U2AF1,WBP11,XAB2	5.27232e-10	6.11589e-08	KIRP_gene_taxa_component_1	Overlapping with TCGA	0.194
KIRP-pathway-02	KIRP	KEGG_RIBOSOME	FAU,RPL13,RPL18,RPL27A,RPL28,RPL3,RPL31,RPL35,RPL35A,RPL8,RPLP0,RPLP1,RPLP2,RPS16,RPS19,RPS24,RPS25,RPS3,RPS8	9.11087e-09	5.2843e-07	KIRP_gene_taxa_component_3	Overlapping with TCGA
KIRP-pathway-03	KIRP	KEGG_HUNTINGTONS_DISEASE	ATP5PO,BBC3,COX4I1,COX6B1,GPX1,IFT57,NDUFA1,NDUFA6,NDUFA7,NDUFB4,NDUFB7,NDUFB8,NDUFC2,PLCB3,POLR2B,POLR2E,POLR2H,POLR2I,POLR2K,SLC25A6,UQCRB	3.41161e-05	0.00131916	KIRP_gene_taxa_component_1
KIRP-pathway-04	KIRP	KEGG_BASE_EXCISION_REPAIR	LIG1,MPG,MUTYH,NEIL2,PARP2,POLD1,POLE2	0.00016612	0.00481748	KIRP_gene_taxa_component_2
KIRP-pathway-05	KIRP	KEGG_SYSTEMIC_LUPUS_ERYTHEMATOSUS	H2AC11,H2AC12,H2AC17,H2AC18,H2AC19,H2AC20,H2AC4,H2AZ1,H2BC10,H2BC26,H3-3A,H4C11,H4C12,H4C16,H4C3,H4C5,H4C8,SNRPB	0.000211121	0.00482629	KIRP_gene_taxa_component_3	Overlapping with TCGA
KIRP-pathway-06	KIRP	KEGG_RNA_POLYMERASE	POLR1H,POLR2B,POLR2E,POLR2H,POLR2I,POLR2K	0.00025105	0.00482629	KIRP_gene_taxa_component_1
KIRP-pathway-07	KIRP	KEGG_OXIDATIVE_PHOSPHORYLATION	ATP5MF,ATP5PD,ATP5PO,ATP6V0E1,ATP6V1E1,COX10,NDUFA4,NDUFA5,NDUFA6,NDUFA7,NDUFB4,NDUFB5,NDUFB9,NDUFC2,NDUFS1,NDUFS6,SDHD	0.000291241	0.00482629	KIRP_gene_taxa_component_6
KIRP-pathway-08	KIRP	KEGG_NEUROTROPHIN_SIGNALING_PATHWAY	BAD,BAX,CALM3,CSK,HRAS,IKBKB,IRAK1,IRS2,MAPK1,NFKBIB,RAP1A,SH2B2,SOS2	0.000388448	0.00563249	KIRP_gene_taxa_component_2
KIRP-pathway-09	KIRP	KEGG_UBIQUITIN_MEDIATED_PROTEOLYSIS	ANAPC13,ANAPC2,CDC34,CUL4B,ERCC8,PIAS1,RBX1,STUB1,SYVN1,UBE2B,UBE2G1,VHL	0.000747464	0.00963398	KIRP_gene_taxa_component_1	Overlapping with TCGA
KIRP-pathway-10	KIRP	KEGG_PROTEASOME	PSMB4,PSMB9,PSMC4,PSMD7,PSME2,SEM1	0.00121675	0.0141143	KIRP_gene_taxa_component_2
KIRP-pathway-11	KIRP	PID_IGF1_PATHWAY	BAD,HRAS,IRS2,NCK2,RACK1	0.00175827	0.0172058	KIRP_gene_taxa_component_2
KIRP-pathway-12	KIRP	KEGG_PARKINSONS_DISEASE	ATP5PD,ATP5PO,CYCS,NDUFA4,NDUFA5,NDUFA6,NDUFA7,NDUFB4,NDUFB5,NDUFB9,NDUFC2,NDUFS1,NDUFS6,SDHD,UBE2J2	0.00177991	0.0172058	KIRP_gene_taxa_component_6
KIRP-pathway-13	KIRP	KEGG_ALZHEIMERS_DISEASE	ATP5PD,ATP5PO,CYCS,GRIN2D,MAPK1,NCSTN,NDUFA4,NDUFA5,NDUFA6,NDUFA7,NDUFB4,NDUFB5,NDUFB9,NDUFC2,NDUFS1,NDUFS6,PSENEN,SDHD	0.00248477	0.0218431	KIRP_gene_taxa_component_6
KIRP-pathway-14	KIRP	PID_MTOR_4PATHWAY	CYCS,EIF4B,MAPK1,PML,PPARGC1A,RHEB,RPS6KA1,YWHAE	0.00276693	0.0218431	KIRP_gene_taxa_component_6
KIRP-pathway-15	KIRP	PID_ERA_GENOMIC_PATHWAY	CD82,COL18A1,EBAG9,MED1,MPG,MTA1,NCOA1,NRIP1	0.00282454	0.0218431	KIRP_gene_taxa_component_2
KIRP-pathway-16	KIRP	PID_FCER1_PATHWAY	DOK1,FER,JUN,MAP2K4,MAPK1,MAPK8,SHC1,SPHK1	0.00383946	0.0278361	KIRP_gene_taxa_component_6	Overlapping with TCGA
KIRP-pathway-17	KIRP	PID_LYMPH_ANGIOGENESIS_PATHWAY	MAP2K4,MAPK1,MAPK11,RPS6KA1,SHC1	0.00443469	0.0302602	KIRP_gene_taxa_component_6
KIRP-pathway-18	KIRP	KEGG_ACUTE_MYELOID_LEUKEMIA	BAD,CEBPA,HRAS,IKBKB,MAPK1,SOS2,TCF7L2	0.00484553	0.0312267	KIRP_gene_taxa_component_2
KIRP-pathway-19	KIRP	KEGG_INSULIN_SIGNALING_PATHWAY	BAD,CALM3,HK1,HRAS,IKBKB,IRS2,MAPK1,MKNK2,PRKAA1,PRKAR1B,SH2B2,SOS2	0.00526033	0.0321157	KIRP_gene_taxa_component_2
KIRP-pathway-20	KIRP	PID_AR_TF_PATHWAY	CEBPA,KAT7,NCOA1,PKN1,RACK1,RCHY1	0.00836454	0.0466104	KIRP_gene_taxa_component_2
KIRP-pathway-21	KIRP	KEGG_RNA_DEGRADATION	CNOT4,DCP1A,EXOSC4,EXOSC8,LSM3,PATL1	0.00880844	0.0466104	KIRP_gene_taxa_component_1	Overlapping with TCGA
KIRP-pathway-22	KIRP	PID_RET_PATHWAY	DOK1,JUN,MAPK1,MAPK8,PRKACA,SHC1	0.0088399	0.0466104	KIRP_gene_taxa_component_6
KIRP-pathway-23	KIRP	KEGG_ENDOMETRIAL_CANCER	APC,BAD,HRAS,MAPK1,SOS2,TCF7L2	0.00969615	0.0486618	KIRP_gene_taxa_component_2
KIRP-pathway-24	KIRP	KEGG_DNA_REPLICATION	LIG1,MCM7,RNASEH2A,RNASEH2C,RPA1,RPA2	0.0104678	0.0486618	KIRP_gene_taxa_component_6
KIRP-pathway-25	KIRP	KEGG_NUCLEOTIDE_EXCISION_REPAIR	CUL4B,ERCC4,LIG1,POLD1,POLE2	0.0104874	0.0486618	KIRP_gene_taxa_component_2
KIRP-pathway-26	KIRP	PID_MET_PATHWAY	APC,BAD,HGS,HRAS,MAPK1,NCK2,RAP1A	0.0121075	0.0528331	KIRP_gene_taxa_component_2
KIRP-pathway-27	KIRP	KEGG_MTOR_SIGNALING_PATHWAY	EIF4B,MAPK1,PRKAA2,RHEB,RPS6KA1,VEGFB	0.0122974	0.0528331	KIRP_gene_taxa_component_6
KIRP-pathway-28	KIRP	KEGG_RENAL_CELL_CARCINOMA	EGLN2,MAP2K2,MAPK1,PIK3R2,RBX1,VEGFB,VHL	0.0134468	0.0557082	KIRP_gene_taxa_component_1
KIRP-pathway-29	KIRP	PID_TELOMERASE_PATHWAY	CDKN1B,JUN,MAPK1,RAD50,RAD9A,TERF2IP,YWHAE	0.0158987	0.0635947	KIRP_gene_taxa_component_6
KIRP-pathway-30	KIRP	PID_RB_1PATHWAY	CBX4,CDK4,CDKN1B,CEBPD,JUN,MAPK11,SMARCB1	0.0179775	0.0695131	KIRP_gene_taxa_component_6
KIRP-pathway-31	KIRP	KEGG_PYRIMIDINE_METABOLISM	AK3,ENTPD6,ITPA,NME1-NME2,NME2,NME3,POLD1,POLE2,POLR2H	0.0196776	0.0733708	KIRP_gene_taxa_component_2
KIRP-pathway-32	KIRP	PID_BCR_5PATHWAY	CARD11,CSK,DOK1,JUN,MAPK1,MAPK8,SHC1	0.0202402	0.0733708	KIRP_gene_taxa_component_6	Overlapping with TCGA
KIRP-pathway-33	KIRP	KEGG_FRUCTOSE_AND_MANNOSE_METABOLISM	ALDOB,FPGT,GMDS,HK1,PFKL	0.0256006	0.0871547	KIRP_gene_taxa_component_2
KIRP-pathway-34	KIRP	PID_AR_PATHWAY	CCND3,MED1,NCOA4,NRIP1,PA2G4,PIAS1	0.0261448	0.0871547	KIRP_gene_taxa_component_2
KIRP-pathway-35	KIRP	PID_HNF3B_PATHWAY	ACADM,CEBPD,G6PC1,PCK1,PKLR,TTR	0.0281285	0.0871547	KIRP_gene_taxa_component_6
KIRP-pathway-36	KIRP	PID_ATF2_PATHWAY	CDK4,JUN,JUND,MAPK1,MAPK11,MAPK8,PPARGC1A	0.0282017	0.0871547	KIRP_gene_taxa_component_6
KIRP-pathway-37	KIRP	KEGG_COLORECTAL_CANCER	APC,BAD,BAX,MAPK1,MSH3,TCF7L2	0.0290226	0.0871547	KIRP_gene_taxa_component_2
KIRP-pathway-38	KIRP	KEGG_PROGESTERONE_MEDIATED_OOCYTE_MATURATION	ADCY6,ANAPC13,ANAPC4,MAPK1,MAPK11,MAPK8,PRKACA,RPS6KA1	0.0298598	0.0871547	KIRP_gene_taxa_component_6
KIRP-pathway-39	KIRP	KEGG_N_GLYCAN_BIOSYNTHESIS	ALG3,DDOST,DPM2,MGAT2,RPN2	0.0300533	0.0871547	KIRP_gene_taxa_component_6
KIRP-pathway-40	KIRP	PID_ERBB2_ERBB3_PATHWAY	JUN,MAPK1,MAPK8,PRKACA,SHC1	0.0300533	0.0871547	KIRP_gene_taxa_component_6
KIRP-pathway-41	KIRP	KEGG_CHRONIC_MYELOID_LEUKEMIA	BAD,CTBP1,HRAS,IKBKB,MAP2K2,PIK3R2,SOS2	0.0311541	0.0881432	KIRP_gene_taxa_component_3
KIRP-pathway-42	KIRP	PID_PS1_PATHWAY	APC,DVL1,MAPK1,NCSTN,TLE1	0.0327012	0.0903176	KIRP_gene_taxa_component_2
KIRP-pathway-43	KIRP	PID_ATR_PATHWAY	MCM7,RAD9A,RPA1,RPA2,TIPIN	0.0344728	0.0929964	KIRP_gene_taxa_component_6
KIRP-pathway-44	KIRP	PID_IL2_1PATHWAY	JUN,MAPK1,MAPK11,MAPK8,SHC1,STAM	0.0354791	0.0935358	KIRP_gene_taxa_component_6
KIRP-pathway-45	KIRP	PID_P75_NTR_PATHWAY	CYCS,MAPK8,NCSTN,PLG,PSENEN,SHC1,YWHAE	0.0380524	0.0980906	KIRP_gene_taxa_component_6
KIRP-pathway-46	KIRP	PID_PDGFRB_PATHWAY	CSK,DOK1,IQGAP1,JUN,JUND,MAP2K4,MAPK1,MAPK8,SHC1,SPHK1,YWHAE	0.0389363	0.0981872	KIRP_gene_taxa_component_6
LIHC-pathway-01	LIHC	KEGG_RETINOL_METABOLISM	ADH1A,ADH1B,ADH1C,ADH4,ADH5,ADH6,ADH7,ALDH1A1,CYP1A1,CYP1A2,CYP26A1,CYP26B1,CYP2A13,CYP2A6,CYP2A7,CYP2B6,CYP2C18,CYP2C19,CYP2C8,CYP2C9,CYP3A4,CYP3A43,CYP3A5,CYP3A7,CYP4A11,CYP4A22,DGAT2,DHRS3,DHRS4,DHRS4L2,LRAT,PNPLA4,RDH16,RDH5,RETSAT,UGT1A1,UGT1A10,UGT1A3,UGT1A4,UGT1A5,UGT1A7,UGT1A8,UGT1A9,UGT2B10,UGT2B15,UGT2B4,UGT2B7	6.26742e-18	9.74585e-16	LIHC_gene_taxa_component_3	Overlapping with TCGA	0.722
LIHC-pathway-02	LIHC	KEGG_VALINE_LEUCINE_AND_ISOLEUCINE_DEGRADATION	ABAT,ACAA1,ACAA2,ACAD8,ACADM,ACADS,ACADSB,ACAT1,ALDH1B1,ALDH2,ALDH6A1,ALDH7A1,ALDH9A1,AOX1,BCAT2,BCKDHA,BCKDHB,DBT,DLD,ECHS1,EHHADH,HADH,HADHA,HADHB,HIBADH,HIBCH,HMGCL,HMGCS2,HSD17B10,IVD,MCCC1,MCCC2,MCEE,MMUT,PCCA,PCCB	3.94153e-15	4.08605e-13	LIHC_gene_taxa_component_3	Overlapping with TCGA
LIHC-pathway-03	LIHC	KEGG_DRUG_METABOLISM_CYTOCHROME_P450	ADH1A,ADH1B,ADH1C,ADH4,ADH5,ADH6,ADH7,AOX1,CYP1A2,CYP2A13,CYP2A6,CYP2A7,CYP2B6,CYP2C18,CYP2C19,CYP2C8,CYP2C9,CYP2D6,CYP3A4,CYP3A43,CYP3A5,CYP3A7,FMO3,FMO4,FMO5,GSTA1,GSTA2,GSTK1,GSTO1,GSTZ1,MAOA,MAOB,MGST1,MGST2,UGT1A1,UGT1A10,UGT1A3,UGT1A4,UGT1A5,UGT1A7,UGT1A8,UGT1A9,UGT2B10,UGT2B15,UGT2B4,UGT2B7	1.61498e-13	1.25565e-11	LIHC_gene_taxa_component_3
LIHC-pathway-04	LIHC	KEGG_FATTY_ACID_METABOLISM	ACAA1,ACAA2,ACADL,ACADM,ACADS,ACADSB,ACADVL,ACAT1,ACOX1,ACSL1,ADH1A,ADH1B,ADH1C,ADH4,ADH5,ADH6,ADH7,ALDH1B1,ALDH2,ALDH7A1,ALDH9A1,CPT2,CYP4A11,CYP4A22,ECHS1,ECI1,ECI2,EHHADH,GCDH,HADH,HADHA,HADHB	4.95919e-12	3.08462e-10	LIHC_gene_taxa_component_3	Overlapping with TCGA
LIHC-pathway-05	LIHC	KEGG_DNA_REPLICATION	FEN1,LIG1,MCM2,MCM3,MCM4,MCM5,MCM6,MCM7,PCNA,POLA1,POLA2,POLD1,POLD3,POLD4,POLE2,POLE3,PRIM1,PRIM2,RFC1,RFC3,RFC4,RNASEH2A,RPA1,RPA3	1.83547e-11	8.15471e-10	LIHC_gene_taxa_component_8
LIHC-pathway-06	LIHC	PID_IL12_2PATHWAY	B2M,CCL3,CCL4,CCR5,CD247,CD3D,CD3E,CD3G,CD4,CD8A,CD8B,EOMES,FASLG,GZMA,GZMB,HLA-A,HLA-DRA,IFNG,IL12RB1,IL18,IL18RAP,IL1B,IL2RA,IL2RB,IL2RG,JAK2,LCK,MAPK14,MTOR,NFKB2,NOS2,RELB,SOCS1,STAT1,STAT4,STAT5A,TBX21	3.02216e-11	1.17487e-09	LIHC_gene_taxa_component_4	Overlapping with TCGA
LIHC-pathway-07	LIHC	KEGG_CHEMOKINE_SIGNALING_PATHWAY	ADCY1,ADCY3,ADCY4,ADCY5,ADCY7,ARRB2,CCL13,CCL16,CCL19,CCL2,CCL20,CCL21,CCL22,CCL3,CCL4,CCL4L2,CCL5,CCR1,CCR2,CCR4,CCR5,CCR6,CCR7,CX3CL1,CX3CR1,CXCL1,CXCL10,CXCL11,CXCL12,CXCL14,CXCL16,CXCL2,CXCL3,CXCL5,CXCL6,CXCL8,CXCL9,CXCR1,CXCR3,CXCR4,CXCR5,CXCR6,DOCK2,FGR,GNB4,GNG2,GRK5,HCK,IKBKB,IKBKG,ITK,JAK2,JAK3,LYN,NCF1,PAK1,PIK3CD,PIK3CG,PIK3R3,PIK3R5,PLCB2,PLCB4,PREX1,PRKCB,PRKCD,PRKX,RAC2,RASGRP2,STAT…	4.18943e-11	1.44768e-09	LIHC_gene_taxa_component_4	Overlapping with TCGA
LIHC-pathway-08	LIHC	KEGG_LEISHMANIA_INFECTION	CR1,CYBA,FCGR1A,FCGR2A,FCGR2C,FCGR3A,FCGR3B,HLA-DMA,HLA-DMB,HLA-DOA,HLA-DOB,HLA-DPA1,HLA-DPB1,HLA-DQA1,HLA-DQB1,HLA-DRA,HLA-DRB1,HLA-DRB5,IFNG,IL1B,ITGA4,ITGAM,ITGB2,JAK2,MAPK11,MAPK13,MAPK14,NCF1,NCF2,NCF4,NOS2,PRKCB,PTGS2,PTPN6,STAT1,TGFB1,TGFB3,TLR2,TLR4	1.5688e-10	4.87897e-09	LIHC_gene_taxa_component_4
LIHC-pathway-09	LIHC	KEGG_HEMATOPOIETIC_CELL_LINEAGE	CD19,CD1A,CD1C,CD1E,CD2,CD22,CD33,CD36,CD37,CD38,CD3D,CD3E,CD3G,CD4,CD44,CD5,CD59,CD7,CD8A,CD8B,CR1,CR2,CSF1,CSF1R,CSF2RA,FCER2,FCGR1A,FLT3,FLT3LG,HLA-DRA,HLA-DRB1,HLA-DRB5,IL1B,IL2RA,IL6,IL6R,IL7,IL7R,ITGA2,ITGA3,ITGA4,ITGAM,KIT,MS4A1	3.61718e-10	1.02267e-08	LIHC_gene_taxa_component_4	Overlapping with TCGA
LIHC-pathway-10	LIHC	KEGG_DRUG_METABOLISM_OTHER_ENZYMES	CES2,CYP2A13,CYP2A6,CYP2A7,CYP3A4,CYP3A43,CYP3A5,CYP3A7,DPYS,GMPS,IMPDH1,ITPA,NAT1,NAT2,TK1,TK2,TPMT,UCK2,UGT1A1,UGT1A10,UGT1A3,UGT1A4,UGT1A5,UGT1A7,UGT1A8,UGT1A9,UGT2B10,UGT2B15,UGT2B4,UGT2B7,UPB1,UPP2,XDH	5.36511e-10	1.39046e-08	LIHC_gene_taxa_component_3
LIHC-pathway-11	LIHC	KEGG_PEROXISOME	ABCD1,ACAA1,ACOX1,ACOX2,ACSL1,AGPS,AGXT,AMACR,BAAT,CAT,CRAT,CROT,DAO,DHRS4,ECI2,EHHADH,EPHX2,GSTK1,HACL1,HAO1,HAO2,HMGCL,HSD17B4,MLYCD,MPV17,NOS2,NUDT12,PAOX,PECR,PEX11A,PEX11G,PEX12,PEX13,PEX14,PHYH,PIPOX,PXMP2,PXMP4,SCP2,SLC27A2,SOD1,XDH	1.05917e-09	2.53386e-08	LIHC_gene_taxa_component_3	Overlapping with TCGA
LIHC-pathway-12	LIHC	PID_TCR_PATHWAY	CARD11,CBL,CD247,CD28,CD3D,CD3E,CD3G,CD4,CD86,FLNA,FYB1,FYN,GRAP2,HLA-DRA,IKBKB,IKBKG,ITK,LAT,LCK,LCP2,MAP4K1,ORAI1,PAG1,PDPK1,PRKCB,PRKCQ,PTPN6,PTPRC,RASGRP1,RASGRP2,STK39,TRPV6,VAV1,WAS,ZAP70	1.21442e-09	2.69774e-08	LIHC_gene_taxa_component_4	Overlapping with TCGA
LIHC-pathway-13	LIHC	KEGG_GLYCINE_SERINE_AND_THREONINE_METABOLISM	AGXT,AGXT2,ALAS1,AMT,BHMT,CBS,CHDH,CTH,DAO,DLD,DMGDH,GAMT,GATM,GCAT,GLDC,GLYCTK,GNMT,MAOA,MAOB,PIPOX,SARDH,SDS,SHMT1	1.32891e-09	2.75527e-08	LIHC_gene_taxa_component_3
LIHC-pathway-14	LIHC	PID_CD8_TCR_PATHWAY	B2M,CARD11,CBL,CD247,CD28,CD3D,CD3E,CD3G,CD86,CD8A,CD8B,FYN,GRAP2,HLA-A,IKBKB,IKBKG,LAT,LCK,LCP2,ORAI1,PAG1,PDPK1,PRF1,PRKCB,PRKCQ,PTPN6,PTPRC,RASGRP1,RASGRP2,TRPV6,VAV1,ZAP70	1.5313e-09	2.97645e-08	LIHC_gene_taxa_component_4	Overlapping with TCGA
LIHC-pathway-15	LIHC	PID_FANCONI_PATHWAY	BLM,BRCA1,BRCA2,BRIP1,CHEK1,FAAP24,FANCB,FANCD2,FANCE,FANCG,FANCI,FANCM,FBXW11,H2AX,HES1,MRE11,PALB2,RAD1,RAD50,RFC3,RFC4,RMI1,RPA1,TOPBP1,UBE2T,USP1	1.83598e-09	3.35877e-08	LIHC_gene_taxa_component_8
LIHC-pathway-16	LIHC	KEGG_CELL_ADHESION_MOLECULES_CAMS	CADM3,CD2,CD22,CD226,CD274,CD276,CD28,CD4,CD40LG,CD58,CD6,CD86,CD8A,CD8B,CLDN10,CLDN11,CLDN14,CLDN18,CNTN1,CNTNAP1,CTLA4,HLA-A,HLA-B,HLA-C,HLA-DMA,HLA-DMB,HLA-DOA,HLA-DOB,HLA-DPA1,HLA-DPB1,HLA-DQA1,HLA-DQB1,HLA-DRA,HLA-DRB1,HLA-DRB5,HLA-E,HLA-F,ICAM1,ICOS,ITGA4,ITGA8,ITGA9,ITGAL,ITGAM,ITGB2,ITGB7,ITGB8,JAM2,JAM3,L1CAM,NLGN2,NRCAM,PDCD1,PDCD1LG2,PECAM1,PTPRC,PTPRM,SDC3,SDC4,SELL,SELP,SELPLG,SIGLEC…	2.02942e-09	3.50638e-08	LIHC_gene_taxa_component_4	Overlapping with TCGA
LIHC-pathway-17	LIHC	KEGG_METABOLISM_OF_XENOBIOTICS_BY_CYTOCHROME_P450	ADH1A,ADH1B,ADH1C,ADH4,ADH5,ADH6,ADH7,AKR1C4,CYP1A1,CYP1A2,CYP2B6,CYP2C18,CYP2C19,CYP2C8,CYP2C9,CYP3A4,CYP3A43,CYP3A5,CYP3A7,EPHX1,GSTA1,GSTA2,GSTK1,GSTO1,GSTZ1,MGST1,MGST2,UGT1A1,UGT1A10,UGT1A3,UGT1A4,UGT1A5,UGT1A7,UGT1A8,UGT1A9,UGT2B10,UGT2B15,UGT2B4,UGT2B7	2.34945e-09	3.84568e-08	LIHC_gene_taxa_component_3
LIHC-pathway-18	LIHC	KEGG_ALLOGRAFT_REJECTION	CD28,CD40LG,CD86,FASLG,GZMB,HLA-A,HLA-B,HLA-C,HLA-DMA,HLA-DMB,HLA-DOA,HLA-DOB,HLA-DPA1,HLA-DPB1,HLA-DQA1,HLA-DQB1,HLA-DRA,HLA-DRB1,HLA-DRB5,HLA-E,HLA-F,IFNG,PRF1	2.80083e-09	4.35529e-08	LIHC_gene_taxa_component_4
LIHC-pathway-19	LIHC	KEGG_T_CELL_RECEPTOR_SIGNALING_PATHWAY	CARD11,CBL,CD247,CD28,CD3D,CD3E,CD3G,CD4,CD40LG,CD8A,CD8B,CTLA4,FYN,GRAP2,ICOS,IFNG,IKBKB,IKBKG,ITK,LAT,LCK,LCP2,MAPK11,MAPK13,MAPK14,NCK2,NFATC1,NFATC2,NFKBIE,PAK1,PDCD1,PDPK1,PIK3CD,PIK3CG,PIK3R3,PIK3R5,PPP3CC,PRKCQ,PTPN6,PTPRC,RASGRP1,TEC,VAV1,ZAP70	2.69125e-08	3.80445e-07	LIHC_gene_taxa_component_4	Overlapping with TCGA
LIHC-pathway-20	LIHC	KEGG_PRIMARY_IMMUNODEFICIENCY	ADA,BTK,CD19,CD3D,CD3E,CD4,CD40LG,CD79A,CD8A,CD8B,CIITA,ICOS,IKBKG,IL2RG,IL7R,JAK3,LCK,PTPRC,RFX5,TAP1,TAP2,ZAP70	2.89401e-08	3.9132e-07	LIHC_gene_taxa_component_4	Overlapping with TCGA
LIHC-pathway-21	LIHC	KEGG_AUTOIMMUNE_THYROID_DISEASE	CD28,CD40LG,CD86,CTLA4,FASLG,GZMB,HLA-A,HLA-B,HLA-C,HLA-DMA,HLA-DMB,HLA-DOA,HLA-DOB,HLA-DPA1,HLA-DPB1,HLA-DQA1,HLA-DQB1,HLA-DRA,HLA-DRB1,HLA-DRB5,HLA-E,HLA-F,PRF1	3.15687e-08	4.09078e-07	LIHC_gene_taxa_component_4
LIHC-pathway-22	LIHC	KEGG_TYPE_I_DIABETES_MELLITUS	CD28,CD86,FASLG,GZMB,HLA-A,HLA-B,HLA-C,HLA-DMA,HLA-DMB,HLA-DOA,HLA-DOB,HLA-DPA1,HLA-DPB1,HLA-DQA1,HLA-DQB1,HLA-DRA,HLA-DRB1,HLA-DRB5,HLA-E,HLA-F,IFNG,IL1B,PRF1	9.0267e-08	1.03974e-06	LIHC_gene_taxa_component_4
LIHC-pathway-23	LIHC	KEGG_COMPLEMENT_AND_COAGULATION_CASCADES	C1R,C1S,C2,C3,C4A,C4B,C4BPA,C4BPB,C6,C8A,C8B,C8G,CFB,CFI,CPB2,F11,F12,F13B,F2,F7,F8,F9,FGA,FGB,FGG,KLKB1,KNG1,MASP1,MASP2,MBL2,PLAUR,PLG,PROC,PROS1,SERPINC1,SERPIND1,SERPINF2,SERPING1	9.50672e-08	1.05593e-06	LIHC_gene_taxa_component_3
LIHC-pathway-24	LIHC	KEGG_PROPANOATE_METABOLISM	ABAT,ACACA,ACACB,ACADM,ACAT1,ACSS2,ALDH1B1,ALDH2,ALDH6A1,ALDH7A1,ALDH9A1,ECHS1,EHHADH,HADHA,HIBCH,MCEE,MLYCD,MMUT,PCCA,PCCB,SUCLG1,SUCLG2	1.00502e-07	1.0778e-06	LIHC_gene_taxa_component_3	Overlapping with TCGA
LIHC-pathway-25	LIHC	KEGG_BUTANOATE_METABOLISM	AACS,ABAT,ACADS,ACAT1,ACSM1,ACSM2A,ACSM3,ACSM5,ALDH1B1,ALDH2,ALDH5A1,ALDH7A1,ALDH9A1,BDH1,BDH2,ECHS1,EHHADH,HADH,HADHA,HMGCL,HMGCS2	1.13041e-07	1.17185e-06	LIHC_gene_taxa_component_3
LIHC-pathway-26	LIHC	PID_CXCR4_PATHWAY	ARRB2,BLK,CD247,CD3D,CD3E,CD3G,CD4,CFL1,CXCL12,CXCR4,FGR,FYN,GNAZ,GNG2,HCK,HGS,HLA-DRA,ITGA2,ITGA3,ITGA4,ITGA8,ITGA9,JAK2,LCK,LYN,MMP9,MTOR,PAG1,PAK1,PDPK1,PIK3CD,PIK3CG,PIK3R3,PIK3R5,PIK3R6,PLCB2,PTPN6,PTPRC,RALB,RGS1,SRC,STAT1,STAT5A,VAV1	1.28628e-07	1.29043e-06	LIHC_gene_taxa_component_4	Overlapping with TCGA
LIHC-pathway-27	LIHC	KEGG_INTESTINAL_IMMUNE_NETWORK_FOR_IGA_PRODUCTION	CD28,CD40LG,CD86,CXCL12,CXCR4,HLA-DMA,HLA-DMB,HLA-DOA,HLA-DOB,HLA-DPA1,HLA-DPB1,HLA-DQA1,HLA-DQB1,HLA-DRA,HLA-DRB1,HLA-DRB5,ICOS,IL15,IL15RA,IL6,ITGA4,ITGB7,TGFB1,TNFRSF17,TNFSF13B	2.05828e-07	1.93977e-06	LIHC_gene_taxa_component_4
LIHC-pathway-28	LIHC	KEGG_STEROID_HORMONE_BIOSYNTHESIS	AKR1C4,AKR1D1,CYP11A1,CYP17A1,CYP1A1,CYP3A4,CYP3A43,CYP3A5,CYP3A7,CYP7A1,CYP7B1,HSD11B1,HSD17B6,HSD17B8,HSD3B2,SRD5A1,SRD5A2,STS,UGT1A1,UGT1A10,UGT1A3,UGT1A4,UGT1A5,UGT1A7,UGT1A8,UGT1A9,UGT2B10,UGT2B15,UGT2B4,UGT2B7	3.06575e-07	2.80426e-06	LIHC_gene_taxa_component_3
LIHC-pathway-29	LIHC	KEGG_TRYPTOPHAN_METABOLISM	AADAT,ACAT1,ACMSD,ALDH1B1,ALDH2,ALDH7A1,ALDH9A1,AOX1,CAT,CYP1A1,CYP1A2,ECHS1,EHHADH,GCDH,HAAO,HADH,HADHA,IDO2,MAOA,MAOB,OGDH,OGDHL,TDO2	4.5723e-07	3.94996e-06	LIHC_gene_taxa_component_3
LIHC-pathway-30	LIHC	KEGG_LYSINE_DEGRADATION	AADAT,AASS,ACAT1,ALDH1B1,ALDH2,ALDH7A1,ALDH9A1,BBOX1,ECHS1,EHHADH,EHMT2,GCDH,HADH,HADHA,NSD2,OGDH,OGDHL,PIPOX,PLOD2,SETD7,SETDB1,SUV39H2	5.61271e-07	4.71771e-06	LIHC_gene_taxa_component_3
LIHC-pathway-31	LIHC	PID_IL23_PATHWAY	CCL2,CD3E,CD4,CXCL1,CXCL9,IFNG,IL12RB1,IL18,IL18RAP,IL1B,IL6,ITGA3,JAK2,NOS2,SOCS3,STAT1,STAT4,STAT5A	6.24004e-07	5.0215e-06	LIHC_gene_taxa_component_4
LIHC-pathway-32	LIHC	KEGG_NOD_LIKE_RECEPTOR_SIGNALING_PATHWAY	BIRC3,CARD6,CARD9,CASP1,CASP8,CCL13,CCL2,CCL5,CXCL1,CXCL2,CXCL8,HSP90AB1,IKBKB,IKBKG,IL18,IL1B,IL6,MAPK10,MAPK11,MAPK13,MAPK14,MEFV,NLRP1,NLRP3,NOD1,PSTPIP1,PYCARD,TNFAIP3	6.29705e-07	5.0215e-06	LIHC_gene_taxa_component_4
LIHC-pathway-33	LIHC	PID_TXA2PATHWAY	ARRB2,BLK,FGR,FYN,GNA15,GNG2,HCK,ICAM1,LCK,LYN,MAPK11,MAPK14,NOS3,PIK3CG,PIK3R5,PIK3R6,PLCB2,PRKCB,PRKCD,PRKCH,PRKCQ,PTGDR,SRC,SYK,TBXA2R,TGM2,VCAM1	7.42688e-07	5.7744e-06	LIHC_gene_taxa_component_4	Overlapping with TCGA
LIHC-pathway-34	LIHC	KEGG_VIRAL_MYOCARDITIS	ACTB,CASP8,CD28,CD40LG,CD86,EIF4G3,FYN,HLA-A,HLA-B,HLA-C,HLA-DMA,HLA-DMB,HLA-DOA,HLA-DOB,HLA-DPA1,HLA-DPB1,HLA-DQA1,HLA-DQB1,HLA-DRA,HLA-DRB1,HLA-DRB5,HLA-E,HLA-F,ICAM1,ITGAL,ITGB2,LAMA2,MYH11,MYH14,PRF1,RAC2,RAC3,SGCA	8.39135e-07	6.36514e-06	LIHC_gene_taxa_component_4
LIHC-pathway-35	LIHC	PID_AMB2_NEUTROPHILS_PATHWAY	BLK,CCN2,FGR,FYN,HCK,ICAM1,IL6,ITGAM,ITGB2,JAM2,JAM3,LCK,LYN,MMP2,MMP9,PLAT,PLAU,PLAUR,SELP,SELPLG,SRC,THY1	1.47446e-06	1.0918e-05	LIHC_gene_taxa_component_4
LIHC-pathway-36	LIHC	PID_IL12_STAT4_PATHWAY	CD247,CD28,CD3D,CD3E,CD3G,CD4,CD86,ETV5,HLA-DRA,IFNG,IL18,IL18RAP,IL2RA,IRF1,PRF1,STAT4,TBX21,TGFB1	1.84904e-06	1.33733e-05	LIHC_gene_taxa_component_4	Overlapping with TCGA
LIHC-pathway-37	LIHC	KEGG_STARCH_AND_SUCROSE_METABOLISM	AGL,AMY2B,ENPP1,G6PC1,GANC,GBA3,GCK,GYS2,HK2,PGM1,PYGB,PYGL,UGP2,UGT1A1,UGT1A10,UGT1A3,UGT1A4,UGT1A5,UGT1A7,UGT1A8,UGT1A9,UGT2B10,UGT2B15,UGT2B4,UGT2B7,UXS1	3.0222e-06	2.13615e-05	LIHC_gene_taxa_component_3
LIHC-pathway-38	LIHC	KEGG_ALANINE_ASPARTATE_AND_GLUTAMATE_METABOLISM	ABAT,ACY3,ADSL,AGXT,AGXT2,ALDH4A1,ALDH5A1,ASL,ASNS,ASPA,ASS1,CAD,CPS1,GFPT1,GLS2,GOT2,GPT,GPT2,NIT2,PPAT	4.00448e-06	2.70737e-05	LIHC_gene_taxa_component_3
LIHC-pathway-39	LIHC	KEGG_CYTOSOLIC_DNA_SENSING_PATHWAY	AIM2,CASP1,CCL4,CCL4L2,CCL5,CXCL10,IKBKB,IKBKE,IKBKG,IL18,IL1B,IL33,IL6,MAVS,POLR3G,POLR3GL,PYCARD,RIPK3,STING1,ZBP1	4.16204e-06	2.75403e-05	LIHC_gene_taxa_component_4
LIHC-pathway-40	LIHC	KEGG_ASTHMA	CD40LG,FCER1A,FCER1G,HLA-DMA,HLA-DMB,HLA-DOA,HLA-DOB,HLA-DPA1,HLA-DPB1,HLA-DQA1,HLA-DQB1,HLA-DRA,HLA-DRB1,HLA-DRB5,MS4A2	4.73305e-06	3.06662e-05	LIHC_gene_taxa_component_4
LIHC-pathway-41	LIHC	KEGG_PENTOSE_AND_GLUCURONATE_INTERCONVERSIONS	AKR1B1,CRYL1,DCXR,DHDH,GUSB,UGP2,UGT1A1,UGT1A10,UGT1A3,UGT1A4,UGT1A5,UGT1A6,UGT1A7,UGT1A8,UGT1A9,UGT2B10,UGT2B11,UGT2B7	1.04391e-05	6.62564e-05	LIHC_gene_taxa_component_6
LIHC-pathway-42	LIHC	KEGG_FC_GAMMA_R_MEDIATED_PHAGOCYTOSIS	ARPC1B,ARPC5L,ASAP1,CFL1,DOCK2,FCGR1A,FCGR2A,FCGR2B,FCGR2C,FCGR3A,GSN,HCK,INPP5D,LAT,LIMK2,LYN,MARCKS,MYO10,NCF1,PAK1,PIK3CD,PIK3CG,PIK3R3,PIK3R5,PIP4K2B,PIP5K1B,PLA2G4A,PLPP2,PRKCB,PRKCD,PTPRC,RAC2,SCIN,SPHK1,SYK,VASP,VAV1,WAS,WASF3,WASL	1.13928e-05	7.08633e-05	LIHC_gene_taxa_component_4	Overlapping with TCGA
LIHC-pathway-43	LIHC	KEGG_GLYCOLYSIS_GLUCONEOGENESIS	ACSS2,ADH1A,ADH1B,ADH1C,ADH4,ADH5,ADH6,ADH7,AKR1A1,ALDH1B1,ALDH2,ALDH7A1,ALDH9A1,ALDOA,ALDOB,DLD,ENO1,ENO2,FBP1,G6PC1,GCK,HK2,PCK1,PCK2,PFKM,PGM1,PKLR,PKM	1.33452e-05	8.06144e-05	LIHC_gene_taxa_component_3
LIHC-pathway-44	LIHC	KEGG_LEUKOCYTE_TRANSENDOTHELIAL_MIGRATION	ACTB,ARHGAP35,CLDN10,CLDN11,CLDN14,CLDN18,CTNNA3,CXCL12,CXCR4,CYBA,CYBB,EZR,ICAM1,ITGA4,ITGAL,ITGAM,ITGB2,ITK,JAM2,JAM3,MAPK11,MAPK13,MAPK14,MMP2,MMP9,MSN,MYL12A,MYL9,NCF1,NCF2,NCF4,PECAM1,PIK3CD,PIK3CG,PIK3R3,PIK3R5,PRKCB,RAC2,RHOH,SIPA1,THY1,VASP,VAV1,VCAM1	1.34789e-05	8.06144e-05	LIHC_gene_taxa_component_4	Overlapping with TCGA
LIHC-pathway-45	LIHC	PID_CD8_TCR_DOWNSTREAM_PATHWAY	B2M,CD247,CD3D,CD3E,CD3G,CD8A,CD8B,EOMES,FASLG,GZMB,HLA-A,IFNG,IL2RA,IL2RB,IL2RG,JUNB,NFATC1,NFATC2,PRF1,PRKCB,PRKCQ,PTPN7,STAT4,TNFRSF18,TNFRSF4	1.40951e-05	8.27089e-05	LIHC_gene_taxa_component_4	Overlapping with TCGA
LIHC-pathway-46	LIHC	KEGG_JAK_STAT_SIGNALING_PATHWAY	BCL2L1,CBL,CCND2,CCND3,CLCF1,CSF2RA,CSF2RB,CTF1,IFNG,IFNLR1,IL10RA,IL12RB1,IL15,IL15RA,IL21R,IL2RA,IL2RB,IL2RG,IL6,IL6R,IL7,IL7R,IRF9,JAK2,JAK3,LIF,LIFR,OSM,OSMR,PIK3CD,PIK3CG,PIK3R3,PIK3R5,PIM1,PTPN6,SOCS1,SOCS3,SOCS7,SPRED1,STAT1,STAT4,STAT5A	2.1707e-05	0.000122743	LIHC_gene_taxa_component_4	Overlapping with TCGA
LIHC-pathway-47	LIHC	KEGG_HOMOLOGOUS_RECOMBINATION	BLM,BRCA2,MRE11,POLD1,POLD3,POLD4,RAD50,RAD51,RAD51C,RAD51D,RAD54B,RAD54L,RPA1,RPA3,XRCC2	2.29501e-05	0.000127455	LIHC_gene_taxa_component_8
LIHC-pathway-48	LIHC	KEGG_PPAR_SIGNALING_PATHWAY	ACAA1,ACADL,ACADM,ACOX1,ACOX2,ACSL1,APOA1,APOA5,APOC3,AQP7,CPT2,CYP27A1,CYP4A11,CYP4A22,CYP7A1,CYP8B1,EHHADH,FABP1,FABP4,FABP5,HMGCS2,OLR1,PCK1,PCK2,PLIN1,PPARA,RXRA,SCP2,SLC27A2,SLC27A5	2.71663e-05	0.000148223	LIHC_gene_taxa_component_3
LIHC-pathway-49	LIHC	KEGG_ARGININE_AND_PROLINE_METABOLISM	ACY1,ALDH1B1,ALDH2,ALDH4A1,ALDH7A1,ALDH9A1,AMD1,ARG1,ASL,ASS1,CPS1,DAO,GAMT,GATM,GLS2,GOT2,MAOA,MAOB,NAGS,NOS2,OTC,P4HA2,PRODH,PRODH2,PYCR1,PYCR2,SAT2	2.86212e-05	0.000153469	LIHC_gene_taxa_component_3
LIHC-pathway-50	LIHC	PID_IL27_PATHWAY	EBI3,GATA3,IFNG,IL12RB1,IL18,IL1B,IL27,IL27RA,IL6,JAK2,STAT1,STAT4,STAT5A,TBX21,TGFB1	3.66476e-05	0.000193176	LIHC_gene_taxa_component_4
LIHC-pathway-51	LIHC	KEGG_NUCLEOTIDE_EXCISION_REPAIR	DDB1,GTF2H2,GTF2H3,GTF2H5,LIG1,PCNA,POLD1,POLD3,POLD4,POLE2,POLE3,RAD23B,RFC1,RFC3,RFC4,RPA1,RPA3	3.88652e-05	0.000201451	LIHC_gene_taxa_component_8
LIHC-pathway-52	LIHC	KEGG_ASCORBATE_AND_ALDARATE_METABOLISM	ALDH1B1,ALDH2,ALDH7A1,ALDH9A1,UGT1A1,UGT1A10,UGT1A3,UGT1A4,UGT1A5,UGT1A7,UGT1A8,UGT1A9,UGT2B10,UGT2B15,UGT2B4,UGT2B7	4.40648e-05	0.000221441	LIHC_gene_taxa_component_3
LIHC-pathway-53	LIHC	KEGG_PYRUVATE_METABOLISM	ACACA,ACACB,ACAT2,ACOT12,ACSS2,AKR1B1,ALDH1B1,ALDH2,ALDH7A1,ALDH9A1,DLAT,GRHPR,HAGH,HAGHL,LDHB,LDHD,MDH2,PC,PCK2,PKLR,PKM	4.41458e-05	0.000221441	LIHC_gene_taxa_component_10
LIHC-pathway-54	LIHC	PID_BCR_5PATHWAY	BCL2A1,BTK,CARD11,CD19,CD22,CD72,CD79A,CD79B,DAPP1,DOK1,ETS1,FCGR2B,IKBKB,IKBKG,LYN,MAP3K1,MAP4K1,MAPK14,NFATC1,PAG1,PDPK1,POU2F2,PPP3CC,PTPN6,PTPRC,SYK	5.61232e-05	0.000268528	LIHC_gene_taxa_component_4
LIHC-pathway-55	LIHC	KEGG_PORPHYRIN_AND_CHLOROPHYLL_METABOLISM	ALAD,BLVRB,CP,EPRS1,HMOX2,MMAB,UGT1A1,UGT1A10,UGT1A3,UGT1A4,UGT1A5,UGT1A6,UGT1A7,UGT1A8,UGT1A9,UGT2B15,UGT2B17,UGT2B4,UGT2B7,UROD	8.43395e-05	0.000397418	LIHC_gene_taxa_component_5
LIHC-pathway-56	LIHC	KEGG_TOLL_LIKE_RECEPTOR_SIGNALING_PATHWAY	CASP8,CCL3,CCL4,CCL5,CD86,CTSK,CXCL10,CXCL11,CXCL8,CXCL9,IKBKB,IKBKE,IKBKG,IL1B,IL6,LBP,LY96,MAPK10,MAPK11,MAPK13,MAPK14,PIK3CD,PIK3CG,PIK3R3,PIK3R5,SPP1,STAT1,TLR1,TLR2,TLR4,TLR6,TLR7,TLR8	8.9853e-05	0.000417079	LIHC_gene_taxa_component_4	Overlapping with TCGA
LIHC-pathway-57	LIHC	PID_RB_1PATHWAY	AATF,CCNA2,CCND1,CCND2,CCND3,CCNE1,CDK2,CDK4,CDKN1A,CEBPB,DNMT1,E2F1,E2F2,HDAC1,JUN,MAPK11,MAPK14,MEF2C,PPARG,RBBP4,RBP2,SFTPD,SKP2,SMARCA4,SUV39H1	9.65287e-05	0.000441477	LIHC_gene_taxa_component_8
LIHC-pathway-58	LIHC	KEGG_B_CELL_RECEPTOR_SIGNALING_PATHWAY	BTK,CARD11,CD19,CD22,CD72,CD79A,CD79B,CR2,DAPP1,FCGR2B,IFITM1,IKBKB,IKBKG,INPP5D,LYN,NFATC1,NFATC2,NFKBIE,PIK3CD,PIK3CG,PIK3R3,PIK3R5,PPP3CC,PRKCB,PTPN6,RAC2,RAC3,SYK,VAV1	0.000106387	0.000479513	LIHC_gene_taxa_component_4
LIHC-pathway-59	LIHC	PID_BARD1_PATHWAY	ATR,BARD1,BRCA1,CCNE1,CDK2,FANCA,FANCD2,FANCE,FANCG,PRKDC,RAD51,RBBP8,TOPBP1,UBE2D3,XRCC6	0.000114187	0.000500173	LIHC_gene_taxa_component_3
LIHC-pathway-60	LIHC	PID_P53_REGULATION_PATHWAY	ATM,ATR,CCNA2,CHEK1,CHEK2,CSE1L,CSNK1E,CSNK1G1,DYRK2,HIPK2,KAT2B,MDM4,PPP1R13L,PRKCD,PRMT5,RPL23,RPL5,SETD7,TRIM28,UBE2D1	0.000227676	0.000969963	LIHC_gene_taxa_component_5
LIHC-pathway-61	LIHC	PID_HNF3B_PATHWAY	ACADM,ACADVL,AFP,ALAS1,ALB,ALDOB,APOA1,BDH1,CEBPB,F2,G6PC1,GCK,HADH,HNF4A,NR3C1,PCK1,PKLR,SLC2A2,TAT,TTR	0.000243237	0.00102225	LIHC_gene_taxa_component_3
LIHC-pathway-62	LIHC	PID_FCER1_PATHWAY	BTK,CBL,DOK1,FCER1A,FCER1G,FCGR2B,FYN,HCLS1,IKBKB,IKBKG,ITK,LAT,LAT2,LCP2,LYN,MAP3K1,MS4A2,NFATC2,PLA2G4A,PRKCB,PTPN13,SPHK1,SYK,VAV1,WIPF1	0.000279437	0.00114348	LIHC_gene_taxa_component_4	Overlapping with TCGA
LIHC-pathway-63	LIHC	PID_IL4_2PATHWAY	BCL2L1,CBL,CD40LG,COL1A1,COL1A2,DOK2,EGR2,ETS1,FCER2,IL2RG,IRF4,IRS1,JAK2,JAK3,MAPK14,MTOR,MYB,PTPN6,SELP,SOCS1,SOCS3,SPI1,STAT5A,THY1	0.000356095	0.00143825	LIHC_gene_taxa_component_4	Overlapping with TCGA
LIHC-pathway-64	LIHC	PID_IL6_7_PATHWAY	A2M,BCL2L1,CEBPD,CRP,HCK,IL6,IL6R,IRF1,JAK2,JUNB,LBP,LMO4,MAPK11,MAPK14,MCL1,MITF,PRKCD,PTPRE,SOCS3,STAT1,TIMP1,VAV1	0.000372014	0.00148329	LIHC_gene_taxa_component_4
LIHC-pathway-65	LIHC	KEGG_FC_EPSILON_RI_SIGNALING_PATHWAY	BTK,FCER1A,FCER1G,FYN,INPP5D,LAT,LCP2,LYN,MAPK10,MAPK11,MAPK13,MAPK14,MS4A2,PDPK1,PIK3CD,PIK3CG,PIK3R3,PIK3R5,PLA2G12A,PLA2G2A,PLA2G2D,PLA2G4A,PRKCB,PRKCD,RAC2,RAC3,SYK,VAV1	0.000437156	0.00170498	LIHC_gene_taxa_component_4	Overlapping with TCGA
LIHC-pathway-66	LIHC	PID_FAS_PATHWAY	BIRC3,BTK,CASP10,CASP8,EZR,FASLG,IKBKB,IKBKG,MAP3K1,MAPK10,MAPK11,MAPK14,PDPK1,PIK3CD,PIK3R3,SRC,SYK	0.000438581	0.00170498	LIHC_gene_taxa_component_4
LIHC-pathway-67	LIHC	PID_IL8_CXCR2_PATHWAY	ARRB2,CBL,CXCL8,DOCK2,FGR,GNA15,GNG2,HCK,LYN,PDPK1,PIK3CG,PIK3R6,PLCB2,PRKCB,RAC2,VASP	0.000546886	0.0020848	LIHC_gene_taxa_component_4	Overlapping with TCGA
LIHC-pathway-68	LIHC	KEGG_MATURITY_ONSET_DIABETES_OF_THE_YOUNG	BHLHA15,FOXA2,FOXA3,HES1,HHEX,HNF1B,HNF4G,NR5A2,PAX6,PDX1,SLC2A2	0.000549689	0.0020848	LIHC_gene_taxa_component_2
LIHC-pathway-69	LIHC	PID_REG_GR_PATHWAY	AKT1,CDK5R1,CDKN1A,FGG,FKBP4,FOS,GATA3,HDAC1,HDAC2,IL6,JUN,MAPK1,MAPK10,MAPK11,MAPK14,NFATC1,NR4A1,PCK2,POU2F1,PRKACA,SELE,SGK1,SMARCA4,SMARCC1,SMARCD1,VIPR1	0.000561851	0.00210525	LIHC_gene_taxa_component_8
LIHC-pathway-70	LIHC	KEGG_DILATED_CARDIOMYOPATHY	ACTB,ADCY1,ADCY3,ADCY4,ADCY5,ADCY7,CACNA1C,CACNA2D1,CACNA2D4,CACNB1,CACNB3,DES,GNAS,ITGA2,ITGA3,ITGA4,ITGA8,ITGA9,ITGB4,ITGB6,ITGB7,ITGB8,LAMA2,MYL3,PLN,PRKX,SGCA,SLC8A1,TGFB1,TGFB3,TPM2,TPM4	0.000644999	0.00238803	LIHC_gene_taxa_component_4
LIHC-pathway-71	LIHC	KEGG_TYROSINE_METABOLISM	ADH1A,ADH1B,ADH1C,ADH4,ADH5,ADH6,ADH7,AOX1,DBH,DCT,FAH,GOT2,GSTZ1,HGD,HPD,MAOA,MAOB,TAT	0.000711849	0.00260453	LIHC_gene_taxa_component_3
LIHC-pathway-72	LIHC	PID_NFAT_TFPATHWAY	BATF3,CD40LG,CTLA4,CXCL8,DGKA,EGR2,EGR3,FASLG,GATA3,IFNG,IKZF1,IL2RA,IRF4,JUNB,NFATC1,NFATC2,PRKCQ,PTGS2,TBX21	0.000766193	0.00277077	LIHC_gene_taxa_component_4
LIHC-pathway-73	LIHC	PID_IL8_CXCR1_PATHWAY	ARRB2,CBL,CXCL8,CXCR1,FGR,GNA15,GNG2,HCK,LYN,PDPK1,PIK3CG,PIK3R6,PLCB2,PRKCB	0.000841375	0.00300767	LIHC_gene_taxa_component_4
LIHC-pathway-74	LIHC	KEGG_VASCULAR_SMOOTH_MUSCLE_CONTRACTION	ACTA2,ADCY1,ADCY3,ADCY4,ADCY5,ADCY7,ADRA1D,CACNA1C,CALCRL,CYP4A22,EDNRA,GNAS,GUCY1A1,GUCY1A2,GUCY1B1,IRAG1,ITPR1,ITPR2,ITPR3,KCNMB1,KCNMB4,MYH11,MYL9,PLA2G12A,PLA2G2A,PLA2G2D,PLA2G4A,PLCB2,PLCB4,PPP1R14A,PRKCB,PRKCD,PRKCH,PRKCQ,PRKG1,PRKX,RAMP1,RAMP3	0.000900699	0.00318315	LIHC_gene_taxa_component_4	Overlapping with TCGA
LIHC-pathway-75	LIHC	KEGG_CITRATE_CYCLE_TCA_CYCLE	ACLY,ACO1,DLD,MDH1,OGDH,OGDHL,PC,PCK1,PCK2,SDHA,SDHB,SDHD,SUCLG1,SUCLG2	0.000935988	0.0032707	LIHC_gene_taxa_component_3
LIHC-pathway-76	LIHC	PID_FRA_PATHWAY	CCL2,COL1A2,CXCL8,DCN,HMOX1,IL6,ITGB4,JUNB,LIF,MGP,MMP2,MMP9,NFATC1,NFATC2,NOS3,PLAU,PLAUR,THBD	0.00097528	0.00337014	LIHC_gene_taxa_component_4
LIHC-pathway-77	LIHC	PID_SYNDECAN_1_PATHWAY	CCL5,COL10A1,COL12A1,COL14A1,COL15A1,COL16A1,COL1A1,COL1A2,COL3A1,COL4A1,COL5A1,COL6A1,COL6A2,COL6A3,COL7A1,COL8A1,COL8A2,COL9A2,HGF,HPSE,MMP7,MMP9,TGFB1	0.00102005	0.00344823	LIHC_gene_taxa_component_4
LIHC-pathway-78	LIHC	KEGG_AXON_GUIDANCE	ABLIM3,CFL1,CXCL12,CXCR4,DPYSL2,EFNA5,EFNB3,EPHA3,EPHA4,EPHB3,EPHB6,FYN,L1CAM,LIMK2,LRRC4C,NCK2,NFATC1,NFATC2,NRP1,NTN4,PAK1,PLXNA1,PLXNA3,PLXNB3,PLXNC1,PPP3CC,RAC2,RAC3,RGS3,ROBO2,ROBO3,SEMA3A,SEMA3C,SEMA3D,SEMA3G,SEMA4A,SEMA4D,SEMA5B,SEMA6A,SEMA7A,SLIT2,SLIT3,SRGAP3,UNC5B,UNC5C	0.00108454	0.00362681	LIHC_gene_taxa_component_4
LIHC-pathway-79	LIHC	PID_AR_PATHWAY	AKT1,APPL1,BRCA1,CCND1,CCND3,CTDSP2,CTNNB1,FHL2,FKBP4,KDM1A,KDM3A,MED1,NCOA6,PA2G4,PRKDC,RPS6KA3,SRF,TCF4,TGFB1I1,TMPRSS2,XRCC6,ZNF318	0.00113559	0.00375712	LIHC_gene_taxa_component_8
LIHC-pathway-80	LIHC	PID_HNF3A_PATHWAY	BRCA1,C4BPB,CEBPB,COL18A1,FOS,JUN,NCOA3,NDUFV3,NFIA,NFIB,NFIC,NR2F2,POU2F1,SERPINA1,SFTPD,SHH,VTN	0.00128122	0.00419432	LIHC_gene_taxa_component_8
LIHC-pathway-81	LIHC	PID_KIT_PATHWAY	BCL2,CBL,DOK1,GRAP2,JAK2,KIT,LYN,MAP4K1,MATK,MITF,PDPK1,PTPN6,PTPRO,SH2B2,SH2B3,SOCS1,SPRED1,STAP1,STAT1,STAT5A,TEC,VAV1	0.00130461	0.0042264	LIHC_gene_taxa_component_4
LIHC-pathway-82	LIHC	KEGG_CYSTEINE_AND_METHIONINE_METABOLISM	ADI1,AHCYL2,AMD1,BHMT,CBS,CDO1,CTH,DNMT1,DNMT3A,DNMT3B,DNMT3L,GOT2,MAT1A,MAT2B,SDS,TAT	0.00133112	0.00426783	LIHC_gene_taxa_component_3
LIHC-pathway-83	LIHC	KEGG_ECM_RECEPTOR_INTERACTION	CD36,CD44,CD47,CHAD,COL1A1,COL1A2,COL3A1,COL4A1,COL4A2,COL5A1,COL6A1,COL6A2,COL6A3,COMP,ITGA2,ITGA3,ITGA4,ITGA8,ITGA9,ITGB4,ITGB6,ITGB7,ITGB8,LAMA2,LAMB1,LAMC2,RELN,SDC3,SDC4,SPP1,SV2A,THBS1,THBS2,THBS4,TNXB	0.00136219	0.0042792	LIHC_gene_taxa_component_4	Overlapping with TCGA
LIHC-pathway-84	LIHC	KEGG_P53_SIGNALING_PATHWAY	ATR,BAX,CCNB1,CCNB2,CCNE1,CCNE2,CCNG1,CDK1,CDK2,CDK4,CDKN1A,CHEK1,CHEK2,DDB2,EI24,FAS,GADD45A,GADD45B,GADD45G,GTSE1,IGF1,RRM2,SESN1,SESN3,SFN,STEAP3	0.00200441	0.006172	LIHC_gene_taxa_component_3
LIHC-pathway-85	LIHC	KEGG_CALCIUM_SIGNALING_PATHWAY	ADCY1,ADCY3,ADCY4,ADCY7,ADRA1D,ADRB2,ATP2A3,ATP2B4,BST1,CACNA1C,CD38,CYSLTR1,DRD1,EDNRA,ERBB3,F2R,GNA15,GNAS,GRPR,HRH2,HTR2B,HTR7,ITPKB,ITPR1,ITPR2,ITPR3,NOS2,NOS3,OXTR,P2RX1,P2RX4,P2RX5,PDE1A,PDE1B,PDGFRA,PHKB,PLCB2,PLCB4,PLCD3,PLN,PPP3CC,PRKCB,PRKX,PTAFR,PTGER1,RYR1,RYR3,SLC8A1,SPHK1,TBXA2R,TRPC1	0.00211241	0.00644077	LIHC_gene_taxa_component_4	Overlapping with TCGA
LIHC-pathway-86	LIHC	KEGG_GAP_JUNCTION	ADCY1,ADCY3,ADCY4,ADCY5,ADCY7,DRD1,GNAS,GUCY1A1,GUCY1A2,GUCY1B1,HTR2B,ITPR1,ITPR2,ITPR3,LPAR1,MAPK7,PDGFRA,PLCB2,PLCB4,PRKCB,PRKG1,PRKX,SRC,TUBA1A,TUBA1B,TUBA1C,TUBB3,TUBB6	0.00225095	0.00677278	LIHC_gene_taxa_component_4
LIHC-pathway-87	LIHC	KEGG_REGULATION_OF_ACTIN_CYTOSKELETON	ACTB,APC2,ARHGAP35,ARHGEF4,ARHGEF6,ARPC1B,ARPC5L,BAIAP2,CFL1,CHRM4,EZR,F2R,FGD3,FGF11,FGF12,FGF14,FGF7,FGFR1,FGFR2,GSN,IQGAP1,IQGAP2,ITGA2,ITGA3,ITGA4,ITGA8,ITGA9,ITGAD,ITGAL,ITGAM,ITGAX,ITGB2,ITGB4,ITGB6,ITGB7,ITGB8,LIMK2,MSN,MYH14,MYL12A,MYL9,NCKAP1L,PAK1,PDGFRA,PIK3CD,PIK3CG,PIK3R3,PIK3R5,PIP4K2A,PIP4K2B,PIP5K1B,RAC2,RAC3,RRAS,SCIN,SLC9A1,TIAM1,TIAM2,TMSB4X,TMSB4Y,VAV1,WAS,WASL	0.00226485	0.00677278	LIHC_gene_taxa_component_4
LIHC-pathway-88	LIHC	KEGG_ENDOCYTOSIS	AGAP2,ARAP1,ARAP2,ASAP3,CLTB,CLTCL1,DNM1L,EEA1,EHD2,EHD3,EHD4,EPN3,ERBB3,FGFR2,FGFR3,GIT1,GIT2,GRK5,GRK6,HGS,HLA-A,HLA-B,HLA-C,HLA-E,HLA-F,HRAS,HSPA8,ITCH,MDM2,MVB12A,NEDD4,PARD6A,PARD6G,PIP5K1C,PLD2,PRKCI,RAB11B,RAB11FIP2,RAB11FIP5,RAB4A,RABEP1,RBSN,STAM,TFRC,VPS28,VPS36,VPS37C,VTA1,WWP1	0.00242625	0.00718633	LIHC_gene_taxa_component_2	Overlapping with TCGA
LIHC-pathway-89	LIHC	PID_TELOMERASE_PATHWAY	AKT1,BLM,CCND1,DKC1,E2F1,FOS,HDAC1,HDAC2,JUN,MAPK1,MRE11,NCL,NR2F2,PTGES3,RAD1,RAD50,RBBP4,RBBP7,SAP30,SMG5,SP3,WRN,XRCC6	0.00246256	0.00722507	LIHC_gene_taxa_component_8
LIHC-pathway-90	LIHC	PID_SHP2_PATHWAY	ARHGAP35,FRS2,IFNG,IGF1R,IL2RA,IL2RB,IL2RG,IL6,IL6R,IRS1,JAK2,JAK3,LCK,LMO4,NOS3,NTF3,NTRK2,NTRK3,PAG1,STAT1,TEK	0.00344697	0.00983494	LIHC_gene_taxa_component_4	Overlapping with TCGA
LIHC-pathway-91	LIHC	KEGG_TYPE_II_DIABETES_MELLITUS	CACNA1C,GCK,HK2,HK3,IKBKB,IRS1,MAPK10,MTOR,PDX1,PIK3CD,PIK3CG,PIK3R3,PIK3R5,PKLR,PKM,PRKCD,SOCS1,SOCS3	0.00352121	0.00995543	LIHC_gene_taxa_component_4
LIHC-pathway-92	LIHC	KEGG_FOCAL_ADHESION	ACTB,ARHGAP35,BCL2,BIRC3,CCND2,CCND3,CHAD,COL1A1,COL1A2,COL3A1,COL4A1,COL4A2,COL5A1,COL6A1,COL6A2,COL6A3,COMP,FLNA,FLNC,FYN,HGF,IGF1R,ITGA2,ITGA3,ITGA4,ITGA8,ITGA9,ITGB4,ITGB6,ITGB7,ITGB8,LAMA2,LAMB1,LAMC2,MAPK10,MYL12A,MYL9,PAK1,PARVB,PARVG,PDGFRA,PDPK1,PGF,PIK3CD,PIK3CG,PIK3R3,PIK3R5,PRKCB,RAC2,RAC3,RELN,SPP1,SRC,THBS1,THBS2,THBS4,TLN2,TNXB,VASP,VAV1,VEGFC	0.00381902	0.0106843	LIHC_gene_taxa_component_4	Overlapping with TCGA
LIHC-pathway-93	LIHC	PID_PDGFRB_PATHWAY	ACTA2,ARHGAP35,ARPC1B,BAIAP2,BLK,CBL,DOK1,FGR,FYN,HCK,IQGAP1,JAK2,KSR1,LCK,LYN,MAPK10,MYOCD,NCK2,PAG1,PAK1,PIK3CD,PIK3CG,PIK3R3,PIK3R5,PIK3R6,PLA2G4A,PRKCD,RAB4A,SIPA1,SLA,SPHK1,SRC,SRF,STAT1,STAT5A,TAGLN,WASL,YWHAH,YWHAZ	0.00384771	0.0106843	LIHC_gene_taxa_component_4	Overlapping with TCGA
LIHC-pathway-94	LIHC	PID_IL2_STAT5_PATHWAY	BCL2,BCL2L1,CCND2,CCND3,FASLG,IL2RA,IL2RB,IL2RG,JAK3,LCK,PRF1,STAT5A	0.00415406	0.0112407	LIHC_gene_taxa_component_4	Overlapping with TCGA
LIHC-pathway-95	LIHC	PID_GLYPICAN_1PATHWAY	BLK,FGFR1,FGR,FYN,HCK,LCK,LYN,PLA2G2A,PRNP,SLIT2,SRC,TGFB1,TGFB3,TGFBR1	0.00415652	0.0112407	LIHC_gene_taxa_component_4
LIHC-pathway-96	LIHC	PID_INTEGRIN_CS_PATHWAY	ITGA2,ITGA3,ITGA4,ITGA8,ITGA9,ITGAD,ITGAL,ITGAM,ITGAX,ITGB2,ITGB4,ITGB6,ITGB7,ITGB8	0.00415652	0.0112407	LIHC_gene_taxa_component_4
LIHC-pathway-97	LIHC	KEGG_RIG_I_LIKE_RECEPTOR_SIGNALING_PATHWAY	CASP10,CASP8,CXCL10,CXCL8,DDX3Y,IKBKB,IKBKE,IKBKG,MAP3K1,MAPK10,MAPK11,MAPK13,MAPK14,MAVS,STING1,TKFC,TRIM25	0.00452538	0.0121327	LIHC_gene_taxa_component_4
LIHC-pathway-98	LIHC	KEGG_LINOLEIC_ACID_METABOLISM	CYP1A2,CYP2C18,CYP2C19,CYP2C8,CYP2C9,CYP2J2,CYP3A4,CYP3A43,CYP3A5,CYP3A7,PLA2G12A,PLA2G5	0.00474066	0.0126012	LIHC_gene_taxa_component_3
LIHC-pathway-99	LIHC	PID_ALPHA_SYNUCLEIN_PATHWAY	BLK,FGR,FYN,GRK5,HCK,LCK,LYN,PARK7,PLCB2,PPP2R5D,PRKCD,SNCA,SRC,SYK,UCHL1	0.00501637	0.01311	LIHC_gene_taxa_component_4
LIHC-pathway-100	LIHC	PID_INTEGRIN2_PATHWAY	CD40LG,FCGR2A,ICAM1,ICAM4,ITGAD,ITGAL,ITGAM,ITGAX,ITGB2,JAM3,PLAT,PLAU,PLAUR,THY1,VCAM1	0.00501637	0.01311	LIHC_gene_taxa_component_4
LIHC-pathway-101	LIHC	KEGG_INSULIN_SIGNALING_PATHWAY	ACACB,BAD,FASN,FLOT1,FLOT2,GYS1,HK3,HRAS,INPP5K,INSR,KRAS,MAP2K2,MAPK10,MAPK8,MKNK2,PDE3B,PHKA2,PHKG2,PIK3R3,PPP1CC,PPP1R3D,PRKAA1,PRKAA2,PRKAB2,PRKACA,PRKACB,PRKAG2,PRKAR1A,PRKCI,PTPRF,PYGB,RAPGEF1,RPS6KB2,RPTOR,SH2B2,SLC2A4,SOCS1,SOCS3,TRIP10,TSC2	0.00506707	0.0131321	LIHC_gene_taxa_component_2
LIHC-pathway-102	LIHC	PID_AVB3_INTEGRIN_PATHWAY	ADGRA2,CASP8,CBL,COL10A1,COL12A1,COL14A1,COL15A1,COL16A1,COL1A1,COL1A2,COL3A1,COL4A1,COL5A1,COL6A1,COL6A2,COL6A3,COL7A1,COL8A1,COL8A2,COL9A2,CSF1,CSF1R,EDIL3,IGF1R,IRS1,MFGE8,SPP1,SRC	0.00514062	0.0132127	LIHC_gene_taxa_component_4
LIHC-pathway-103	LIHC	PID_ENDOTHELIN_PATHWAY	ADCY1,ADCY3,ADCY4,ADCY5,ADCY7,COL1A2,COL3A1,CYSLTR1,EDNRA,GNA15,GNAZ,JAK2,MAPK14,PLA2G4A,PLCB2,PRKCB,PRKCD,PRKCH,PRKCQ,SLC9A1,SLC9A3,SRC,TRPC6	0.0054885	0.0139912	LIHC_gene_taxa_component_4
LIHC-pathway-104	LIHC	PID_ATF2_PATHWAY	BRCA1,CCNA2,CCND1,CDK4,DUSP1,DUSP10,FOS,GADD45A,HES1,IL6,JDP2,JUN,JUNB,JUND,MAPK1,MAPK11,MAPK14,MMP2,POU2F1,PRKCA,SELE	0.00568705	0.0143794	LIHC_gene_taxa_component_8
LIHC-pathway-105	LIHC	KEGG_BASE_EXCISION_REPAIR	FEN1,LIG1,NEIL1,NEIL3,PARP1,PCNA,POLD1,POLD3,POLD4,POLE2,POLE3,TDG,UNG	0.00601307	0.0150812	LIHC_gene_taxa_component_8
LIHC-pathway-106	LIHC	PID_FOXO_PATHWAY	CAT,CCNB1,CDK2,CSNK1D,CSNK1E,G6PC1,GADD45A,KAT2B,MST1,PLK1,RAN,RBL2,SFN,YWHAH,YWHAQ,YWHAZ,ZFAND5	0.00645733	0.0158305	LIHC_gene_taxa_component_3
LIHC-pathway-107	LIHC	PID_EPO_PATHWAY	BCL2,BCL2L1,BTK,CBL,JAK2,LYN,MAPK14,PTPN6,SH2B3,SOCS3,STAT1,STAT5A,TEC,TRPC6	0.00646453	0.0158305	LIHC_gene_taxa_component_4
LIHC-pathway-108	LIHC	KEGG_HEDGEHOG_SIGNALING_PATHWAY	BMP5,CSNK1D,CSNK1G1,DHH,FBXW11,GAS1,GLI2,GLI3,HHIP,IHH,PRKACA,PRKX,PTCH2,RAB23,SHH,WNT3,WNT4,WNT9B	0.00674653	0.016392	LIHC_gene_taxa_component_8	Overlapping with TCGA
LIHC-pathway-109	LIHC	KEGG_NEUROACTIVE_LIGAND_RECEPTOR_INTERACTION	ADORA3,ADRA1D,ADRA2A,ADRB2,APLNR,C3AR1,C5AR1,CALCRL,CHRM4,CYSLTR1,DRD1,EDNRA,F2R,F2RL1,F2RL2,F2RL3,FPR1,FPR2,FPR3,GABBR1,GABRP,GIPR,GLP2R,GRM8,GRPR,GZMA,HRH2,HTR2B,HTR7,LPAR1,LPAR2,LPAR6,NMUR1,NPY5R,OPRL1,OXTR,P2RX1,P2RX4,P2RX5,P2RY1,P2RY10,P2RY13,P2RY14,P2RY6,PTAFR,PTGDR,PTGER1,PTGER2,PTGER4,PTH1R,S1PR3,S1PR4,S1PR5,TBXA2R,THRB	0.00683809	0.0164237	LIHC_gene_taxa_component_4	Overlapping with TCGA
LIHC-pathway-110	LIHC	PID_P38_ALPHA_BETA_PATHWAY	BLK,DUSP8,FGR,FYN,HCK,LCK,LYN,MAPK11,MAPK14,PAK1,RALB,SRC	0.0068652	0.0164237	LIHC_gene_taxa_component_4
LIHC-pathway-111	LIHC	PID_P38_MKK3_6PATHWAY	ATM,CCM2,GADD45B,GADD45G,MAP3K1,MAP3K10,MAP3K4,MAP3K5,MAP3K6,TAOK1,TRAF2	0.00700448	0.016629	LIHC_gene_taxa_component_2
LIHC-pathway-112	LIHC	KEGG_PURINE_METABOLISM	ADCY4,ADCY6,ADPRM,ADSL,AK1,ALLC,ATIC,CANT1,DCK,GART,GMPS,GUCY1A1,GUCY1B1,GUCY2C,GUK1,IMPDH2,NME3,NPR1,NUDT9,PAICS,PAPSS1,PDE10A,PDE1A,PDE2A,PDE3B,PDE7B,POLA1,POLA2,POLD1,POLD3,POLD4,POLE2,POLE3,POLR1A,POLR2J2,POLR2J3,POLR3A,POLR3C,POLR3K,PPAT,PRIM1,PRIM2,PRPS1,RRM1,RRM2,XDH	0.00776746	0.0183006	LIHC_gene_taxa_component_8
LIHC-pathway-113	LIHC	KEGG_GNRH_SIGNALING_PATHWAY	ADCY1,ADCY3,ADCY4,ADCY5,ADCY7,CACNA1C,GNAS,HBEGF,ITPR1,ITPR2,ITPR3,MAP3K1,MAPK10,MAPK11,MAPK13,MAPK14,MAPK7,MMP14,MMP2,PLA2G12A,PLA2G2A,PLA2G2D,PLA2G4A,PLCB2,PLCB4,PRKCB,PRKCD,PRKX,SRC	0.0085499	0.0199926	LIHC_gene_taxa_component_4
LIHC-pathway-114	LIHC	KEGG_GLYCOSPHINGOLIPID_BIOSYNTHESIS_LACTO_AND_NEOLACTO_SERIES	B3GNT3,B3GNT5,B4GALT1,B4GALT2,B4GALT4,FUT1,FUT2,FUT4,ST3GAL3,ST3GAL4,ST8SIA1	0.00883897	0.0205143	LIHC_gene_taxa_component_4
LIHC-pathway-115	LIHC	KEGG_PROXIMAL_TUBULE_BICARBONATE_RECLAMATION	ATP1A1,ATP1B3,CA2,GLS2,MDH1,PCK1,PCK2,SLC25A10,SLC38A3,SLC4A4	0.00906588	0.0208851	LIHC_gene_taxa_component_3
LIHC-pathway-116	LIHC	PID_TRKR_PATHWAY	CCND1,CRK,CRKL,DNAJA3,FRS2,MAPK1,MCF2L,NEDD4L,NGF,NGFR,NRAS,NTF3,NTRK2,NTRK3,PRKCI,PRKCZ,RAPGEF1,RASA1,SHC2,TIAM1	0.00985851	0.0225441	LIHC_gene_taxa_component_8
LIHC-pathway-117	LIHC	PID_HDAC_CLASSII_PATHWAY	BCOR,GATA2,HDAC11,HDAC6,HDAC7,HSP90AA1,NR3C1,RAN,RANGAP1,SRF,TUBA1B,XPO1	0.0105415	0.02393	LIHC_gene_taxa_component_5
LIHC-pathway-118	LIHC	KEGG_HISTIDINE_METABOLISM	ACY3,ALDH1B1,ALDH2,ALDH7A1,ALDH9A1,AMDHD1,ASPA,FTCD,HNMT,MAOA,MAOB,UROC1	0.0109444	0.0246646	LIHC_gene_taxa_component_3
LIHC-pathway-119	LIHC	PID_IL2_1PATHWAY	BCL2,DOK2,FYN,IFNG,IKZF3,IL2RA,IL2RB,IL2RG,IRS1,JAK3,LCK,MAPK11,MAPK14,PPP2R5D,PRKCB,SOCS1,SOCS3,STAT1,STAT5A,SYK	0.0112411	0.0251509	LIHC_gene_taxa_component_4	Overlapping with TCGA
LIHC-pathway-120	LIHC	PID_NFAT_3PATHWAY	AKAP5,BAD,CSNK2A1,KPNA2,KPNB1,MAP3K1,MAPK14,NFATC1,NR4A1,PRKACA,PRKCA,PRKCH,PRKCZ,RAN,RCAN2,XPO1,YWHAG,YWHAQ	0.012479	0.0277213	LIHC_gene_taxa_component_8
LIHC-pathway-121	LIHC	PID_SMAD2_3NUCLEAR_PATHWAY	AR,CBFB,CDK2,CDK4,CDKN1A,CEBPB,E2F4,ESR1,HDAC1,HDAC2,HNF4A,KAT2B,LAMC1,MED15,NR3C1,PIAS3,RBBP4,RBL1,RUNX1,SMAD2,SP3,TCF3,TGIF2	0.0126752	0.0279573	LIHC_gene_taxa_component_3
LIHC-pathway-122	LIHC	PID_INTEGRIN1_PATHWAY	COL1A1,COL1A2,COL3A1,COL4A1,COL5A1,COL6A1,COL6A2,COL6A3,COL7A1,FBN1,ITGA2,ITGA3,ITGA4,ITGA8,ITGA9,JAM2,LAMA2,LAMB1,LAMC2,MDK,PLAU,PLAUR,SPP1,TGM2,THBS1,THBS2,VCAM1	0.0131968	0.0287546	LIHC_gene_taxa_component_4	Overlapping with TCGA
LIHC-pathway-123	LIHC	PID_EPHA_FWDPATHWAY	BLK,CBL,EFNA5,EPHA3,EPHA4,FGR,FYN,HCK,LCK,LYN,PIK3CG,PIK3R5,PIK3R6,SRC	0.0140512	0.0303468	LIHC_gene_taxa_component_4	Overlapping with TCGA
LIHC-pathway-124	LIHC	PID_ANTHRAX_PATHWAY	ANTXR1,ANTXR2,CASP1,DEFA1,IL18,IL1B,NLRP1,PGR,VCAM1	0.0147108	0.0315521	LIHC_gene_taxa_component_4
LIHC-pathway-125	LIHC	KEGG_PRION_DISEASES	BAX,C1QA,C1QB,C1QC,C7,C9,CCL5,FYN,HSPA1A,IL1B,IL6,NOTCH1,PRKX,PRNP,SOD1	0.0153549	0.0327081	LIHC_gene_taxa_component_4
LIHC-pathway-126	LIHC	KEGG_ARACHIDONIC_ACID_METABOLISM	CBR1,CYP2C19,CYP2C9,CYP2E1,CYP2J2,CYP4A11,CYP4A22,CYP4F2,CYP4F3,EPHX2,GGT6,GGT7,GPX1,GPX3,GPX4,PLA2G12A,PLA2G12B,PLA2G1B,PTGS1,PTGS2	0.0159531	0.0337512	LIHC_gene_taxa_component_10
LIHC-pathway-127	LIHC	KEGG_ADIPOCYTOKINE_SIGNALING_PATHWAY	ACACB,ACSL3,ADIPOR1,CAMKK1,IKBKG,MAPK10,MAPK8,POMC,PRKAA1,PRKAA2,PRKAB2,PRKAG2,RXRA,SLC2A4,SOCS3,STAT3,TNFRSF1A,TNFRSF1B,TRADD,TRAF2	0.0181435	0.0381258	LIHC_gene_taxa_component_2
LIHC-pathway-128	LIHC	PID_TNF_PATHWAY	BAG4,BIRC2,IKBKG,MAP2K3,MAP3K1,PRKCI,RACK1,SMPD1,SQSTM1,TAB2,TNFAIP3,TNFRSF1A,TNIK,TRADD,TXN	0.0183485	0.0382979	LIHC_gene_taxa_component_7
LIHC-pathway-129	LIHC	PID_HDAC_CLASSI_PATHWAY	CHD3,GATA2,HDAC11,HDAC2,HDAC6,HDAC7,KAT2B,PPARG,PRKACA,PRMT5,RAN,RANGAP1,RBBP7,SIRT1,SIRT3,STAT3,XPO1,ZFPM1	0.0186228	0.0386113	LIHC_gene_taxa_component_5
LIHC-pathway-130	LIHC	PID_TAP63_PATHWAY	ADA,BAX,BBC3,DHRS3,EGR2,FDXR,GDF15,GPX2,IKBKB,ITGA3,ITGB4,JAG1,MFGE8,OGG1,PERP,PMAIP1,PML,PRKCD,SMARCD3,TFAP2C	0.0192567	0.0396612	LIHC_gene_taxa_component_4
LIHC-pathway-131	LIHC	PID_PRL_SIGNALING_EVENTS_PATHWAY	CCNA2,CCNE1,CDK2,CDKN1A,MAPK3,PTP4A1,PTP4A3,SRC,TUBA1B	0.019671	0.0402479	LIHC_gene_taxa_component_3
LIHC-pathway-132	LIHC	KEGG_OXIDATIVE_PHOSPHORYLATION	ATP5F1D,ATP5F1E,ATP5ME,ATP5PD,ATP6AP1,ATP6V0A1,ATP6V0C,ATP6V0D1,ATP6V0E2,ATP6V1C1,ATP6V1C2,ATP6V1F,ATP6V1G1,ATP6V1H,COX4I1,COX6A1,COX7A2,COX7B,COX7C,LHPP,NDUFA1,NDUFA11,NDUFA7,NDUFB1,NDUFB10,NDUFB7,NDUFB9,NDUFS7,NDUFS8,NDUFV1,UQCRC1,UQCRFS1,UQCRH	0.0211227	0.0426283	LIHC_gene_taxa_component_7
LIHC-pathway-133	LIHC	PID_ECADHERIN_NASCENT_AJ_PATHWAY	AFDN,AP1M1,CCND1,CDH1,CSNK2A2,CTNNB1,ITGAE,ITGB7,JUP,NCKAP1,PIP5K1C,TIAM1,VAV2	0.0213278	0.0426283	LIHC_gene_taxa_component_7
LIHC-pathway-134	LIHC	PID_HES_HEY_PATHWAY	AR,ASCL1,E2F1,GHR,HDAC1,HEY2,HIF1A,KDM1A,KDR,MYB,NCOR2,PARP1,RBBP8,RCAN1,TCF3	0.0213456	0.0426283	LIHC_gene_taxa_component_3
LIHC-pathway-135	LIHC	KEGG_TASTE_TRANSDUCTION	ADCY6,CACNA1A,GNAS,KCNB1,PRKACA,PRKACB,SCNN1A,TAS1R3	0.0213827	0.0426283	LIHC_gene_taxa_component_7
LIHC-pathway-136	LIHC	PID_P73PATHWAY	AFP,BAK1,BAX,BRCA2,BUB1,BUB3,CASP2,CCNA2,CCNB1,CCNE2,CDK1,CDK2,CDKN1A,CHEK1,FAS,FBXO45,HAGH,HEY2,PEA15,PLK1,RAD51,S100A2,SFN,TUBA1A	0.0225172	0.0446042	LIHC_gene_taxa_component_3
LIHC-pathway-137	LIHC	PID_CASPASE_PATHWAY	ARHGDIB,BAX,BCL2,BIRC3,CASP1,CASP10,CASP4,CASP7,CASP8,CRADD,GAS2,GSN,GZMB,MAP3K1,PRF1,TFAP2A,VIM	0.0230629	0.0451104	LIHC_gene_taxa_component_4
LIHC-pathway-138	LIHC	PID_PTP1B_PATHWAY	BLK,CSF1,CSF1R,DOK1,FCGR2A,FGR,FYN,HCK,IRS1,JAK2,LAT,LCK,LYN,SOCS3,SRC,STAT5A,TRPV6	0.0230629	0.0451104	LIHC_gene_taxa_component_4
LIHC-pathway-139	LIHC	PID_VEGFR1_PATHWAY	AKT1,CBL,CD2AP,HIF1A,MAPK1,PDPK1,PGF,PRKACA,PRKCA,RASA1,SHC2	0.0235952	0.0458631	LIHC_gene_taxa_component_8
LIHC-pathway-140	LIHC	KEGG_HYPERTROPHIC_CARDIOMYOPATHY_HCM	ACTB,CACNA1C,CACNA2D1,CACNA2D4,CACNB1,CACNB3,DES,IL6,ITGA2,ITGA3,ITGA4,ITGA8,ITGA9,ITGB4,ITGB6,ITGB7,ITGB8,LAMA2,MYL3,SGCA,SLC8A1,TGFB1,TGFB3,TPM2,TPM4	0.0250233	0.048337	LIHC_gene_taxa_component_4
LIHC-pathway-141	LIHC	PID_GMCSF_PATHWAY	CCL2,CSF2RA,CSF2RB,IKBKB,IRF8,JAK2,LYN,OSM,PIM1,STAT1,STAT5A,SYK,YWHAZ	0.0255177	0.0489877	LIHC_gene_taxa_component_4
LIHC-pathway-142	LIHC	PID_ILK_PATHWAY	AKT1,AURKA,CCND1,CKAP5,CTNNB1,JUN,LIMS1,LIMS2,MYL9,PARP1,PPP1R14A,RUVBL1,TACC3,XPO1	0.0269713	0.0514606	LIHC_gene_taxa_component_8
LIHC-pathway-143	LIHC	KEGG_HUNTINGTONS_DISEASE	ATP5F1D,ATP5PD,ATP5PF,CLTB,COX4I1,COX5B,COX6A1,CREB3L3,CYCS,DNALI1,GPX1,HDAC2,NDUFA5,NDUFA7,NDUFB10,NDUFB6,NDUFS7,NDUFS8,NDUFV1,NDUFV2,PLCB1,POLR2B,POLR2E,POLR2J,POLR2J2,POLR2J3,PPARG,RCOR1,SDHA,SDHB,SDHD,SLC25A4,SOD1,SOD2,TGM2,UQCR11,UQCRC1,UQCRQ	0.0272787	0.0516793	LIHC_gene_taxa_component_5
LIHC-pathway-144	LIHC	PID_HEDGEHOG_GLI_PATHWAY	AKT1,CSNK1D,CSNK1G1,FBXW11,GLI2,GLI3,HDAC1,HDAC2,PRKACA,RAB23,RBBP4,RBBP7,SAP30,SHH,XPO1	0.0274183	0.0516793	LIHC_gene_taxa_component_8
LIHC-pathway-145	LIHC	PID_CXCR3_PATHWAY	CXCL10,CXCL11,CXCL9,CXCR3,GNAZ,GNG2,ITGAL,ITGB2,MAPK11,MAPK14,MTOR,PDPK1,PIK3CD,PIK3R3,SRC	0.0283506	0.0531148	LIHC_gene_taxa_component_4
LIHC-pathway-146	LIHC	KEGG_PARKINSONS_DISEASE	ATP5F1D,ATP5PF,ATP5PO,COX5B,COX7C,NDUFA2,NDUFA4L2,NDUFA5,NDUFB1,NDUFB6,NDUFB7,NDUFC1,NDUFC2,NDUFS7,NDUFV1,NDUFV2,PINK1,PPID,SDHA,SDHB,SDHD,SLC25A4,UBA7,UBB,UQCR11,UQCRC1,UQCRFS1,UQCRQ	0.0302217	0.0562812	LIHC_gene_taxa_component_3
LIHC-pathway-147	LIHC	KEGG_LONG_TERM_DEPRESSION	GNAS,GNAZ,GUCY1A1,GUCY1A2,GUCY1B1,IGF1R,ITPR1,ITPR2,ITPR3,LYN,PLA2G12A,PLA2G2A,PLA2G2D,PLA2G4A,PLCB2,PLCB4,PRKCB,PRKG1,RYR1	0.0309036	0.0572085	LIHC_gene_taxa_component_4
LIHC-pathway-148	LIHC	PID_EPHRINB_REV_PATHWAY	BLK,CXCR4,FGR,FYN,HCK,LCK,LYN,NCK2,PTPN13,RGS3,SRC,TIAM1	0.0329813	0.0603364	LIHC_gene_taxa_component_4
LIHC-pathway-149	LIHC	PID_SYNDECAN_4_PATHWAY	ADAM12,CCL5,CXCL12,CXCR4,FGFR1,FZD7,GIPC1,MDK,MMP9,PRKCD,SDC4,THBS1	0.0329813	0.0603364	LIHC_gene_taxa_component_4
LIHC-pathway-150	LIHC	KEGG_CARDIAC_MUSCLE_CONTRACTION	ATP1A1,ATP1B2,ATP1B3,CACNA1C,CACNA2D1,CACNB3,COX4I2,COX5B,COX6C,COX7A1,COX7B,SLC9A6,TNNT2,TPM1,TPM3,UQCR10,UQCR11,UQCRB,UQCRQ	0.0341802	0.062164	LIHC_gene_taxa_component_8
LIHC-pathway-151	LIHC	PID_NFKAPPAB_CANONICAL_PATHWAY	ATM,BIRC2,IKBKG,MALT1,RIPK2,TNFAIP3,TNFRSF1A,XPO1	0.0346989	0.0627404	LIHC_gene_taxa_component_7
LIHC-pathway-152	LIHC	PID_NOTCH_PATHWAY	CBL,CCND1,CDKN1A,DLL1,DLL4,ENO1,FURIN,GATA3,HDAC1,JAG2,KDM1A,MIB1,NCSTN,NOTCH4,RBBP8,SKP2	0.0355691	0.0639422	LIHC_gene_taxa_component_8
LIHC-pathway-153	LIHC	KEGG_APOPTOSIS	AIFM1,BAX,BCL2,BCL2L1,BIRC3,CASP10,CASP7,CASP8,CSF2RB,ENDOD1,FASLG,IKBKB,IKBKG,IL1B,IRAK3,PIK3CD,PIK3CG,PIK3R3,PIK3R5,PPP3CC,PRKAR2A,PRKAR2B,PRKX,TNFRSF10C	0.0374885	0.0670053	LIHC_gene_taxa_component_4
LIHC-pathway-154	LIHC	KEGG_VASOPRESSIN_REGULATED_WATER_REABSORPTION	ADCY6,ADCY9,ARHGDIA,CREB3L3,DCTN1,DCTN2,DYNC1H1,DYNC2H1,GNAS,PRKACA,PRKACB,RAB11B	0.0380247	0.0671913	LIHC_gene_taxa_component_7
LIHC-pathway-155	LIHC	PID_P38_ALPHA_BETA_DOWNSTREAM_PATHWAY	CEBPB,CSNK2A2,ELK4,ESR1,HSPB1,KRT8,MAPKAPK2,MAPKAPK3,NOS2,RPS6KA5,SLC9A1,TP53	0.0380247	0.0671913	LIHC_gene_taxa_component_7
LIHC-pathway-156	LIHC	PID_LYSOPHOSPHOLIPID_PATHWAY	ADCY1,ADCY3,ADCY4,ADCY5,ADCY7,CXCL8,GNA15,GNAZ,GNG2,HBEGF,IL6,LPAR1,LPAR2,LYN,MMP2,MMP9,PRKCD,SRC,TIAM1	0.0388069	0.0681861	LIHC_gene_taxa_component_4
LIHC-pathway-157	LIHC	PID_INTEGRIN_A9B1_PATHWAY	ADAM12,ADAM8,CSF2RA,ITGA9,NOS2,SPP1,SRC,TGM2,VCAM1,VEGFC	0.0398481	0.0692333	LIHC_gene_taxa_component_4
LIHC-pathway-158	LIHC	PID_TCR_CALCIUM_PATHWAY	BATF3,CD40LG,FASLG,IFNG,IL2RA,JUNB,NFATC1,NFATC2,PTGS2,RCAN2	0.0398481	0.0692333	LIHC_gene_taxa_component_4
LIHC-pathway-159	LIHC	KEGG_BASAL_TRANSCRIPTION_FACTORS	GTF2A1,GTF2H2,GTF2H3,TAF1,TAF13,TAF7,TAF9,TAF9B	0.0403833	0.0697734	LIHC_gene_taxa_component_2
LIHC-pathway-160	LIHC	PID_P53_DOWNSTREAM_PATHWAY	BAK1,BAX,BBC3,BCL2,BCL2A1,BCL2L1,BCL2L14,BNIP3L,BTG2,CASP1,CASP10,CCNG1,CX3CL1,DDIT4,DUSP5,FDXR,GDF15,HDAC2,HGF,HIC1,LIF,MCL1,MMP2,NDRG1,PCBP4,PERP,PLK3,PMAIP1,PML,PRDM1,PYCARD,SH2D1A,SPP1,TAP1,TGFA,TIGAR,TNFRSF10C,TSC2,VCAN,ZNF385A	0.0418186	0.0715968	LIHC_gene_taxa_component_4
LIHC-pathway-161	LIHC	PID_ERBB1_DOWNSTREAM_PATHWAY	ARF4,ARPC1B,BAIAP2,BCL2L1,CHN2,F2RL2,IQGAP1,KSR1,MAP3K1,MAPK7,MEF2C,MTOR,PDPK1,PIK3CD,PIK3R3,PPP2R2A,PRKCD,RALGDS,RPS6KA4,SH2D2A,SLC9A1,SRC,SRF,STAT1,WASL,YWHAH,YWHAZ,ZFP36	0.0418991	0.0715968	LIHC_gene_taxa_component_4
LIHC-pathway-162	LIHC	PID_INSULIN_PATHWAY	CAV1,DOK1,EXOC1,EXOC4,EXOC6,INSR,NCK2,PARD6A,PDPK1,PIK3R1,RHOQ,SORBS1,TRIP10	0.0436581	0.0739117	LIHC_gene_taxa_component_6
LIHC-pathway-163	LIHC	PID_LKB1_PATHWAY	BRSK1,CTSD,ESR1,MAP2,MAPT,PRKAA1,PRKAA2,PRKACA,PSEN2,RPTOR,SMAD4,STK11IP,TP53,YWHAQ,YWHAZ	0.0437291	0.0739117	LIHC_gene_taxa_component_7
LIHC-pathway-164	LIHC	PID_DELTA_NP63_PATHWAY	ADA,ATM,BRCA2,CCNB2,CEBPD,FASN,GPX2,HELLS,HES1,ITCH,RACK1,STXBP4,TOP2A,TP63,VDR,YAP1	0.0448337	0.0753692	LIHC_gene_taxa_component_7
LIHC-pathway-165	LIHC	PID_NCADHERIN_PATHWAY	CTNNB1,DCTN1,GJA1,GSN,JUP,KIF5B,LRP5,MAPK8,PIP5K1C,ROCK1	0.0451176	0.0754385	LIHC_gene_taxa_component_7
LIHC-pathway-166	LIHC	PID_IFNG_PATHWAY	CASP1,CBL,IFNG,IL1B,IRF1,IRF9,JAK2,MAP3K1,MTOR,PRKCD,SMAD7,SOCS1,STAT1	0.0463471	0.0770227	LIHC_gene_taxa_component_4
LIHC-pathway-167	LIHC	KEGG_VEGF_SIGNALING_PATHWAY	MAPK11,MAPK13,MAPK14,NFATC1,NFATC2,NOS3,PIK3CD,PIK3CG,PIK3R3,PIK3R5,PLA2G12A,PLA2G2A,PLA2G2D,PLA2G4A,PPP3CC,PRKCB,PTGS2,RAC2,RAC3,SH2D2A,SPHK1,SRC	0.0465603	0.0770227	LIHC_gene_taxa_component_4	Overlapping with TCGA
LIHC-pathway-168	LIHC	KEGG_GLYCEROPHOSPHOLIPID_METABOLISM	ACHE,AGPAT2,CDIPT,CRLS1,DGKH,DGKI,DGKQ,DGKZ,ETNK1,ETNK2,GPAM,GPD1,JMJD7-PLA2G4B,LCLAT1,PCYT2,PLA2G12B,PLA2G15,PLA2G1B,PLA2G2A,PLA2G4B,PLD2,PLPP1,PTDSS2,TAFAZZIN	0.0474403	0.0780631	LIHC_gene_taxa_component_2
LIHC-pathway-169	LIHC	KEGG_GALACTOSE_METABOLISM	AKR1B1,G6PC1,GAA,GALT,GLA,GLB1,PFKP,PGM1,PGM2,UGP2	0.0498053	0.0815234	LIHC_gene_taxa_component_10
LIHC-pathway-170	LIHC	KEGG_GLYCEROLIPID_METABOLISM	AGPAT2,AGPAT3,AKR1B1,ALDH1B1,ALDH2,ALDH7A1,ALDH9A1,DGAT2,DGKH,DGKI,GK,GLA,GPAT4,LIPC,PLPP1,PLPP2,TKFC	0.0520144	0.0846936	LIHC_gene_taxa_component_10
LIHC-pathway-171	LIHC	PID_RAC1_PATHWAY	ARHGDIA,ARPC1B,BCAR1,CDH1,CFL1,CTNNB1,LIMK1,MAP2K3,MAP2K6,MAP3K1,MAPK8,NCKAP1,PIP5K1C,RACGAP1,STAT3,WASF1	0.0567502	0.0919235	LIHC_gene_taxa_component_7
LIHC-pathway-172	LIHC	KEGG_NEUROTROPHIN_SIGNALING_PATHWAY	ARHGDIB,BAX,BCL2,FASLG,FRS2,IKBKB,IRAK3,IRS1,MAP3K1,MAPK10,MAPK11,MAPK13,MAPK14,MAPK7,NFKBIE,NGFR,NTF3,NTRK2,NTRK3,PDPK1,PIK3CD,PIK3CG,PIK3R3,PIK3R5,PRKCD,RPS6KA2,RPS6KA4,SH2B2,SH2B3,SORT1,YWHAH,YWHAZ	0.0600177	0.0959774	LIHC_gene_taxa_component_4
LIHC-pathway-173	LIHC	KEGG_ACUTE_MYELOID_LEUKEMIA	FLT3,IKBKB,IKBKG,KIT,LEF1,MTOR,PIK3CD,PIK3CG,PIK3R3,PIK3R5,PIM1,PIM2,PML,RUNX1,RUNX1T1,SPI1,STAT5A	0.0601843	0.0959774	LIHC_gene_taxa_component_4
LIHC-pathway-174	LIHC	PID_MET_PATHWAY	AKT1,ARHGEF4,BAD,CBL,CRK,CRKL,CTNNB1,ETS1,HGF,JUN,KPNB1,MAP3K1,MAPK1,PAK4,PDPK1,PRKCI,PRKCZ,RAPGEF1,RPTOR,SH3KBP1	0.0603108	0.0959774	LIHC_gene_taxa_component_8
LIHC-pathway-175	LIHC	KEGG_RNA_DEGRADATION	CNOT1,CNOT10,CNOT6,CNOT7,CNOT9,DCP2,DCPS,EDC3,ENO1,HSPD1,XRN2	0.0604874	0.0959774	LIHC_gene_taxa_component_8
LIHC-pathway-176	LIHC	PID_INSULIN_GLUCOSE_PATHWAY	GYS1,INSR,PPP1CC,PRKCI,SLC2A4,STXBP4,TBC1D4,TRIP10,YWHAQ	0.0614265	0.0969728	LIHC_gene_taxa_component_2
LIHC-pathway-177	LIHC	KEGG_SELENOAMINO_ACID_METABOLISM	AHCYL2,CBS,GGT7,HEMK1,MAT2A,METTL6,SCLY,SEPHS1,SEPHS2,TRMT11	0.0624262	0.0980532	LIHC_gene_taxa_component_7
LIHC-pathway-178	LIHC	PID_AJDISS_2PATHWAY	ADAM10,CBLL1,CDH2,CTNNB1,DSP,GNA13,HGS,HRAS,IGF2,PTPN6,ROBO1,TIAM1,ZBTB33	0.0627859	0.0981227	LIHC_gene_taxa_component_2
LUAD-pathway-01	LUAD	KEGG_RIBOSOME	FAU,RPL10A,RPL11,RPL12,RPL13,RPL13A,RPL14,RPL19,RPL23,RPL24,RPL27,RPL27A,RPL28,RPL30,RPL31,RPL32,RPL34,RPL35,RPL35A,RPL36,RPL36A,RPL37,RPL37A,RPL38,RPL39,RPL41,RPL5,RPL7,RPL7A,RPLP1,RPLP2,RPS11,RPS12,RPS13,RPS15,RPS16,RPS17,RPS18,RPS19,RPS2,RPS20,RPS23,RPS24,RPS25,RPS29,RPS3,RPS6,RPS7,RPS9,UBA52	4.20329e-33	5.59038e-31	LUAD_gene_taxa_component_9		0.541
LUAD-pathway-02	LUAD	KEGG_SYSTEMIC_LUPUS_ERYTHEMATOSUS	H2AC13,H2AC8,H2BC11,H2BC21,H2BC6,H2BC7,H2BC8,H2BC9,H3C10,H3C4,H4C5,H4C8	1.56687e-08	1.04197e-06	LUAD_gene_taxa_component_7	Overlapping with TCGA
LUAD-pathway-03	LUAD	KEGG_HUNTINGTONS_DISEASE	AP2S1,APAF1,ATP5F1D,ATP5MC2,BBC3,CLTA,COX5B,COX6B1,COX6C,GPX1,NDUFA1,NDUFA2,NDUFA3,NDUFA4,NDUFB2,NDUFB6,NDUFB7,NDUFS5,POLR2I,POLR2J,POLR2K,POLR2L,SLC25A6,SP1,UQCR10,UQCRQ	1.89668e-06	8.40862e-05	LUAD_gene_taxa_component_9	Overlapping with TCGA
LUAD-pathway-04	LUAD	KEGG_OXIDATIVE_PHOSPHORYLATION	ATP5F1D,ATP5MC2,ATP5MF,ATP6V0C,COX5B,COX6B1,COX6C,NDUFA1,NDUFA11,NDUFA2,NDUFA3,NDUFA4,NDUFB2,NDUFB6,NDUFB7,NDUFS5,TCIRG1,UQCR10,UQCRQ	5.31321e-06	0.000176664	LUAD_gene_taxa_component_9	Overlapping with TCGA
LUAD-pathway-05	LUAD	KEGG_PARKINSONS_DISEASE	APAF1,ATP5F1D,ATP5MC2,COX5B,COX6B1,COX6C,NDUFA1,NDUFA2,NDUFA3,NDUFA4,NDUFB2,NDUFB6,NDUFB7,NDUFS5,PARK7,SLC25A6,UQCR10,UQCRQ	1.40213e-05	0.000372967	LUAD_gene_taxa_component_9
LUAD-pathway-06	LUAD	KEGG_ALZHEIMERS_DISEASE	ADAM10,ADAM17,APAF1,ATP5F1D,ATP5MC2,BAD,CALML6,COX5B,COX6B1,COX6C,NDUFA1,NDUFA2,NDUFA3,NDUFA4,NDUFB2,NDUFB6,NDUFB7,NDUFS5,PSENEN,UQCR10,UQCRQ	0.000215236	0.00477106	LUAD_gene_taxa_component_9	Overlapping with TCGA
LUAD-pathway-07	LUAD	KEGG_SPLICEOSOME	CCDC12,CDC40,LSM4,LSM7,PPIE,PRPF6,SF3A2,SF3B1,SNRNP70,SNRPA,SNRPB,SNRPF,SRSF4,TXNL4A,U2AF1,XAB2	0.000358668	0.0068147	LUAD_gene_taxa_component_9	Overlapping with TCGA
LUAD-pathway-08	LUAD	KEGG_P53_SIGNALING_PATHWAY	CCND1,CDK2,CDKN2A,CHEK1,CYCS,RRM2B	0.000810037	0.0134669	LUAD_gene_taxa_component_10
LUAD-pathway-09	LUAD	PID_KIT_PATHWAY	BAD,CBL,GRAP2,GRB2,JAK2,KITLG,PTPRO,SOCS1,SOS1	0.00214236	0.0295649	LUAD_gene_taxa_component_6	Overlapping with TCGA
LUAD-pathway-10	LUAD	KEGG_UBIQUITIN_MEDIATED_PROTEOLYSIS	ANAPC1,CDC27,CUL5,ELOB,ELOC,FBXW11,FZR1,HERC2,HERC3,MAP3K1,RCHY1,SOCS1,STUB1,TRIP12,UBE2M	0.00240968	0.0295649	LUAD_gene_taxa_component_9	Overlapping with TCGA
LUAD-pathway-11	LUAD	KEGG_BASE_EXCISION_REPAIR	APEX2,MUTYH,PARP4,PCNA,SMUG1	0.0026101	0.0295649	LUAD_gene_taxa_component_5	Overlapping with TCGA
LUAD-pathway-12	LUAD	KEGG_RENAL_CELL_CARCINOMA	ARNT,CRK,ELOB,ELOC,HGF,HRAS,MAP2K2,PAK2,PIK3CG,PTPN11,SOS1,VEGFB	0.00266751	0.0295649	LUAD_gene_taxa_component_9	Overlapping with TCGA
LUAD-pathway-13	LUAD	PID_IL3_PATHWAY	CNKSR1,CSF2RB,GRB2,HDAC1,JAK2,STAT5B	0.0029057	0.0297275	LUAD_gene_taxa_component_6	Overlapping with TCGA
LUAD-pathway-14	LUAD	PID_TCR_PATHWAY	BCL10,CBL,CD80,CDC42,FYB1,GRAP2,GRB2,NCK1,PLCG1,SOS1	0.00391554	0.0371976	LUAD_gene_taxa_component_6	Overlapping with TCGA
LUAD-pathway-15	LUAD	PID_INSULIN_PATHWAY	CRK,EIF4EBP1,EXOC5,HRAS,NCK1,PTPN11,RASA1,SOS1	0.00577115	0.0483469	LUAD_gene_taxa_component_9
LUAD-pathway-16	LUAD	KEGG_CITRATE_CYCLE_TCA_CYCLE	IDH2,IDH3B,MDH2,PC,SUCLA2	0.0062588	0.0483469	LUAD_gene_taxa_component_6
LUAD-pathway-17	LUAD	PID_P53_REGULATION_PATHWAY	CHEK2,CSNK1E,HIPK2,KAT2B,RCHY1,RPL11,RPL23,RPL5,SETD7	0.00646703	0.0483469	LUAD_gene_taxa_component_9	Overlapping with TCGA
LUAD-pathway-18	LUAD	KEGG_INSULIN_SIGNALING_PATHWAY	BAD,CALML6,CRK,EIF4EBP1,HRAS,MAP2K2,PDE3B,PHKG1,PHKG2,PIK3CG,PPP1CA,PRKAB2,RPS6,RPS6KB2,SOCS1,SOS1	0.00677762	0.0483469	LUAD_gene_taxa_component_9
LUAD-pathway-19	LUAD	PID_RET_PATHWAY	CRK,FRS2,GRB7,HRAS,NCK1,PTPN11,RASA1,SOS1	0.0069067	0.0483469	LUAD_gene_taxa_component_9
LUAD-pathway-20	LUAD	PID_EPO_PATHWAY	CBL,GRB2,JAK2,PLCG1,SOS1,STAT5B	0.00821091	0.0517423	LUAD_gene_taxa_component_6	Overlapping with TCGA
LUAD-pathway-21	LUAD	PID_P38_ALPHA_BETA_DOWNSTREAM_PATHWAY	CSNK2B,EIF4EBP1,ELK4,HSPB1,KRT8,MEF2A,RPS6KA4	0.00855888	0.0517423	LUAD_gene_taxa_component_9
LUAD-pathway-22	LUAD	PID_NOTCH_PATHWAY	ADAM10,CBL,EP300,EPS15,HDAC1,KDM1A,MYCBP,NCOR1	0.0102269	0.0591384	LUAD_gene_taxa_component_6	Overlapping with TCGA
LUAD-pathway-23	LUAD	KEGG_TYPE_I_DIABETES_MELLITUS	CD80,FAS,FASLG,IL1A,IL1B	0.0115377	0.0635156	LUAD_gene_taxa_component_5	Overlapping with TCGA
LUAD-pathway-24	LUAD	PID_IGF1_PATHWAY	BAD,CRK,HRAS,PTPN11,RACK1,SOS1	0.0127148	0.0635156	LUAD_gene_taxa_component_9
LUAD-pathway-25	LUAD	PID_CD8_TCR_PATHWAY	B2M,BCL10,CBL,CD80,GRAP2,GRB2,PLCG1,SOS1	0.0130855	0.0635156	LUAD_gene_taxa_component_6	Overlapping with TCGA
LUAD-pathway-26	LUAD	KEGG_PEROXISOME	ABCD2,ACOT8,ACOX1,ACSL4,FAR2,HMGCL,IDH2,PEX10,PXMP2	0.0134904	0.0635156	LUAD_gene_taxa_component_6
LUAD-pathway-27	LUAD	KEGG_JAK_STAT_SIGNALING_PATHWAY	CBL,CSF2RB,CTF1,EP300,GRB2,IL11,IL7R,JAK1,JAK2,SOCS1,SOCS2,SOS1,STAT5B	0.0138493	0.0635156	LUAD_gene_taxa_component_6	Overlapping with TCGA
LUAD-pathway-28	LUAD	KEGG_RNA_DEGRADATION	CNOT1,DCP1A,EXOSC4,LSM4,LSM7,XRN1	0.0154281	0.0683981	LUAD_gene_taxa_component_9	Overlapping with TCGA
LUAD-pathway-29	LUAD	PID_CDC42_REG_PATHWAY	CDC42,DOCK10,NGEF,PLCG1,SPATA13	0.0174699	0.0731108	LUAD_gene_taxa_component_6
LUAD-pathway-30	LUAD	PID_MET_PATHWAY	BAD,CRK,EIF4EBP1,HGF,HRAS,MAP2K2,MAP3K1,NCK1,PAK2,PTPN11,SOS1	0.0175906	0.0731108	LUAD_gene_taxa_component_9
LUAD-pathway-31	LUAD	KEGG_APOPTOSIS	ATM,BAD,ENDOD1,FAS,FASLG,IL1A,IL1B	0.0202965	0.081801	LUAD_gene_taxa_component_5	Overlapping with TCGA
LUAD-pathway-32	LUAD	PID_ATM_PATHWAY	CHEK2,H2AX,NBN,RAD50,RAD9A	0.0232025	0.0881693	LUAD_gene_taxa_component_9
LUAD-pathway-33	LUAD	PID_LIS1_PATHWAY	CLIP1,DYNLT1,IQGAP1,NUDC,PAFAH1B3	0.0232025	0.0881693	LUAD_gene_taxa_component_9
LUAD-pathway-34	LUAD	PID_TRKR_PATHWAY	GAB2,MAGED1,NTF4,RAC1,SOS1,STAT3	0.0244872	0.0904665	LUAD_gene_taxa_component_5
LUAD-pathway-35	LUAD	KEGG_EPITHELIAL_CELL_SIGNALING_IN_HELICOBACTER_PYLORI_INFECTION	ADAM10,ATP6V0A2,ATP6V0A4,ATP6V1F,CDC42,CXCR1,CXCR2,PLCG1	0.027705	0.0946985	LUAD_gene_taxa_component_6
LUAD-pathway-36	LUAD	PID_IL2_STAT5_PATHWAY	ELF1,GRB2,JAK1,SOS1,STAT5B	0.0282611	0.0946985	LUAD_gene_taxa_component_6
LUAD-pathway-37	LUAD	KEGG_CHRONIC_MYELOID_LEUKEMIA	BAD,CRK,HRAS,MAP2K2,MECOM,PIK3CG,PTPN11,RB1,SOS1,TGFBR1	0.0284807	0.0946985	LUAD_gene_taxa_component_9	Overlapping with TCGA
PRAD-pathway-01	PRAD	KEGG_HUNTINGTONS_DISEASE	ATP5PB,ATP5PD,COX7A2,CREBBP,DNAH1,NDUFA1,NDUFA5,NDUFB1,NDUFB4,NDUFB5,TAF4	1.19049e-05	0.000271536	PRAD_gene_taxa_component_6		0.038
PRAD-pathway-02	PRAD	KEGG_TIGHT_JUNCTION	ACTB,CLDN3,CLDN7,GNAI2,JAM3,MYH6,MYH8,OCLN,PARD6B,PARD6G,PPP2R2B	2.28209e-05	0.000271536	PRAD_gene_taxa_component_1
PRAD-pathway-03	PRAD	KEGG_OXIDATIVE_PHOSPHORYLATION	ATP5MG,ATP5PB,ATP5PD,COX7A2,NDUFA1,NDUFA5,NDUFB1,NDUFB4,NDUFB5	2.80899e-05	0.000271536	PRAD_gene_taxa_component_6
PRAD-pathway-04	PRAD	KEGG_PARKINSONS_DISEASE	ATP5PB,ATP5PD,COX7A2,NDUFA1,NDUFA5,NDUFB1,NDUFB4,NDUFB5	0.00015561	0.00112817	PRAD_gene_taxa_component_6
PRAD-pathway-05	PRAD	PID_HDAC_CLASSI_PATHWAY	CREBBP,HDAC10,HDAC7,SIN3B,ZFPM1	0.000522642	0.00303133	PRAD_gene_taxa_component_6
PRAD-pathway-06	PRAD	PID_BCR_5PATHWAY	DOK1,HRAS,PIK3R1,PPP3CA,SHC1	0.000866329	0.00358908	PRAD_gene_taxa_component_3
PRAD-pathway-07	PRAD	PID_KIT_PATHWAY	DOK1,HRAS,PIK3R1,SHC1,SPRED1	0.000866329	0.00358908	PRAD_gene_taxa_component_3
PRAD-pathway-08	PRAD	PID_TRKR_PATHWAY	HRAS,NEDD4L,PIK3R1,RASGRF1,SHC1	0.00119139	0.00393054	PRAD_gene_taxa_component_3
PRAD-pathway-09	PRAD	KEGG_SPLICEOSOME	BCAS2,SF3B6,SNRPD2,SNRPD3,SNRPG	0.00121982	0.00393054	PRAD_gene_taxa_component_6
PRAD-pathway-10	PRAD	KEGG_ALZHEIMERS_DISEASE	ATP5PB,ATP5PD,COX7A2,NDUFA1,NDUFA5,NDUFB1,NDUFB4,NDUFB5	0.00157672	0.00457249	PRAD_gene_taxa_component_6
PRAD-pathway-11	PRAD	KEGG_LEUKOCYTE_TRANSENDOTHELIAL_MIGRATION	ACTB,CD99,CLDN3,CLDN7,GNAI2,JAM3,MAPK13,OCLN	0.00179097	0.00472166	PRAD_gene_taxa_component_1
PRAD-pathway-12	PRAD	KEGG_UBIQUITIN_MEDIATED_PROTEOLYSIS	ELOB,NEDD4L,RHOBTB2,SAE1,UBE2E3	0.0037043	0.00895205	PRAD_gene_taxa_component_3
PRAD-pathway-13	PRAD	KEGG_GLYCOLYSIS_GLUCONEOGENESIS	ADH1C,ADH5,ALDOA,ALDOC,PGAM1	0.00445921	0.00994746	PRAD_gene_taxa_component_2
PRAD-pathway-14	PRAD	KEGG_PROSTATE_CANCER	GSTP1,HRAS,KLK3,NKX3-1,PIK3R1	0.00603896	0.0125093	PRAD_gene_taxa_component_3
PRAD-pathway-15	PRAD	KEGG_CELL_ADHESION_MOLECULES_CAMS	CD99,CLDN3,CLDN7,HLA-G,JAM3,L1CAM,MPZ,OCLN	0.00892098	0.0172472	PRAD_gene_taxa_component_1
PRAD-pathway-16	PRAD	KEGG_ENDOCYTOSIS	ADRB1,ARRB1,FGFR4,HRAS,HSPA2,NEDD4L,PIP5K1B	0.0133463	0.0241901	PRAD_gene_taxa_component_3	Overlapping with TCGA
PRAD-pathway-17	PRAD	KEGG_CHEMOKINE_SIGNALING_PATHWAY	ARRB1,CCR4,GNAI2,HRAS,PIK3R1,SHC1,SHC4	0.0148408	0.0253166	PRAD_gene_taxa_component_3
PRAD-pathway-18	PRAD	KEGG_HYPERTROPHIC_CARDIOMYOPATHY_HCM	IGF1,ITGB1,SGCB,TGFB3,TPM1	0.017008	0.0263448	PRAD_gene_taxa_component_7
PRAD-pathway-19	PRAD	KEGG_INSULIN_SIGNALING_PATHWAY	CALM1,CBLC,FBP1,PYGB,RHEB,RHOQ	0.0172604	0.0263448	PRAD_gene_taxa_component_7
PRAD-pathway-20	PRAD	KEGG_DILATED_CARDIOMYOPATHY	IGF1,ITGB1,SGCB,TGFB3,TPM1	0.0221052	0.0310736	PRAD_gene_taxa_component_7
PRAD-pathway-21	PRAD	KEGG_NATURAL_KILLER_CELL_MEDIATED_CYTOTOXICITY	HRAS,PIK3R1,PPP3CA,SHC1,SHC4	0.0225016	0.0310736	PRAD_gene_taxa_component_3
PRAD-pathway-22	PRAD	KEGG_MELANOGENESIS	CALM1,CAMK2G,EDNRB,POMC,WNT7B	0.0281036	0.0370456	PRAD_gene_taxa_component_7
PRAD-pathway-23	PRAD	KEGG_FOCAL_ADHESION	ACTB,HRAS,PIK3R1,RASGRF1,SHC1,SHC4,ZYX	0.0296047	0.0373277	PRAD_gene_taxa_component_3
PRAD-pathway-24	PRAD	KEGG_CALCIUM_SIGNALING_PATHWAY	CALM1,CAMK2G,EDNRB,P2RX2,SLC8A2,TACR2,VDAC3	0.0398268	0.048124	PRAD_gene_taxa_component_7
PRAD-pathway-25	PRAD	KEGG_NEUROTROPHIN_SIGNALING_PATHWAY	CALM1,MAPK13,PIK3R2,PLCG2,PTPN11	0.0622882	0.0722543	PRAD_gene_taxa_component_2
PRAD-pathway-26	PRAD	PID_P53_DOWNSTREAM_PATHWAY	BNIP3L,CAV1,PCBP4,SNAI2,TP53INP1	0.0726927	0.0810804	PRAD_gene_taxa_component_7
THCA-pathway-01	THCA	KEGG_RIBOSOME	FAU,RPL10,RPL10A,RPL13,RPL13A,RPL15,RPL17,RPL21,RPL23,RPL23A,RPL27,RPL29,RPL3,RPL31,RPL32,RPL34,RPL35A,RPL37A,RPL39,RPL41,RPL6,RPL7,RPL7A,RPL9,RPLP0,RPLP2,RPS10,RPS12,RPS15,RPS18,RPS19,RPS2,RPS21,RPS23,RPS27,RPS27A,RPS28,RPS3,RPS3A,RPS5,RPS7,RPS8,RPS9,RPSA	3.32498e-26	6.51696e-24	THCA_gene_taxa_component_4		0.571
THCA-pathway-02	THCA	KEGG_PARKINSONS_DISEASE	ATP5F1A,ATP5F1B,ATP5F1E,ATP5MC1,ATP5PB,ATP5PO,COX4I1,COX5A,COX5B,COX7C,CYC1,NDUFA1,NDUFA2,NDUFA8,NDUFAB1,NDUFB2,NDUFB9,NDUFS3,NDUFS4,NDUFS6,NDUFV1,SEPTIN5,SNCA,UQCRHL,UQCRQ,VDAC3	7.67694e-09	7.5234e-07	THCA_gene_taxa_component_8	Overlapping with TCGA
THCA-pathway-03	THCA	KEGG_OXIDATIVE_PHOSPHORYLATION	ATP12A,ATP5F1A,ATP5F1B,ATP5F1E,ATP5MC1,ATP5ME,ATP5PB,ATP5PO,ATP6V0B,COX4I1,COX5A,COX5B,COX7C,CYC1,NDUFA1,NDUFA2,NDUFA8,NDUFAB1,NDUFB2,NDUFB9,NDUFS3,NDUFS4,NDUFS6,NDUFV1,UQCRHL,UQCRQ	2.88232e-08	1.88311e-06	THCA_gene_taxa_component_8	Overlapping with TCGA
THCA-pathway-04	THCA	KEGG_ALZHEIMERS_DISEASE	ADAM10,APP,ATP2A2,ATP5F1A,ATP5F1B,ATP5F1E,ATP5MC1,ATP5PB,ATP5PO,BACE1,COX4I1,COX5A,COX5B,COX7C,CYC1,HSD17B10,LPL,NDUFA1,NDUFA2,NDUFA8,NDUFAB1,NDUFB2,NDUFB9,NDUFS3,NDUFS4,NDUFS6,NDUFV1,SNCA,TNFRSF1A,UQCRHL,UQCRQ	3.89128e-08	1.90673e-06	THCA_gene_taxa_component_8	Overlapping with TCGA
THCA-pathway-05	THCA	KEGG_VASCULAR_SMOOTH_MUSCLE_CONTRACTION	ADCY3,ADCY4,ADORA2A,AGTR1,AVPR1A,CACNA1C,CACNA1F,CALCRL,CYP4A22,GUCY1A1,ITPR3,JMJD7-PLA2G4B,MAPK1,MYH11,NPR1,PLA2G4B,PPP1R12B,PRKACB,PRKCH,PRKG1,PTGIR,RAMP2,RAMP3	2.19819e-06	8.61692e-05	THCA_gene_taxa_component_3	Overlapping with TCGA
THCA-pathway-06	THCA	KEGG_HUNTINGTONS_DISEASE	ATP5F1A,ATP5F1B,ATP5F1E,ATP5MC1,ATP5PB,ATP5PO,COX4I1,COX5A,COX5B,COX7C,CREB1,CREB5,CYC1,HTT,NDUFA1,NDUFA2,NDUFA8,NDUFAB1,NDUFB2,NDUFB9,NDUFS3,NDUFS4,NDUFS6,NDUFV1,UQCRHL,UQCRQ,VDAC3	9.86318e-06	0.000322197	THCA_gene_taxa_component_8	Overlapping with TCGA
THCA-pathway-07	THCA	KEGG_CALCIUM_SIGNALING_PATHWAY	ADCY3,ADCY4,ADORA2A,AGTR1,ATP2A3,AVPR1A,CACNA1C,CACNA1F,CAMK2G,CHRM3,CYSLTR1,ERBB3,ERBB4,GRIN2C,ITPKB,ITPR3,PDE1A,PDE1B,PDGFRB,PLCD3,PLN,PPP3CC,PRKACB,PTGFR,RYR3,SLC8A3,TBXA2R	4.57187e-05	0.00128012	THCA_gene_taxa_component_3	Overlapping with TCGA
THCA-pathway-08	THCA	KEGG_ARRHYTHMOGENIC_RIGHT_VENTRICULAR_CARDIOMYOPATHY_ARVC	ACTG1,CACNA1C,CACNA1F,CACNA2D4,CACNG4,CTNNA1,DES,DSC2,DSG2,DSP,ITGA10,ITGA8,ITGB4,JUP,SGCA	0.000504548	0.0123614	THCA_gene_taxa_component_3	Overlapping with TCGA
THCA-pathway-09	THCA	KEGG_PROTEASOME	PSMA5,PSMA7,PSMB4,PSMB8,PSMD2,PSMD4,PSME1,PSME2	0.000868844	0.0180316	THCA_gene_taxa_component_4	Overlapping with TCGA
THCA-pathway-10	THCA	PID_WNT_NONCANONICAL_PATHWAY	CDC42,CSNK1A1,FZD2,FZD6,NLK,RAC1,WNT5A,YES1	0.000919982	0.0180316	THCA_gene_taxa_component_10
THCA-pathway-11	THCA	KEGG_NEUROACTIVE_LIGAND_RECEPTOR_INTERACTION	ADORA2A,AGTR1,APLNR,AVPR1A,AVPR2,CALCRL,CHRM3,CYSLTR1,GABRB2,GABRG1,GABRR2,GHR,GRIA1,GRIN2B,GRIN2C,NMUR2,NPY5R,NR3C1,OPRK1,P2RY14,P2RY8,PARD3,PTGDR,PTGFR,PTGIR,PTH1R,TBXA2R,VIPR1,VIPR2	0.00331542	0.0590748	THCA_gene_taxa_component_3
THCA-pathway-12	THCA	PID_PS1_PATHWAY	ADAM10,CCND1,CSNK1A1,DTX1,NKD1,NLK,TLE5,WNT1	0.00517095	0.0844589	THCA_gene_taxa_component_10
THCA-pathway-13	THCA	KEGG_DILATED_CARDIOMYOPATHY	ACTG1,ADCY3,ADCY4,CACNA1C,CACNA1F,CACNA2D4,CACNG4,DES,ITGA10,ITGA8,ITGB4,PLN,PRKACB,SGCA	0.00643914	0.0937294	THCA_gene_taxa_component_3	Overlapping with TCGA
THCA-pathway-14	THCA	KEGG_UBIQUITIN_MEDIATED_PROTEOLYSIS	ANAPC2,MDM2,PIAS1,PIAS2,SOCS1,UBA3,UBA7,UBE2B,UBE2D1,UBE2D3,UBE2E1,UBE2W,XIAP	0.00710012	0.0937294	THCA_gene_taxa_component_1
THCA-pathway-15	THCA	PID_NECTIN_PATHWAY	CDH1,CTNNA1,FARP2,IQGAP1,NECTIN2,PDGFB,PDGFRB	0.00717317	0.0937294	THCA_gene_taxa_component_3	Overlapping with TCGA
THCA-pathway-16	THCA	KEGG_PURINE_METABOLISM	ADCY3,ADCY4,ADSS2,ENPP3,ENTPD8,GUCY1A1,IMPDH2,NME1-NME2,NME2,NPR1,PDE1A,PDE1B,PDE2A,PDE4A,PDE9A,PKM,POLA2,POLR2F	0.0087678	0.094512	THCA_gene_taxa_component_3
THCA-pathway-17	THCA	PID_EPHA_FWDPATHWAY	ARHGEF15,BLK,EFNA1,EPHA3,EPHA4,LCK,YES1	0.00878378	0.094512	THCA_gene_taxa_component_3
THCA-pathway-18	THCA	KEGG_ADHERENS_JUNCTION	ACTG1,CDH1,CTNNA1,FARP2,IQGAP1,MAPK1,NECTIN2,PARD3,PTPRB,SMAD2,TGFBR2,YES1	0.00933027	0.094512	THCA_gene_taxa_component_3
THCA-pathway-19	THCA	KEGG_TIGHT_JUNCTION	ACTG1,AKT3,CLDN3,CLDN4,CLDN5,CTNNA1,CTTN,EPB41L2,JAM2,JAM3,MYH11,MYH14,MYL12B,PARD3,PATJ,PRKCH,YES1	0.00934107	0.094512	THCA_gene_taxa_component_3	Overlapping with TCGA
THCA-pathway-20	THCA	PID_ATR_PATHWAY	CEP164,FANCD2,MDM2,PPP2CA,RFC2,YWHAZ	0.00995167	0.094512	THCA_gene_taxa_component_1	Overlapping with TCGA
THCA-pathway-21	THCA	PID_HIF2PATHWAY	ADORA2A,APEX1,EFNA1,EIF3E,EPAS1,KDR	0.0101263	0.094512	THCA_gene_taxa_component_3
UCEC-pathway-01	UCEC	KEGG_SYSTEMIC_LUPUS_ERYTHEMATOSUS	FCGR2B,FCGR2C,H2AB2,H2AC11,H2AC12,H2AC13,H2AC14,H2AC15,H2AC16,H2AC17,H2AC18,H2AC19,H2AC20,H2AC21,H2AC25,H2AC4,H2AC6,H2AC7,H2AC8,H2AJ,H2AX,H2BC10,H2BC11,H2BC12,H2BC13,H2BC14,H2BC15,H2BC17,H2BC18,H2BC21,H2BC26,H2BC3,H2BC4,H2BC5,H2BC7,H2BC8,H3-3B,H3-5,H3C10,H3C12,H3C13,H3C14,H3C15,H3C2,H3C3,H3C4,H3C7,H3C8,H4C1,H4C11,H4C12,H4C14,H4C15,H4C2,H4C3,H4C5,H4C8,HLA-DMA,HLA-DMB,HLA-DOA,HLA-DPA1,HLA-DPB1,HLA-…	4.3503e-14	1.34859e-11	UCEC_gene_taxa_component_9	Overlapping with TCGA	0.16
UCEC-pathway-02	UCEC	KEGG_SPLICEOSOME	ALYREF,BCAS2,CDC40,EFTUD2,LSM3,LSM4,LSM5,PPIH,PRPF38B,PRPF40A,PRPF40B,PUF60,SART1,SF3A2,SF3B5,SF3B6,SLU7,SNRPB,SNRPB2,SNRPD2,SNRPD3,SNU13,SRSF2,SRSF9,SYF2,THOC3,XAB2	0.00012339	0.00956276	UCEC_gene_taxa_component_6
UCEC-pathway-03	UCEC	KEGG_TASTE_TRANSDUCTION	ITPR3,KCNB1,PDE1A,PRKACA,PRKX,SCNN1A,SCNN1G,TAS2R10,TAS2R13,TAS2R14,TAS2R19,TAS2R20,TAS2R3,TAS2R31,TAS2R39,TAS2R4,TAS2R43,TAS2R46,TAS2R5,TAS2R50,TRPM5	0.000182435	0.011311	UCEC_gene_taxa_component_7
UCEC-pathway-04	UCEC	KEGG_PROTEASOME	PSMA2,PSMA3,PSMA5,PSMA6,PSMA7,PSMB10,PSMB3,PSMB5,PSMB6,PSMB8,PSMC4,PSMD14,PSMD2,PSMD3,PSMD4,PSMD8,PSME1,PSME2,PSME3	0.000247974	0.0115025	UCEC_gene_taxa_component_8
UCEC-pathway-05	UCEC	KEGG_RETINOL_METABOLISM	ADH1A,ADH1C,ALDH1A1,CYP26A1,CYP26B1,CYP2A6,CYP2A7,CYP2C18,CYP2C19,CYP2C9,CYP3A5,CYP4A22,DGAT1,DHRS4L2,PNPLA4,RDH5,RETSAT,RPE65,UGT1A1,UGT1A10,UGT1A3,UGT1A4,UGT1A5,UGT1A6,UGT1A7,UGT1A8,UGT1A9	0.000259733	0.0115025	UCEC_gene_taxa_component_5
UCEC-pathway-06	UCEC	KEGG_PATHOGENIC_ESCHERICHIA_COLI_INFECTION	ACTB,ACTG1,ARHGEF2,ARPC1B,ARPC3,ARPC5L,CLDN1,CTTN,EZR,HCLS1,ITGB1,KRT18,OCLN,TLR5,TUBA1B,TUBA1C,TUBA3D,TUBA3E,TUBA4A,TUBA8,TUBB1,TUBB4A,TUBB4B,YWHAZ	0.000416897	0.0161548	UCEC_gene_taxa_component_7
UCEC-pathway-07	UCEC	KEGG_UBIQUITIN_MEDIATED_PROTEOLYSIS	ANAPC11,ANAPC2,CDC20,CUL5,DDB2,DET1,ELOB,FBXO2,FBXO4,MDM2,PIAS1,PRKN,RBX1,SOCS1,TRIM32,UBA6,UBA7,UBE2B,UBE2D1,UBE2D2,UBE2F,UBE2G1,UBE2H,UBE2N,UBE2Q2,UBE2S,WWP1,XIAP	0.000866927	0.0249913	UCEC_gene_taxa_component_9
UCEC-pathway-08	UCEC	PID_IL3_PATHWAY	BCL2L1,CNKSR1,GAB2,HDAC1,ID1,IL3RA,JAK2,PIK3CA,PRKACA,SHC1,STAT5A,YWHAG,YWHAZ	0.00139456	0.0309115	UCEC_gene_taxa_component_10
UCEC-pathway-09	UCEC	KEGG_PORPHYRIN_AND_CHLOROPHYLL_METABOLISM	ALAD,ALAS1,BLVRA,BLVRB,EPRS1,FTH1,HCCS,HMBS,MMAB,UGT1A1,UGT1A10,UGT1A3,UGT1A4,UGT1A5,UGT1A6,UGT1A7,UGT1A8,UGT1A9	0.00154294	0.0318874	UCEC_gene_taxa_component_7
UCEC-pathway-10	UCEC	KEGG_RIBOSOME	RPL10A,RPL12,RPL15,RPL23,RPL23A,RPL26L1,RPL27,RPL28,RPL29,RPL31,RPL32,RPL34,RPL36,RPL36A,RPL37,RPL39,RPL4,RPL5,RPL7,RPL9,RPLP1,RPLP2,RPS11,RPS12,RPS13,RPS15,RPS17,RPS20,RPS24,RPS25,RPS26,RPS29,RPS3,RPS3A,RPS4X,RPS5,RPS6,RPS7,RPS8,RPSA	0.00168052	0.0324519	UCEC_gene_taxa_component_4
UCEC-pathway-11	UCEC	KEGG_ARRHYTHMOGENIC_RIGHT_VENTRICULAR_CARDIOMYOPATHY_ARVC	ACTB,ACTG1,ACTN4,CACNA1C,CACNA1F,CACNB2,DES,DMD,DSC2,DSG2,DSP,EMD,ITGA2,ITGA3,ITGA8,ITGA9,ITGAV,ITGB1,ITGB4,ITGB6,ITGB7,ITGB8,JUP,LEF1,LMNA,RYR2,SGCA,SGCB,TCF7L1	0.00177962	0.0324519	UCEC_gene_taxa_component_7
UCEC-pathway-12	UCEC	KEGG_LEISHMANIA_INFECTION	CYBA,ELK1,FCGR2C,HLA-DMA,HLA-DMB,HLA-DOA,HLA-DPA1,HLA-DPB1,HLA-DQB1,HLA-DRA,HLA-DRB1,HLA-DRB5,IFNGR1,IRAK1,IRAK4,ITGAM,ITGB2,MAPK11,MAPK12,MAPK14,NCF1,NCF4,PTPN6,TAB1,TAB2,TGFB1,TLR2	0.00205409	0.035376	UCEC_gene_taxa_component_9	Overlapping with TCGA
UCEC-pathway-13	UCEC	KEGG_TIGHT_JUNCTION	ACTB,ACTG1,ACTN4,AKT2,ASH1L,CGN,CLDN1,CLDN18,CLDN20,CLDN4,CLDN7,CRB3,CTTN,EPB41,EPB41L1,F11R,HCLS1,IGSF5,LLGL2,MAGI2,MYH10,MYH11,MYH14,MYL12A,MYL12B,MYL5,MYL9,NRAS,OCLN,PARD6B,PARD6G,PPP2R2C,PRKCE,PTEN,RAB13,RAB3B,RRAS2,SPTAN1,SRC,TJP1,TJP2,TJP3,YBX3,YES1	0.00233421	0.0380846	UCEC_gene_taxa_component_7
UCEC-pathway-14	UCEC	KEGG_PYRIMIDINE_METABOLISM	CAD,CANT1,CTPS1,DTYMK,ENTPD4,ENTPD6,ITPA,NME1,NME1-NME2,NME2,NME3,NME4,NT5C2,NT5C3A,POLD1,POLD2,POLR1D,POLR2A,POLR2E,POLR2J2,POLR2J3,POLR2K,POLR2L,POLR3K,RRM2,TK1,TXNRD2,UCKL1	0.00268373	0.0399126	UCEC_gene_taxa_component_9
UCEC-pathway-15	UCEC	KEGG_DILATED_CARDIOMYOPATHY	ACTB,ACTG1,ADCY2,CACNA1C,CACNA1F,CACNB2,DES,DMD,EMD,IGF1,ITGA2,ITGA3,ITGA8,ITGA9,ITGAV,ITGB1,ITGB4,ITGB6,ITGB7,ITGB8,LMNA,MYL3,PLN,PRKACA,PRKX,RYR2,SGCA,SGCB,TGFB3,TNNC1,TNNI3,TNNT2,TPM3,TTN	0.00328258	0.0462546	UCEC_gene_taxa_component_7
UCEC-pathway-16	UCEC	PID_FGF_PATHWAY	AKT1,CTTN,FGF18,FGF2,FGFR3,FGFR4,FOS,GAB1,IL17RD,JUN,KLB,MAPK3,NCAM1,PAK4,PIK3CA,PTK2B,RPS6KA1,RUNX2,SHC1,SOS1,SRC	0.00374994	0.0505426	UCEC_gene_taxa_component_2
UCEC-pathway-17	UCEC	KEGG_ARACHIDONIC_ACID_METABOLISM	AKR1C3,ALOX12,ALOX5,CBR1,CYP2C18,CYP2C19,CYP2C9,CYP2U1,CYP4A22,CYP4F3,GGT1,GGT6,GGT7,GPX3,PLA2G10,PLA2G12A,PLA2G2A,PLA2G2F,PLA2G4E,PTGDS,PTGES2,PTGIS,PTGS2	0.00548795	0.0602303	UCEC_gene_taxa_component_5
UCEC-pathway-18	UCEC	PID_WNT_NONCANONICAL_PATHWAY	ARRB2,CDC42,CHD7,CTHRC1,DAAM1,DVL1,DVL2,FZD2,PPARG,ROR2,TAB1,TAB2	0.00563445	0.0602303	UCEC_gene_taxa_component_9
UCEC-pathway-19	UCEC	KEGG_INSULIN_SIGNALING_PATHWAY	AKT1,AKT2,AKT3,BRAF,CALM1,CALM3,CBLC,ELK1,FASN,FLOT1,FLOT2,FOXO1,GYS2,HRAS,KRAS,MAP2K2,MKNK2,PCK2,PHKG2,PIK3CA,PIK3CB,PIK3R2,PPP1CA,PPP1CB,PRKAB1,PRKACA,PRKAG2,PRKAR1B,PTPRF,PYGB,RHEB,RPS6KB2,SHC1,SHC2,SOCS4,SOS1,TSC2	0.00637443	0.0617125	UCEC_gene_taxa_component_6	Overlapping with TCGA
UCEC-pathway-20	UCEC	KEGG_TRYPTOPHAN_METABOLISM	AADAT,ACMSD,AFMID,ALDH7A1,AOC1,AOX1,ASMT,DDC,ECHS1,EHHADH,HADH,IDO1,IDO2,IL4I1,MAOA,OGDH,WARS1	0.00674676	0.0617125	UCEC_gene_taxa_component_7
UCEC-pathway-21	UCEC	KEGG_PEROXISOME	ABCD1,ABCD3,ACAA1,ACOT8,ACSL3,ACSL4,ACSL5,AMACR,BAAT,CRAT,DDO,ECH1,EHHADH,IDH2,MVK,PECR,PEX1,PEX16,PEX2,PEX26,PIPOX,PMVK,PRDX1,PRDX5,PXMP2,PXMP4,SOD1,XDH	0.00681621	0.0617125	UCEC_gene_taxa_component_4
UCEC-pathway-22	UCEC	PID_RET_PATHWAY	DOK4,DOK6,GAB1,GRB7,HRAS,IRS1,JUN,MAPK3,PIK3CA,PRKACA,RASA1,SHANK3,SHC1,SOS1,SRC	0.0068324	0.0617125	UCEC_gene_taxa_component_8
UCEC-pathway-23	UCEC	KEGG_STEROID_HORMONE_BIOSYNTHESIS	AKR1C1,AKR1C2,AKR1C3,COMT,CYP19A1,CYP21A2,CYP3A5,CYP7A1,HSD17B2,SRD5A1,STS,SULT1E1,SULT2B1,UGT1A1,UGT1A10,UGT1A3,UGT1A4,UGT1A5,UGT1A6,UGT1A7,UGT1A8,UGT1A9	0.00696753	0.0617125	UCEC_gene_taxa_component_5
UCEC-pathway-24	UCEC	PID_HDAC_CLASSII_PATHWAY	HDAC10,HDAC11,HDAC5,HDAC7,NCOR2,RAN,RANBP2,RANGAP1,RFXANK,SUMO1,TUBA1B,XPO1,YWHAE	0.00720423	0.0618893	UCEC_gene_taxa_component_6
UCEC-pathway-25	UCEC	KEGG_HYPERTROPHIC_CARDIOMYOPATHY_HCM	ACTB,ACTG1,CACNA1C,CACNA1F,CACNB2,DES,DMD,EMD,IGF1,ITGA2,ITGA3,ITGA8,ITGA9,ITGAV,ITGB1,ITGB4,ITGB6,ITGB7,ITGB8,LMNA,MYL3,RYR2,SGCA,SGCB,TGFB3,TNNC1,TNNI3,TNNT2,TPM3,TTN	0.00742465	0.0618893	UCEC_gene_taxa_component_7
UCEC-pathway-26	UCEC	PID_AR_TF_PATHWAY	CEBPA,FOXO1,HDAC1,HDAC7,HOXB13,KAT2B,KAT5,KAT7,MAPK14,NCOA1,PKN1,RACK1,SIRT1,SRC,TMPRSS2,TRIM24	0.00786112	0.0619201	UCEC_gene_taxa_component_6
UCEC-pathway-27	UCEC	KEGG_N_GLYCAN_BIOSYNTHESIS	ALG1,ALG10,ALG13,ALG2,ALG8,B4GALT2,DDOST,DPM2,DPM3,GANAB,MAN1A2,MAN1B1,MGAT1,MGAT3,MGAT4B,MOGS,STT3B	0.0105834	0.0697546	UCEC_gene_taxa_component_6
UCEC-pathway-28	UCEC	PID_RAC1_PATHWAY	ARHGAP5,ARPC1B,ARPC5,BCAR1,CFL1,CYBA,IQGAP1,IQGAP3,MAP2K6,MAP3K11,MAPK14,NCF1,NOXA1,NOXO1,PLCB2,WASF2	0.01068	0.0697546	UCEC_gene_taxa_component_9
UCEC-pathway-29	UCEC	KEGG_GLYCEROPHOSPHOLIPID_METABOLISM	ADPRM,AGPAT2,AGPAT3,AGPAT4,CRLS1,DGKB,DGKD,DGKE,DGKH,ETNK2,GPAT2,GPAT3,GPD1,LCAT,LYPLA2,MBOAT7,PCYT2,PLA2G10,PLA2G12A,PLA2G15,PLA2G2A,PLA2G2F,PLA2G4A,PLA2G5,PLD1,PLPP1,PLPP3	0.0107537	0.0697546	UCEC_gene_taxa_component_7
UCEC-pathway-30	UCEC	KEGG_AUTOIMMUNE_THYROID_DISEASE	HLA-A,HLA-B,HLA-C,HLA-DMA,HLA-DMB,HLA-DOA,HLA-DPA1,HLA-DPB1,HLA-DQB1,HLA-DRA,HLA-DRB1,HLA-DRB5,HLA-F,IFNA1,IL5,TG,TSHB	0.0108199	0.0697546	UCEC_gene_taxa_component_9
UCEC-pathway-31	UCEC	KEGG_PENTOSE_PHOSPHATE_PATHWAY	ALDOA,FBP1,G6PD,GPI,H6PD,PFKL,PGLS,PRPS1,RPIA,TALDO1,TKT	0.0110257	0.0697546	UCEC_gene_taxa_component_10
UCEC-pathway-32	UCEC	KEGG_DRUG_METABOLISM_OTHER_ENZYMES	CDA,CYP2A6,CYP2A7,CYP3A4,CYP3A7,ITPA,TK1,UCKL1,UGT1A1,UGT1A10,UGT1A3,UGT1A4,UGT1A5,UGT1A6,UGT1A7,UGT1A8,UGT1A9,UMPS,UPP1,XDH	0.0119246	0.0739326	UCEC_gene_taxa_component_8
UCEC-pathway-33	UCEC	PID_GMCSF_PATHWAY	FOS,GAB2,HRAS,JAK2,MAP2K2,MAPK3,NRAS,PIK3CA,PRKACA,PRKACB,SHC1,SOS1,STAT3,YWHAZ	0.0128202	0.0751465	UCEC_gene_taxa_component_8
UCEC-pathway-34	UCEC	PID_IGF1_PATHWAY	AKT1,BCAR1,HRAS,PIK3CA,PRKCD,PTPN11,RACK1,SHC1,SOS1,YWHAE	0.0130575	0.0751465	UCEC_gene_taxa_component_6
UCEC-pathway-35	UCEC	PID_RETINOIC_ACID_PATHWAY	AKT1,CCNH,CDK7,HDAC1,KAT2B,MAPK14,NCOA1,NCOR2,PRKACA,RARA,RARG	0.0139418	0.0751465	UCEC_gene_taxa_component_6
UCEC-pathway-36	UCEC	KEGG_FATTY_ACID_METABOLISM	ACAA1,ACAA2,ACADS,ACSL3,ACSL4,ACSL5,ADH1A,ADH1C,ADH4,ALDH1B1,ALDH7A1,CPT1A,CPT1B,CYP4A22,ECHS1,ECI1,EHHADH,HADH	0.0147869	0.0751465	UCEC_gene_taxa_component_4
UCEC-pathway-37	UCEC	PID_PI3K_PLC_TRK_PATHWAY	AKT1,CAMK4,EPB41L1,GAB1,NRAS,PIK3CA,PRKCD,SHC1,SOS1,SRC,STAT5A,YWHAB,YWHAG,YWHAZ	0.0151208	0.0756038	UCEC_gene_taxa_component_10
UCEC-pathway-38	UCEC	PID_TAP63_PATHWAY	BAX,CDKN2A,DST,EVPL,FDXR,FLOT2,GDF15,HBP1,ITGA3,ITGB4,NOC2L,NQO1,OGG1,PERP,PML,PRKCD,S100A2,SERPINB5,TP53I3,TRAF4	0.015834	0.0779134	UCEC_gene_taxa_component_8
UCEC-pathway-39	UCEC	KEGG_BASAL_TRANSCRIPTION_FACTORS	GTF2A1L,GTF2H2,GTF2IRD1,STON1,TAF1L,TAF4B,TAF9,TAF9B,TBPL1,TBPL2	0.0167711	0.0812349	UCEC_gene_taxa_component_3
UCEC-pathway-40	UCEC	KEGG_DRUG_METABOLISM_CYTOCHROME_P450	ADH1A,ADH1C,ADH4,AOX1,CYP2A6,CYP2A7,CYP2C18,CYP2C19,CYP2C9,CYP3A5,FMO2,FMO3,GSTA1,GSTA2,GSTM1,GSTM4,MAOA,MGST1,UGT1A1,UGT1A10,UGT1A3,UGT1A4,UGT1A5,UGT1A6,UGT1A7,UGT1A8,UGT1A9	0.0170896	0.0815044	UCEC_gene_taxa_component_7
UCEC-pathway-41	UCEC	KEGG_ASCORBATE_AND_ALDARATE_METABOLISM	ALDH2,ALDH7A1,UGT1A1,UGT1A10,UGT1A3,UGT1A4,UGT1A5,UGT1A6,UGT1A7,UGT1A8,UGT1A9	0.0176563	0.0829313	UCEC_gene_taxa_component_8
UCEC-pathway-42	UCEC	PID_AJDISS_2PATHWAY	ADAM10,CABLES1,CASP3,CBLL1,DNM2,DSP,EGF,GNA12,IGF1R,JUP,MEP1B,MET,MMP3,MMP7,PTPN6,RIN2,SRC,ZBTB33	0.0197977	0.089309	UCEC_gene_taxa_component_7
UCEC-pathway-43	UCEC	KEGG_DNA_REPLICATION	FEN1,LIG1,MCM2,MCM5,MCM7,POLD1,POLD2,POLE2,RNASEH2A,RNASEH2B,RPA4	0.0200732	0.089309	UCEC_gene_taxa_component_6
UCEC-pathway-44	UCEC	KEGG_PYRUVATE_METABOLISM	ACAT1,ACSS1,ALDH2,ALDH7A1,DLAT,HAGH,HAGHL,LDHAL6A,LDHD,MDH2,PC,PCK2,PKM	0.0201666	0.089309	UCEC_gene_taxa_component_6
UCEC-pathway-45	UCEC	KEGG_NUCLEOTIDE_EXCISION_REPAIR	CCNH,CUL4B,DDB2,ERCC2,GTF2H2,LIG1,POLE2,POLE3,RFC5,RPA3,RPA4,XPA	0.0211261	0.0908617	UCEC_gene_taxa_component_2
UCEC-pathway-46	UCEC	KEGG_CITRATE_CYCLE_TCA_CYCLE	ACLY,IDH2,MDH1,MDH2,OGDH,PC,PCK2,SDHA,SDHC,SDHD	0.0223334	0.0922964	UCEC_gene_taxa_component_10
UCEC-pathway-47	UCEC	KEGG_SELENOAMINO_ACID_METABOLISM	AHCY,BUD23,GGT1,GGT6,GGT7,HEMK1,MARS1,MAT1A,MAT2A,PAPSS2	0.0229252	0.0922964	UCEC_gene_taxa_component_2
UCEC-pathway-48	UCEC	PID_INSULIN_GLUCOSE_PATHWAY	AKT1,AKT2,LNPEP,RHOQ,SLC2A4,TRIP10,VAMP2,YWHAB,YWHAG,YWHAZ	0.0229252	0.0922964	UCEC_gene_taxa_component_2
UCEC-pathway-49	UCEC	PID_PI3KCI_AKT_PATHWAY	AKT1,AKT2,AKT3,BCL2L1,HSP90AA1,MAP3K5,MLST8,PRKACA,SLC2A4,SRC,YWHAB,YWHAG,YWHAZ	0.0238608	0.0944793	UCEC_gene_taxa_component_2
UCEC-pathway-50	UCEC	KEGG_VEGF_SIGNALING_PATHWAY	AKT1,AKT2,CDC42,KRAS,MAP2K2,MAPK11,MAPK12,MAPK14,NFAT5,NFATC3,PIK3CB,PIK3CD,PIK3R2,PIK3R5,PLA2G10,PLA2G2A,PLA2G6,PPP3CB,PPP3CC,PRKCA,RAC2,SHC2,SRC	0.0243818	0.0944793	UCEC_gene_taxa_component_9
UCEC-pathway-51	UCEC	PID_ANGIOPOIETIN_RECEPTOR_PATHWAY	AKT1,ANGPT1,ANGPT2,ELK1,FES,FGF2,FOXO1,GRB7,MAPK14,PIK3CA,PLD2,PTPN11,RASA1,SHC1,TEK	0.0253042	0.0959326	UCEC_gene_taxa_component_6
UCEC-pathway-52	UCEC	PID_TCR_PATHWAY	AKT1,BCL10,CARD11,CD4,CDC42,CHUK,CSK,HLA-DRA,IKBKG,KRAS,LAT,MAP3K14,MAP3K8,MAP4K1,PRKCA,PTEN,PTPN11,PTPN6,RASSF5,SHC1,SOS1,ZAP70	0.0254556	0.0959326	UCEC_gene_taxa_component_9	Overlapping with TCGA

## Sheet: S5
Table S5: The distribution of intratumoral microbes identified based on scRNA seq data in various host cell subtypes
genus	barcodes	counts	Cells	Microbial counts in cells	T cells		Macrophage		B cells		Epithelial cells		DC		Monocyte		CAF		NK cells		Mast		Plasma		Endothelial
					Cells	Counts in cells	Cells	Counts in cells	Cells	Counts in cells	Cells	Counts in cells	Cells	Counts in cells	Cells	Counts in cells	Cells	Counts in cells	Cells	Counts in cells	Cells	Counts in cells	Cells	Counts in cells	Cells	Counts in cells
Bacillus	26348	627642	25500	578086	12998	223075	2792	98993	2319	56642	1324	46211	1255	48931	1578	46275	576	15426	1512	46275	662	13237	294	6351	190	5786
Streptomyces	5819	70101	5353	58271	597	4539	2403	28281	122	876	770	9029	515	4903	413	4284	227	2378	45	4284	20	133	190	3089	51	448
Mycolicibacterium	942	8468	621	4612	17	137	191	1382	2	14	234	1789	52	361	71	525	17	117	1	525	1	6	28	229	7	46
Mycobacterium	941	7228	252	1999	36	244	125	1000	9	60	16	133	18	138	19	176	8	73	4	176	0	0	17	148	0	0
Cupriavidus	39	313	7	49	0	0	3	21	0	0	3	21	0	0	1	7	0	0	0	7	0	0	0	0	0	0
Cyanobacterium	6	41	6	41	0	0	0	0	0	0	0	0	0	0	0	0	0	0	0	0	0	0	6	41	0	0
Stenotrophomonas	2	12	1	6	0	0	0	0	0	0	1	6	0	0	0	0	0	0	0	0	0	0	0	0	0	0

## Sheet: S6
Table S6: Pathways of various host cell subtypes associated with the intratumoral microbiota identified at the single-cell level in LUAD
ID	Cell subtypes	Pathways	P	Padj
LUAD-Single cell-microbe related pathway-001	T cell	Salmonella infection	2.75976e-13	9.02441e-11
LUAD-Single cell-microbe related pathway-002	T cell	Amyotrophic lateral sclerosis	1.82904e-12	2.99048e-10
LUAD-Single cell-microbe related pathway-003	T cell	Nucleocytoplasmic transport	3.50782e-11	3.82353e-09
LUAD-Single cell-microbe related pathway-004	T cell	Prion disease	8.16223e-11	6.67263e-09
LUAD-Single cell-microbe related pathway-005	T cell	Parkinson disease	7.58629e-10	4.96143e-08
LUAD-Single cell-microbe related pathway-006	T cell	Huntington disease	1.0214e-09	5.56663e-08
LUAD-Single cell-microbe related pathway-007	T cell	Alzheimer disease	1.20203e-09	5.61518e-08
LUAD-Single cell-microbe related pathway-008	T cell	mRNA surveillance pathway	4.56787e-09	1.86712e-07
LUAD-Single cell-microbe related pathway-009	T cell	Chemical carcinogenesis - reactive oxygen species	1.60264e-07	5.22403e-06
LUAD-Single cell-microbe related pathway-010	T cell	Pathways of neurodegeneration - multiple diseases	1.71292e-07	5.22403e-06
LUAD-Single cell-microbe related pathway-011	T cell	Diabetic cardiomyopathy	1.75732e-07	5.22403e-06
LUAD-Single cell-microbe related pathway-012	T cell	Protein processing in endoplasmic reticulum	2.67024e-07	7.13709e-06
LUAD-Single cell-microbe related pathway-013	T cell	Non-alcoholic fatty liver disease	2.83737e-07	7.13709e-06
LUAD-Single cell-microbe related pathway-014	T cell	Thermogenesis	4.44941e-07	1.03926e-05
LUAD-Single cell-microbe related pathway-015	T cell	Apoptosis	1.10736e-06	2.34789e-05
LUAD-Single cell-microbe related pathway-016	T cell	Spliceosome	1.14882e-06	2.34789e-05
LUAD-Single cell-microbe related pathway-017	T cell	Human T-cell leukemia virus 1 infection	1.23399e-05	0.000236983
LUAD-Single cell-microbe related pathway-018	T cell	Autophagy - animal	1.30449e-05	0.000236983
LUAD-Single cell-microbe related pathway-019	T cell	Viral life cycle - HIV-1	1.69632e-05	0.000286718
LUAD-Single cell-microbe related pathway-020	T cell	Pathogenic Escherichia coli infection	1.75363e-05	0.000286718
LUAD-Single cell-microbe related pathway-021	T cell	Shigellosis	1.92288e-05	0.000298103
LUAD-Single cell-microbe related pathway-022	T cell	Neurotrophin signaling pathway	2.14875e-05	0.000298103
LUAD-Single cell-microbe related pathway-023	T cell	Human immunodeficiency virus 1 infection	2.16562e-05	0.000298103
LUAD-Single cell-microbe related pathway-024	T cell	Viral carcinogenesis	2.18791e-05	0.000298103
LUAD-Single cell-microbe related pathway-025	T cell	Spinocerebellar ataxia	2.70976e-05	0.000354436
LUAD-Single cell-microbe related pathway-026	T cell	Yersinia infection	3.34884e-05	0.000421181
LUAD-Single cell-microbe related pathway-027	T cell	ATP-dependent chromatin remodeling	4.08015e-05	0.000494151
LUAD-Single cell-microbe related pathway-028	T cell	Hepatitis B	4.23907e-05	0.000495063
LUAD-Single cell-microbe related pathway-029	T cell	Epstein-Barr virus infection	4.69396e-05	0.000515653
LUAD-Single cell-microbe related pathway-030	T cell	FoxO signaling pathway	4.73076e-05	0.000515653
LUAD-Single cell-microbe related pathway-031	T cell	Cellular senescence	5.29056e-05	0.000558068
LUAD-Single cell-microbe related pathway-032	T cell	Bacterial invasion of epithelial cells	7.49338e-05	0.00076573
LUAD-Single cell-microbe related pathway-033	T cell	Proteasome	8.25333e-05	0.00081783
LUAD-Single cell-microbe related pathway-034	T cell	Endocytosis	8.51576e-05	0.000819016
LUAD-Single cell-microbe related pathway-035	T cell	Oxidative phosphorylation	9.05227e-05	0.000845741
LUAD-Single cell-microbe related pathway-036	T cell	Influenza A	0.000131839	0.00119753
LUAD-Single cell-microbe related pathway-037	T cell	Carbon metabolism	0.000316983	0.00280145
LUAD-Single cell-microbe related pathway-038	T cell	TNF signaling pathway	0.000405865	0.00349257
LUAD-Single cell-microbe related pathway-039	T cell	Longevity regulating pathway	0.000503789	0.00422408
LUAD-Single cell-microbe related pathway-040	T cell	Sphingolipid signaling pathway	0.000579902	0.00462507
LUAD-Single cell-microbe related pathway-041	T cell	T cell receptor signaling pathway	0.000579902	0.00462507
LUAD-Single cell-microbe related pathway-042	T cell	RNA degradation	0.00076063	0.00592205
LUAD-Single cell-microbe related pathway-043	T cell	Ubiquitin mediated proteolysis	0.000878668	0.00668196
LUAD-Single cell-microbe related pathway-044	T cell	RIG-I-like receptor signaling pathway	0.000930085	0.00691222
LUAD-Single cell-microbe related pathway-045	T cell	Tight junction	0.00115242	0.00837427
LUAD-Single cell-microbe related pathway-046	T cell	Mitophagy - animal	0.00128545	0.0091379
LUAD-Single cell-microbe related pathway-047	T cell	Relaxin signaling pathway	0.00139273	0.00951487
LUAD-Single cell-microbe related pathway-048	T cell	PD-L1 expression and PD-1 checkpoint pathway in cancer	0.00139668	0.00951487
LUAD-Single cell-microbe related pathway-049	T cell	Human cytomegalovirus infection	0.00153615	0.0102515
LUAD-Single cell-microbe related pathway-050	T cell	Pancreatic cancer	0.00190222	0.0121966
LUAD-Single cell-microbe related pathway-051	T cell	Chronic myeloid leukemia	0.00190222	0.0121966
LUAD-Single cell-microbe related pathway-052	T cell	Platelet activation	0.00215088	0.0132898
LUAD-Single cell-microbe related pathway-053	T cell	Nucleotide excision repair	0.00218825	0.0132898
LUAD-Single cell-microbe related pathway-054	T cell	Osteoclast differentiation	0.00219465	0.0132898
LUAD-Single cell-microbe related pathway-055	T cell	Kaposi sarcoma-associated herpesvirus infection	0.00236226	0.0140447
LUAD-Single cell-microbe related pathway-056	T cell	Colorectal cancer	0.00254091	0.0148371
LUAD-Single cell-microbe related pathway-057	T cell	Citrate cycle (TCA cycle)	0.00291465	0.0167209
LUAD-Single cell-microbe related pathway-058	T cell	C-type lectin receptor signaling pathway	0.00316754	0.0178584
LUAD-Single cell-microbe related pathway-059	T cell	Cell cycle	0.00384301	0.0212994
LUAD-Single cell-microbe related pathway-060	T cell	Autophagy - other	0.00449777	0.0245129
LUAD-Single cell-microbe related pathway-061	T cell	Th17 cell differentiation	0.00477756	0.0256108
LUAD-Single cell-microbe related pathway-062	T cell	Fc epsilon RI signaling pathway	0.00502451	0.0265002
LUAD-Single cell-microbe related pathway-063	T cell	Renal cell carcinoma	0.00570195	0.0295958
LUAD-Single cell-microbe related pathway-064	T cell	Chagas disease	0.00604008	0.030861
LUAD-Single cell-microbe related pathway-065	T cell	Prolactin signaling pathway	0.00645039	0.0324504
LUAD-Single cell-microbe related pathway-066	T cell	Measles	0.0070152	0.0347571
LUAD-Single cell-microbe related pathway-067	T cell	Dopaminergic synapse	0.00812349	0.0396475
LUAD-Single cell-microbe related pathway-068	T cell	Hepatitis C	0.00834873	0.0399764
LUAD-Single cell-microbe related pathway-069	T cell	Phosphatidylinositol signaling system	0.00843539	0.0399764
LUAD-Single cell-microbe related pathway-070	T cell	Inflammatory bowel disease	0.00919505	0.0421951
LUAD-Single cell-microbe related pathway-071	T cell	Fc gamma R-mediated phagocytosis	0.00929066	0.0421951
LUAD-Single cell-microbe related pathway-072	T cell	Choline metabolism in cancer	0.00929066	0.0421951
LUAD-Single cell-microbe related pathway-073	T cell	NOD-like receptor signaling pathway	0.0100511	0.0450236
LUAD-Single cell-microbe related pathway-074	T cell	Biosynthesis of amino acids	0.0102565	0.0453226
LUAD-Single cell-microbe related pathway-075	T cell	Base excision repair	0.0107122	0.0467051
LUAD-Single cell-microbe related pathway-076	T cell	Acute myeloid leukemia	0.0116323	0.048736
LUAD-Single cell-microbe related pathway-077	T cell	Herpes simplex virus 1 infection	0.0116573	0.048736
LUAD-Single cell-microbe related pathway-078	T cell	Adherens junction	0.0117741	0.048736
LUAD-Single cell-microbe related pathway-079	T cell	Th1 and Th2 cell differentiation	0.0117741	0.048736
LUAD-Single cell-microbe related pathway-080	T cell	Insulin signaling pathway	0.013065	0.0534031
LUAD-Single cell-microbe related pathway-081	T cell	Growth hormone synthesis, secretion and action	0.0151217	0.0610468
LUAD-Single cell-microbe related pathway-082	T cell	Necroptosis	0.0159532	0.0636183
LUAD-Single cell-microbe related pathway-083	T cell	Central carbon metabolism in cancer	0.0161832	0.063758
LUAD-Single cell-microbe related pathway-084	T cell	Motor proteins	0.0166375	0.0647673
LUAD-Single cell-microbe related pathway-085	T cell	Lysosome	0.0176315	0.0678296
LUAD-Single cell-microbe related pathway-086	T cell	Legionellosis	0.0188024	0.0704693
LUAD-Single cell-microbe related pathway-087	T cell	Glucagon signaling pathway	0.0188664	0.0704693
LUAD-Single cell-microbe related pathway-088	T cell	Natural killer cell mediated cytotoxicity	0.0189642	0.0704693
LUAD-Single cell-microbe related pathway-089	T cell	SNARE interactions in vesicular transport	0.0192491	0.0707241
LUAD-Single cell-microbe related pathway-090	T cell	Non-small cell lung cancer	0.0198897	0.0722659
LUAD-Single cell-microbe related pathway-091	T cell	Insulin resistance	0.022154	0.0796082
LUAD-Single cell-microbe related pathway-092	T cell	GnRH signaling pathway	0.0255692	0.0908817
LUAD-Single cell-microbe related pathway-093	T cell	Glioma	0.0265858	0.0934791
LUAD-Single cell-microbe related pathway-094	T cell	Glycerophospholipid metabolism	0.0279335	0.0971731
LUAD-Single cell-microbe related pathway-095	T cell	Apelin signaling pathway	0.0286637	0.0986634
LUAD-Single cell-microbe related pathway-096	Macrophage	Autophagy - animal	3.84773e-08	1.29284e-05
LUAD-Single cell-microbe related pathway-097	Macrophage	Nucleocytoplasmic transport	5.97079e-07	0.000100309
LUAD-Single cell-microbe related pathway-098	Macrophage	Protein processing in endoplasmic reticulum	1.34511e-06	0.000150652
LUAD-Single cell-microbe related pathway-099	Macrophage	Lysosome	1.58198e-05	0.00132886
LUAD-Single cell-microbe related pathway-100	Macrophage	Valine, leucine and isoleucine degradation	0.000100371	0.00608477
LUAD-Single cell-microbe related pathway-101	Macrophage	Mitophagy - animal	0.000108657	0.00608477
LUAD-Single cell-microbe related pathway-102	Macrophage	Sphingolipid signaling pathway	0.000172493	0.00752563
LUAD-Single cell-microbe related pathway-103	Macrophage	Insulin signaling pathway	0.000216331	0.00752563
LUAD-Single cell-microbe related pathway-104	Macrophage	Yersinia infection	0.000216331	0.00752563
LUAD-Single cell-microbe related pathway-105	Macrophage	mRNA surveillance pathway	0.000223977	0.00752563
LUAD-Single cell-microbe related pathway-106	Macrophage	Leishmaniasis	0.000355998	0.0108065
LUAD-Single cell-microbe related pathway-107	Macrophage	Tryptophan metabolism	0.000385945	0.0108065
LUAD-Single cell-microbe related pathway-108	Macrophage	Human immunodeficiency virus 1 infection	0.000453918	0.011732
LUAD-Single cell-microbe related pathway-109	Macrophage	Fatty acid degradation	0.000489661	0.0117519
LUAD-Single cell-microbe related pathway-110	Macrophage	Longevity regulating pathway - multiple species	0.000551847	0.0119529
LUAD-Single cell-microbe related pathway-111	Macrophage	Nucleotide excision repair	0.000661778	0.0119529
LUAD-Single cell-microbe related pathway-112	Macrophage	Hepatitis B	0.000680274	0.0119529
LUAD-Single cell-microbe related pathway-113	Macrophage	FoxO signaling pathway	0.000683442	0.0119529
LUAD-Single cell-microbe related pathway-114	Macrophage	Longevity regulating pathway	0.000684696	0.0119529
LUAD-Single cell-microbe related pathway-115	Macrophage	Fatty acid metabolism	0.000711484	0.0119529
LUAD-Single cell-microbe related pathway-116	Macrophage	Ubiquitin mediated proteolysis	0.000813521	0.0130163
LUAD-Single cell-microbe related pathway-117	Macrophage	Insulin resistance	0.00128896	0.0196859
LUAD-Single cell-microbe related pathway-118	Macrophage	Steroid biosynthesis	0.00177301	0.0259014
LUAD-Single cell-microbe related pathway-119	Macrophage	Tuberculosis	0.0019648	0.0271228
LUAD-Single cell-microbe related pathway-120	Macrophage	Lysine degradation	0.00201807	0.0271228
LUAD-Single cell-microbe related pathway-121	Macrophage	Endocytosis	0.0028292	0.0338178
LUAD-Single cell-microbe related pathway-122	Macrophage	AGE-RAGE signaling pathway in diabetic complications	0.00285492	0.0338178
LUAD-Single cell-microbe related pathway-123	Macrophage	Leukocyte transendothelial migration	0.00286977	0.0338178
LUAD-Single cell-microbe related pathway-124	Macrophage	2-Oxocarboxylic acid metabolism	0.0029188	0.0338178
LUAD-Single cell-microbe related pathway-125	Macrophage	Osteoclast differentiation	0.0041954	0.0442839
LUAD-Single cell-microbe related pathway-126	Macrophage	Necroptosis	0.00424357	0.0442839
LUAD-Single cell-microbe related pathway-127	Macrophage	Acute myeloid leukemia	0.00425478	0.0442839
LUAD-Single cell-microbe related pathway-128	Macrophage	Neurotrophin signaling pathway	0.00434932	0.0442839
LUAD-Single cell-microbe related pathway-129	Macrophage	Polycomb repressive complex	0.00463265	0.0457815
LUAD-Single cell-microbe related pathway-130	Macrophage	Sphingolipid metabolism	0.00482967	0.0463648
LUAD-Single cell-microbe related pathway-131	Macrophage	B cell receptor signaling pathway	0.00499509	0.0466208
LUAD-Single cell-microbe related pathway-132	Macrophage	T cell receptor signaling pathway	0.00529891	0.0481198
LUAD-Single cell-microbe related pathway-133	Macrophage	Measles	0.00596895	0.0505926
LUAD-Single cell-microbe related pathway-134	Macrophage	Pertussis	0.00615099	0.0505926
LUAD-Single cell-microbe related pathway-135	Macrophage	GnRH signaling pathway	0.00626212	0.0505926
LUAD-Single cell-microbe related pathway-136	Macrophage	Prolactin signaling pathway	0.00636151	0.0505926
LUAD-Single cell-microbe related pathway-137	Macrophage	Viral life cycle - HIV-1	0.00649774	0.0505926
LUAD-Single cell-microbe related pathway-138	Macrophage	ErbB signaling pathway	0.00661631	0.0505926
LUAD-Single cell-microbe related pathway-139	Macrophage	NOD-like receptor signaling pathway	0.00663102	0.0505926
LUAD-Single cell-microbe related pathway-140	Macrophage	Toll-like receptor signaling pathway	0.00677579	0.0505926
LUAD-Single cell-microbe related pathway-141	Macrophage	Amino sugar and nucleotide sugar metabolism	0.00801406	0.0563679
LUAD-Single cell-microbe related pathway-142	Macrophage	Glycerophospholipid metabolism	0.00805256	0.0563679
LUAD-Single cell-microbe related pathway-143	Macrophage	Chagas disease	0.00805256	0.0563679
LUAD-Single cell-microbe related pathway-144	Macrophage	Toxoplasmosis	0.00907436	0.061955
LUAD-Single cell-microbe related pathway-145	Macrophage	Purine metabolism	0.0092195	0.061955
LUAD-Single cell-microbe related pathway-146	Macrophage	Long-term potentiation	0.00962426	0.0634069
LUAD-Single cell-microbe related pathway-147	Macrophage	PD-L1 expression and PD-1 checkpoint pathway in cancer	0.0102689	0.0663531
LUAD-Single cell-microbe related pathway-148	Macrophage	SNARE interactions in vesicular transport	0.0105388	0.0668118
LUAD-Single cell-microbe related pathway-149	Macrophage	Relaxin signaling pathway	0.0109552	0.067041
LUAD-Single cell-microbe related pathway-150	Macrophage	Growth hormone synthesis, secretion and action	0.010974	0.067041
LUAD-Single cell-microbe related pathway-151	Macrophage	Human T-cell leukemia virus 1 infection	0.0127613	0.076568
LUAD-Single cell-microbe related pathway-152	Macrophage	Cell cycle	0.0143453	0.0845615
LUAD-Single cell-microbe related pathway-153	Macrophage	Progesterone-mediated oocyte maturation	0.0170039	0.0985054
LUAD-Single cell-microbe related pathway-154	Macrophage	Alcoholic liver disease	0.0174092	0.099144
LUAD-Single cell-microbe related pathway-155	Macrophage	Terpenoid backbone biosynthesis	0.0180163	0.0999489
LUAD-Single cell-microbe related pathway-156	Macrophage	Primary bile acid biosynthesis	0.0181455	0.0999489
LUAD-Single cell-microbe related pathway-262	B cells	Coronavirus disease - COVID-19	9.55539e-38	2.61818e-35
LUAD-Single cell-microbe related pathway-263	B cells	Parkinson disease	1.1977e-18	1.64085e-16
LUAD-Single cell-microbe related pathway-264	B cells	Prion disease	1.96888e-17	1.79824e-15
LUAD-Single cell-microbe related pathway-265	B cells	Huntington disease	9.7399e-15	6.67183e-13
LUAD-Single cell-microbe related pathway-266	B cells	Amyotrophic lateral sclerosis	5.94832e-13	3.25968e-11
LUAD-Single cell-microbe related pathway-267	B cells	Pathways of neurodegeneration - multiple diseases	1.15728e-11	5.28491e-10
LUAD-Single cell-microbe related pathway-268	B cells	Alzheimer disease	1.57453e-11	6.16315e-10
LUAD-Single cell-microbe related pathway-269	B cells	Proteasome	3.98659e-11	1.36541e-09
LUAD-Single cell-microbe related pathway-270	B cells	Oxidative phosphorylation	1.98392e-10	6.03994e-09
LUAD-Single cell-microbe related pathway-271	B cells	Diabetic cardiomyopathy	7.0884e-08	1.94222e-06
LUAD-Single cell-microbe related pathway-272	B cells	Salmonella infection	4.79748e-07	1.19501e-05
LUAD-Single cell-microbe related pathway-273	B cells	Thermogenesis	3.89879e-06	8.90223e-05
LUAD-Single cell-microbe related pathway-274	B cells	Spinocerebellar ataxia	1.54346e-05	0.000325314
LUAD-Single cell-microbe related pathway-275	B cells	Chemical carcinogenesis - reactive oxygen species	1.87001e-05	0.000346408
LUAD-Single cell-microbe related pathway-276	B cells	Phagosome	1.8964e-05	0.000346408
LUAD-Single cell-microbe related pathway-277	B cells	Ferroptosis	0.000398266	0.0068203
LUAD-Single cell-microbe related pathway-278	B cells	Epstein-Barr virus infection	0.000600225	0.00914307
LUAD-Single cell-microbe related pathway-279	B cells	Spliceosome	0.000613289	0.00914307
LUAD-Single cell-microbe related pathway-280	B cells	Mitophagy - animal	0.000634009	0.00914307
LUAD-Single cell-microbe related pathway-281	B cells	Viral myocarditis	0.000866602	0.0118725
LUAD-Single cell-microbe related pathway-282	B cells	Non-alcoholic fatty liver disease	0.00137763	0.0179747
LUAD-Single cell-microbe related pathway-283	B cells	Apoptosis	0.00262496	0.0326927
LUAD-Single cell-microbe related pathway-284	B cells	Shigellosis	0.0035856	0.0427154
LUAD-Single cell-microbe related pathway-285	B cells	Primary immunodeficiency	0.00567299	0.0626867
LUAD-Single cell-microbe related pathway-286	B cells	Motor proteins	0.00571959	0.0626867
LUAD-Single cell-microbe related pathway-287	B cells	Vibrio cholerae infection	0.00637547	0.0671876
LUAD-Single cell-microbe related pathway-288	B cells	Bacterial invasion of epithelial cells	0.00675363	0.0685368
LUAD-Single cell-microbe related pathway-289	B cells	Pathogenic Escherichia coli infection	0.00766916	0.0747184
LUAD-Single cell-microbe related pathway-290	B cells	Protein processing in endoplasmic reticulum	0.00790816	0.0747184
LUAD-Single cell-microbe related pathway-291	B cells	Protein export	0.0103654	0.094671
LUAD-Single cell-microbe related pathway-157	Epithelial cells	Endocytosis	2.04908e-12	7.06932e-10
LUAD-Single cell-microbe related pathway-158	Epithelial cells	Ubiquitin mediated proteolysis	1.50371e-11	2.5939e-09
LUAD-Single cell-microbe related pathway-159	Epithelial cells	Nucleocytoplasmic transport	3.73037e-09	4.28993e-07
LUAD-Single cell-microbe related pathway-160	Epithelial cells	Protein processing in endoplasmic reticulum	6.36451e-09	5.48939e-07
LUAD-Single cell-microbe related pathway-161	Epithelial cells	Autophagy - animal	9.75189e-09	6.7288e-07
LUAD-Single cell-microbe related pathway-162	Epithelial cells	Salmonella infection	2.85454e-08	1.64136e-06
LUAD-Single cell-microbe related pathway-163	Epithelial cells	Lysosome	1.57312e-07	7.75325e-06
LUAD-Single cell-microbe related pathway-164	Epithelial cells	Mitophagy - animal	4.12289e-07	1.77799e-05
LUAD-Single cell-microbe related pathway-165	Epithelial cells	Polycomb repressive complex	6.86268e-07	2.63069e-05
LUAD-Single cell-microbe related pathway-166	Epithelial cells	Human immunodeficiency virus 1 infection	1.48422e-06	4.47332e-05
LUAD-Single cell-microbe related pathway-167	Epithelial cells	Neurotrophin signaling pathway	1.55418e-06	4.47332e-05
LUAD-Single cell-microbe related pathway-168	Epithelial cells	Yersinia infection	1.55594e-06	4.47332e-05
LUAD-Single cell-microbe related pathway-169	Epithelial cells	Pathogenic Escherichia coli infection	4.28533e-06	0.000113726
LUAD-Single cell-microbe related pathway-170	Epithelial cells	Viral life cycle - HIV-1	9.58938e-06	0.00023631
LUAD-Single cell-microbe related pathway-171	Epithelial cells	Shigellosis	1.29011e-05	0.000296726
LUAD-Single cell-microbe related pathway-172	Epithelial cells	Sphingolipid signaling pathway	1.63489e-05	0.000352523
LUAD-Single cell-microbe related pathway-173	Epithelial cells	Inositol phosphate metabolism	2.09486e-05	0.000425134
LUAD-Single cell-microbe related pathway-174	Epithelial cells	Chronic myeloid leukemia	2.49681e-05	0.000478556
LUAD-Single cell-microbe related pathway-175	Epithelial cells	ATP-dependent chromatin remodeling	2.87397e-05	0.000492129
LUAD-Single cell-microbe related pathway-176	Epithelial cells	Amyotrophic lateral sclerosis	2.96287e-05	0.000492129
LUAD-Single cell-microbe related pathway-177	Epithelial cells	Human cytomegalovirus infection	2.99557e-05	0.000492129
LUAD-Single cell-microbe related pathway-178	Epithelial cells	Glycerophospholipid metabolism	8.28481e-05	0.00129921
LUAD-Single cell-microbe related pathway-179	Epithelial cells	Bacterial invasion of epithelial cells	9.22457e-05	0.00138369
LUAD-Single cell-microbe related pathway-180	Epithelial cells	SNARE interactions in vesicular transport	0.000183321	0.00257997
LUAD-Single cell-microbe related pathway-181	Epithelial cells	Efferocytosis	0.000186954	0.00257997
LUAD-Single cell-microbe related pathway-182	Epithelial cells	Epstein-Barr virus infection	0.000281017	0.00372889
LUAD-Single cell-microbe related pathway-183	Epithelial cells	Colorectal cancer	0.000358147	0.00452576
LUAD-Single cell-microbe related pathway-184	Epithelial cells	Cellular senescence	0.000367562	0.00452576
LUAD-Single cell-microbe related pathway-185	Epithelial cells	Notch signaling pathway	0.000404162	0.00452576
LUAD-Single cell-microbe related pathway-186	Epithelial cells	Thyroid hormone signaling pathway	0.000410241	0.00452576
LUAD-Single cell-microbe related pathway-187	Epithelial cells	Fc gamma R-mediated phagocytosis	0.000419781	0.00452576
LUAD-Single cell-microbe related pathway-188	Epithelial cells	Choline metabolism in cancer	0.000419781	0.00452576
LUAD-Single cell-microbe related pathway-189	Epithelial cells	Hepatitis B	0.000504961	0.00527914
LUAD-Single cell-microbe related pathway-190	Epithelial cells	RNA degradation	0.00059147	0.00600168
LUAD-Single cell-microbe related pathway-191	Epithelial cells	ErbB signaling pathway	0.000666817	0.00657291
LUAD-Single cell-microbe related pathway-192	Epithelial cells	Herpes simplex virus 1 infection	0.000751456	0.00720145
LUAD-Single cell-microbe related pathway-193	Epithelial cells	Tight junction	0.000789106	0.00735788
LUAD-Single cell-microbe related pathway-194	Epithelial cells	mTOR signaling pathway	0.000820139	0.007446
LUAD-Single cell-microbe related pathway-195	Epithelial cells	Insulin signaling pathway	0.000848929	0.00750976
LUAD-Single cell-microbe related pathway-196	Epithelial cells	Renal cell carcinoma	0.00123965	0.010692
LUAD-Single cell-microbe related pathway-197	Epithelial cells	Apoptosis	0.00138548	0.0116583
LUAD-Single cell-microbe related pathway-198	Epithelial cells	Biosynthesis of cofactors	0.00153566	0.0120761
LUAD-Single cell-microbe related pathway-199	Epithelial cells	Prolactin signaling pathway	0.00156159	0.0120761
LUAD-Single cell-microbe related pathway-200	Epithelial cells	Epithelial cell signaling in Helicobacter pylori infection	0.00156159	0.0120761
LUAD-Single cell-microbe related pathway-201	Epithelial cells	Phosphatidylinositol signaling system	0.00160738	0.0120761
LUAD-Single cell-microbe related pathway-202	Epithelial cells	p53 signaling pathway	0.00164435	0.0120761
LUAD-Single cell-microbe related pathway-203	Epithelial cells	Autophagy - other	0.00164515	0.0120761
LUAD-Single cell-microbe related pathway-204	Epithelial cells	Endocrine resistance	0.00193533	0.0139102
LUAD-Single cell-microbe related pathway-205	Epithelial cells	Regulation of actin cytoskeleton	0.00205314	0.0144558
LUAD-Single cell-microbe related pathway-206	Epithelial cells	Pancreatic cancer	0.00251338	0.0170157
LUAD-Single cell-microbe related pathway-207	Epithelial cells	Hepatocellular carcinoma	0.00251536	0.0170157
LUAD-Single cell-microbe related pathway-208	Epithelial cells	MAPK signaling pathway	0.00274301	0.0181988
LUAD-Single cell-microbe related pathway-209	Epithelial cells	Sphingolipid metabolism	0.00289023	0.0188138
LUAD-Single cell-microbe related pathway-210	Epithelial cells	Longevity regulating pathway	0.00324208	0.0201905
LUAD-Single cell-microbe related pathway-211	Epithelial cells	PD-L1 expression and PD-1 checkpoint pathway in cancer	0.00324208	0.0201905
LUAD-Single cell-microbe related pathway-212	Epithelial cells	Lysine degradation	0.0032773	0.0201905
LUAD-Single cell-microbe related pathway-213	Epithelial cells	Human T-cell leukemia virus 1 infection	0.00355625	0.021346
LUAD-Single cell-microbe related pathway-214	Epithelial cells	Pathways of neurodegeneration - multiple diseases	0.00365757	0.021346
LUAD-Single cell-microbe related pathway-215	Epithelial cells	TNF signaling pathway	0.00375447	0.021346
LUAD-Single cell-microbe related pathway-216	Epithelial cells	Cobalamin transport and metabolism	0.00378294	0.021346
LUAD-Single cell-microbe related pathway-217	Epithelial cells	Lipid and atherosclerosis	0.00381363	0.021346
LUAD-Single cell-microbe related pathway-218	Epithelial cells	Spinocerebellar ataxia	0.00389305	0.021346
LUAD-Single cell-microbe related pathway-219	Epithelial cells	VEGF signaling pathway	0.00389797	0.021346
LUAD-Single cell-microbe related pathway-220	Epithelial cells	Kaposi sarcoma-associated herpesvirus infection	0.00452477	0.0243913
LUAD-Single cell-microbe related pathway-221	Epithelial cells	Proteasome	0.00480541	0.0255057
LUAD-Single cell-microbe related pathway-222	Epithelial cells	Various types of N-glycan biosynthesis	0.00569187	0.029753
LUAD-Single cell-microbe related pathway-223	Epithelial cells	Pyrimidine metabolism	0.0057956	0.029843
LUAD-Single cell-microbe related pathway-224	Epithelial cells	Influenza A	0.00619953	0.0314535
LUAD-Single cell-microbe related pathway-225	Epithelial cells	N-Glycan biosynthesis	0.00691151	0.0345575
LUAD-Single cell-microbe related pathway-226	Epithelial cells	2-Oxocarboxylic acid metabolism	0.00708189	0.0348846
LUAD-Single cell-microbe related pathway-227	Epithelial cells	Endometrial cancer	0.00717916	0.0348846
LUAD-Single cell-microbe related pathway-228	Epithelial cells	Valine, leucine and isoleucine degradation	0.0078413	0.0375729
LUAD-Single cell-microbe related pathway-229	Epithelial cells	Citrate cycle (TCA cycle)	0.00829403	0.0391978
LUAD-Single cell-microbe related pathway-230	Epithelial cells	EGFR tyrosine kinase inhibitor resistance	0.00921797	0.0417457
LUAD-Single cell-microbe related pathway-231	Epithelial cells	Glioma	0.00922729	0.0417457
LUAD-Single cell-microbe related pathway-232	Epithelial cells	Carbon metabolism	0.00933327	0.0417457
LUAD-Single cell-microbe related pathway-233	Epithelial cells	Alzheimer disease	0.00939749	0.0417457
LUAD-Single cell-microbe related pathway-234	Epithelial cells	Circadian rhythm	0.00943816	0.0417457
LUAD-Single cell-microbe related pathway-235	Epithelial cells	Fatty acid metabolism	0.0105381	0.0460208
LUAD-Single cell-microbe related pathway-236	Epithelial cells	Fc epsilon RI signaling pathway	0.0109652	0.0472875
LUAD-Single cell-microbe related pathway-237	Epithelial cells	Non-alcoholic fatty liver disease	0.0116645	0.0496823
LUAD-Single cell-microbe related pathway-238	Epithelial cells	Glycosaminoglycan biosynthesis - chondroitin sulfate / dermatan sulfate	0.0129667	0.0544156
LUAD-Single cell-microbe related pathway-239	Epithelial cells	Viral myocarditis	0.0130913	0.0544156
LUAD-Single cell-microbe related pathway-240	Epithelial cells	mRNA surveillance pathway	0.0135623	0.0550468
LUAD-Single cell-microbe related pathway-241	Epithelial cells	Chagas disease	0.0135623	0.0550468
LUAD-Single cell-microbe related pathway-242	Epithelial cells	Human papillomavirus infection	0.0144413	0.0578018
LUAD-Single cell-microbe related pathway-243	Epithelial cells	Hepatitis C	0.0145761	0.0578018
LUAD-Single cell-microbe related pathway-244	Epithelial cells	Other glycan degradation	0.0147876	0.0579741
LUAD-Single cell-microbe related pathway-245	Epithelial cells	Vibrio cholerae infection	0.0150885	0.0584892
LUAD-Single cell-microbe related pathway-246	Epithelial cells	Parkinson disease	0.0162091	0.0621348
LUAD-Single cell-microbe related pathway-247	Epithelial cells	Vasopressin-regulated water reabsorption	0.0175886	0.0659541
LUAD-Single cell-microbe related pathway-248	Epithelial cells	AMPK signaling pathway	0.0178476	0.0659541
LUAD-Single cell-microbe related pathway-249	Epithelial cells	T cell receptor signaling pathway	0.0178476	0.0659541
LUAD-Single cell-microbe related pathway-250	Epithelial cells	Ubiquinone and other terpenoid-quinone biosynthesis	0.0179701	0.0659541
LUAD-Single cell-microbe related pathway-251	Epithelial cells	GnRH signaling pathway	0.0193101	0.070126
LUAD-Single cell-microbe related pathway-252	Epithelial cells	NOD-like receptor signaling pathway	0.0211266	0.0759237
LUAD-Single cell-microbe related pathway-253	Epithelial cells	Thermogenesis	0.0235851	0.0837908
LUAD-Single cell-microbe related pathway-254	Epithelial cells	Oxytocin signaling pathway	0.0240084	0.0837908
LUAD-Single cell-microbe related pathway-255	Epithelial cells	Fluid shear stress and atherosclerosis	0.0243398	0.0837908
LUAD-Single cell-microbe related pathway-256	Epithelial cells	Pertussis	0.0245246	0.0837908
LUAD-Single cell-microbe related pathway-257	Epithelial cells	Mannose type O-glycan biosynthesis	0.0247729	0.0837908
LUAD-Single cell-microbe related pathway-258	Epithelial cells	Mismatch repair	0.0247729	0.0837908
LUAD-Single cell-microbe related pathway-259	Epithelial cells	Peroxisome	0.0276053	0.0924642
LUAD-Single cell-microbe related pathway-260	Epithelial cells	Non-homologous end-joining	0.0279057	0.0925719
LUAD-Single cell-microbe related pathway-261	Epithelial cells	Pentose phosphate pathway	0.0292894	0.0962365

## Sheet: S7
Table S7: Significant and stability-selected specific microbe-host gene associations at FDR < 0.1 for 14 tumors
ID	Taxa_gene	Tumor types	Gene	Taxa	Final_model_r.sqr	Final_model_r.sqr.adj	P value	Ci.lower	Ci.upper	Bonferonni_global_P value	BY_global_P value	BH_global_P value	Spearman_cor	Spearman_P value
1	c__Acidobacteriia-MAP4K2	BLCA	MAP4K2	c__Acidobacteriia	0.999057	0.997877	0	-0.1429	-0.129286	0	0	0	-0.642105	0.00378473
2	c__Actinobacteria-BIRC7	BLCA	BIRC7	c__Actinobacteria	0.931195	0.84519	2.71e-08	0.379059	0.791927	0.0819226	0.000239943	1.55e-05	0.652632	0.0031178
3	c__Betaproteobacteria-ANKIB1	BLCA	ANKIB1	c__Betaproteobacteria	0.753544	0.630316	2.81e-07	0.293106	0.654914	0.848924	0.00198221	0.000127908	0.749123	0.000337889
4	c__Betaproteobacteria-ERGIC2	BLCA	ERGIC2	c__Betaproteobacteria	0.565841	0.479009	5.47e-07	0.492301	1.12522	1	0.00359305	0.000231852	0.747368	0.000355578
5	c__Betaproteobacteria-FDXACB1	BLCA	FDXACB1	c__Betaproteobacteria	0.671719	0.630683	4.13e-08	-0.706511	-0.33452	0.124752	0.000350873	2.26e-05	-0.777193	0.000135032
6	c__Betaproteobacteria-GPR137	BLCA	GPR137	c__Betaproteobacteria	0.995149	0.990297	2.34e-23	-0.53284	-0.357578	7.05e-17	1.19e-18	7.69e-20	-0.580702	0.0104055
7	c__Betaproteobacteria-HIPK1	BLCA	HIPK1	c__Betaproteobacteria	0.665548	0.569991	0.000344111	0.256965	0.878883	1	0.840802	0.0542551	0.708772	0.000966054
8	c__Betaproteobacteria-NPAS4	BLCA	NPAS4	c__Betaproteobacteria	0.880097	0.845839	4.73e-08	-2.01382	-0.950094	0.14275	0.000396541	2.56e-05	-0.724002	0.000457064
9	c__Betaproteobacteria-PPM1M	BLCA	PPM1M	c__Betaproteobacteria	0.288836	0.247002	0.000410756	-0.995532	-0.285103	1	0.963423	0.0621676	-0.759649	0.00024543
10	c__Betaproteobacteria-TMOD3	BLCA	TMOD3	c__Betaproteobacteria	0.918	0.865818	1.19e-11	0.548957	0.995274	3.59e-05	1.86e-07	1.2e-08	0.615789	0.00597476
11	c__Betaproteobacteria-VIP	BLCA	VIP	c__Betaproteobacteria	0.860319	0.790479	5.12e-07	-0.350136	-0.153545	1	0.00339005	0.000218753	-0.736842	0.000477298
12	c__Chlamydiia-ACACA	BLCA	ACACA	c__Chlamydiia	0.568023	0.481628	5.11e-05	0.181535	0.521938	1	0.181536	0.0117141	0.882456	0
13	c__Chlorobia-PROM1	BLCA	PROM1	c__Chlorobia	0.652512	0.583014	2.66e-07	0.351497	0.783916	0.801582	0.00188844	0.000121857	0.440351	0.0606897
14	c__Cytophagia-NCCRP1	BLCA	NCCRP1	c__Cytophagia	0.646391	0.575669	1.78e-06	0.385276	0.921302	1	0.0101633	0.000655819	0.689474	0.0014891
15	c__Cytophagia-STPG1	BLCA	STPG1	c__Cytophagia	0.413286	0.339946	1.23e-05	0.0866431	0.227428	1	0.0544303	0.00351227	0.559649	0.0141488
16	c__Deltaproteobacteria-CA2	BLCA	CA2	c__Deltaproteobacteria	0.568305	0.514343	7.76e-05	-0.608078	-0.204867	1	0.257013	0.0165845	-0.594737	0.00839121
17	c__Deltaproteobacteria-CHST1	BLCA	CHST1	c__Deltaproteobacteria	0.683064	0.524596	0.000255844	0.0874808	0.289629	1	0.670198	0.0432464	0.698246	0.00122872
18	c__Deltaproteobacteria-TLE1	BLCA	TLE1	c__Deltaproteobacteria	0.400716	0.325805	0.000207712	0.101627	0.329335	1	0.569305	0.036736	0.570175	0.0121607
19	c__Epsilonproteobacteria-PAQR7	BLCA	PAQR7	c__Epsilonproteobacteria	0.384313	0.307352	7e-05	0.14499	0.426851	1	0.235813	0.0152165	0.561404	0.0138004
20	c__Epsilonproteobacteria-ZGRF1	BLCA	ZGRF1	c__Epsilonproteobacteria	0.658054	0.560355	0.000426569	-0.217928	-0.0621272	1	0.992249	0.0640277	-0.435088	0.0641098
21	c__Flavobacteriia-BORCS8	BLCA	BORCS8	c__Flavobacteriia	0.440297	0.328357	0.000152158	0.0542145	0.170499	1	0.444416	0.0286772	0.777193	0.000135032
22	c__Flavobacteriia-DOP1A	BLCA	DOP1A	c__Flavobacteriia	0.993633	0.98854	6.71e-13	-0.159143	-0.0909284	2.03e-06	1.24e-08	7.97e-10	-0.726316	0.000629407
23	c__Flavobacteriia-KMT2D	BLCA	KMT2D	c__Flavobacteriia	0.896739	0.867236	4.99e-07	-0.114831	-0.0504033	1	0.00331252	0.00021375	-0.847368	0
24	c__Flavobacteriia-NXT1	BLCA	NXT1	c__Flavobacteriia	0.61415	0.465747	2.59e-05	0.0458713	0.125907	1	0.102614	0.00662147	0.736842	0.000477298
25	c__Mollicutes-NUMA1	BLCA	NUMA1	c__Mollicutes	0.943417	0.915126	2.52e-06	-0.105642	-0.0435209	1	0.0138265	0.000892192	-0.766667	0.000195408
26	c__Mollicutes-SUSD3	BLCA	SUSD3	c__Mollicutes	0.951038	0.889836	2.38e-14	0.136684	0.231212	7.19e-08	5.26e-10	3.39e-11	0.485965	0.0365955
27	c__Sphingobacteriia-NPTX2	BLCA	NPTX2	c__Sphingobacteriia	0.883999	0.839383	1.12e-09	0.187615	0.365637	0.00338404	1.29e-05	8.34e-07	0.778947	0.000126481
28	c__Spirochaetia-PHGDH	BLCA	PHGDH	c__Spirochaetia	0.831271	0.746907	3.7e-08	0.112752	0.237433	0.111505	0.000317415	2.05e-05	0.67193	0.00214416
29	f__Actinomycetaceae-ALDH1L1	BLCA	ALDH1L1	f__Actinomycetaceae	0.681085	0.617302	1.2e-07	-0.571348	-0.262564	0.362832	0.000922691	5.95e-05	-0.624561	0.00515281
30	f__Alcaligenaceae-CREB3L1	BLCA	CREB3L1	f__Alcaligenaceae	0.992148	0.971732	6.61e-14	0.174663	0.298353	2e-07	1.38e-09	8.9e-11	0.585965	0.00960858
31	f__Bacteroidaceae-SMYD4	BLCA	SMYD4	f__Bacteroidaceae	0.539632	0.362568	0.000407799	0.0562936	0.196398	1	0.958314	0.0618379	0.645614	0.00355061
32	f__Bacteroidaceae-TMPRSS13	BLCA	TMPRSS13	f__Bacteroidaceae	0.382577	0.305399	0.000123319	0.252286	0.778467	1	0.375182	0.0242097	0.712281	0.000889312
33	f__Bradyrhizobiaceae-POGLUT2	BLCA	POGLUT2	f__Bradyrhizobiaceae	0.804165	0.748212	6.82e-08	0.0970561	0.207785	0.205768	0.000550843	3.55e-05	0.840351	0
34	f__Bradyrhizobiaceae-RNF144A	BLCA	RNF144A	f__Bradyrhizobiaceae	0.723521	0.617183	1.36e-05	0.100894	0.266351	1	0.0594118	0.00383372	0.712281	0.000889312
35	f__Bradyrhizobiaceae-TNFRSF19	BLCA	TNFRSF19	f__Bradyrhizobiaceae	0.910278	0.820555	1.38e-10	0.257684	0.48424	0.000415374	1.84e-06	1.19e-07	0.831579	1.82368e-06
36	f__Caulobacteraceae-CLHC1	BLCA	CLHC1	f__Caulobacteraceae	0.973404	0.963174	1.87e-08	-0.105866	-0.051141	0.0565706	0.000171766	1.11e-05	-0.573684	0.0115508
37	f__Caulobacteraceae-PILRB	BLCA	PILRB	f__Caulobacteraceae	0.964735	0.942294	7.16e-12	-0.194627	-0.108073	2.16e-05	1.15e-07	7.43e-09	-0.705263	0.00104802
38	f__Chromobacteriaceae-IL20RB	BLCA	IL20RB	f__Chromobacteriaceae	0.588148	0.470476	0.000187019	0.191035	0.612688	1	0.523514	0.0337813	0.773684	0.000153372
39	f__Chromobacteriaceae-KLK11	BLCA	KLK11	f__Chromobacteriaceae	0.998592	0.995777	9.45e-11	0.367906	0.687286	0.000285165	1.29e-06	8.36e-08	0.61957	0.00466687
40	f__Chromobacteriaceae-MBOAT2	BLCA	MBOAT2	f__Chromobacteriaceae	0.506097	0.407316	0.000495967	0.1138	0.406707	1	1	0.0716982	0.478947	0.0397056
41	f__Chromobacteriaceae-NQO2	BLCA	NQO2	f__Chromobacteriaceae	0.818902	0.749249	4.48e-07	0.0939994	0.21335	1	0.00301005	0.000194232	0.347368	0.14533
42	f__Chromobacteriaceae-PI3	BLCA	PI3	f__Chromobacteriaceae	0.843203	0.743424	3.33e-06	0.459269	1.12866	1	0.0175773	0.00113423	0.705263	0.00104802
43	f__Chromobacteriaceae-SERPINB3	BLCA	SERPINB3	f__Chromobacteriaceae	0.796559	0.718312	2.15e-06	0.469463	1.13179	1	0.0120531	0.000777764	0.722321	0.000478222
44	f__Chromobacteriaceae-SERPINB4	BLCA	SERPINB4	f__Chromobacteriaceae	0.784316	0.741179	6.58e-07	0.476781	1.09697	1	0.00423532	0.000273296	0.692444	0.0010173
45	f__Chromobacteriaceae-SFTPB	BLCA	SFTPB	f__Chromobacteriaceae	0.66697	0.600363	3.03e-08	0.328743	0.688733	0.0914575	0.000265369	1.71e-05	0.0894737	0.715532
46	f__Chromobacteriaceae-SLURP2	BLCA	SLURP2	f__Chromobacteriaceae	0.981767	0.958975	2.31e-39	0.27202	0.367507	6.96e-33	3.37e-34	2.17e-35	0.346613	0.146002
47	f__Chromobacteriaceae-SRD5A1	BLCA	SRD5A1	f__Chromobacteriaceae	0.806214	0.73168	9.27e-06	0.10505	0.271522	1	0.0427703	0.00275988	0.277193	0.24962
48	f__Chromobacteriaceae-ZFP82	BLCA	ZFP82	f__Chromobacteriaceae	0.524579	0.429495	3.67e-05	-0.456098	-0.162379	1	0.137539	0.00887512	-0.298246	0.214269
49	f__Chromobacteriaceae-ZNF254	BLCA	ZNF254	f__Chromobacteriaceae	0.537881	0.510698	8.59e-07	-0.476549	-0.205092	1	0.00537803	0.000347033	-0.354386	0.13696
50	f__Chromobacteriaceae-ZNF347	BLCA	ZNF347	f__Chromobacteriaceae	0.489026	0.458969	2.65e-06	-0.453122	-0.186262	1	0.014464	0.00093333	-0.203509	0.401686
51	f__Chromobacteriaceae-ZNF415	BLCA	ZNF415	f__Chromobacteriaceae	0.913335	0.888574	3.57e-18	-0.437608	-0.276562	1.08e-11	1.18e-13	7.6e-15	-0.282456	0.240447
52	f__Chromobacteriaceae-ZNF433	BLCA	ZNF433	f__Chromobacteriaceae	0.621364	0.574035	3.53e-06	-0.256325	-0.104026	1	0.0184956	0.00119348	-0.529825	0.0212465
53	f__Chromobacteriaceae-ZNF461	BLCA	ZNF461	f__Chromobacteriaceae	0.510529	0.481737	2.58e-05	-0.367753	-0.134018	1	0.102282	0.00660005	-0.315789	0.187513
54	f__Chromobacteriaceae-ZNF528	BLCA	ZNF528	f__Chromobacteriaceae	0.619539	0.543447	2.03e-05	-0.433898	-0.160514	1	0.083506	0.00538846	-0.382456	0.106931
55	f__Chromobacteriaceae-ZNF569	BLCA	ZNF569	f__Chromobacteriaceae	0.608463	0.496595	7.35e-05	-0.37303	-0.126217	1	0.245662	0.015852	-0.440351	0.0606897
56	f__Chromobacteriaceae-ZNF610	BLCA	ZNF610	f__Chromobacteriaceae	0.65938	0.591255	2.83e-05	-0.394178	-0.142793	1	0.110497	0.00713012	-0.540351	0.0184736
57	f__Chromobacteriaceae-ZNF675	BLCA	ZNF675	f__Chromobacteriaceae	0.999045	0.995701	4.49e-06	-0.534568	-0.214505	1	0.0228875	0.00147688	-0.459649	0.0493356
58	f__Chromobacteriaceae-ZNF681	BLCA	ZNF681	f__Chromobacteriaceae	0.698302	0.680555	2.89e-09	-0.56805	-0.286109	0.00871472	3.09e-05	2e-06	-0.538596	0.0189143
59	f__Chromobacteriaceae-ZNF726	BLCA	ZNF726	f__Chromobacteriaceae	0.828085	0.806596	2.67e-12	-0.572047	-0.321613	8.06e-06	4.54e-08	2.93e-09	-0.608772	0.00670683
60	f__Chromobacteriaceae-ZNF736	BLCA	ZNF736	f__Chromobacteriaceae	0.64957	0.605766	1.31e-06	-0.460026	-0.194756	1	0.0077973	0.000503143	-0.0859649	0.726365
61	f__Chromobacteriaceae-ZNF808	BLCA	ZNF808	f__Chromobacteriaceae	0.56786	0.481432	5.99e-05	-0.391455	-0.134557	1	0.207452	0.0133864	-0.282456	0.240447
62	f__Chromobacteriaceae-ZNF813	BLCA	ZNF813	f__Chromobacteriaceae	0.553511	0.4977	3.62e-06	-0.583065	-0.236363	1	0.0188853	0.00121863	-0.603509	0.00730263
63	f__Chromobacteriaceae-ZNF83	BLCA	ZNF83	f__Chromobacteriaceae	0.614203	0.591509	9.1e-07	-0.435342	-0.186945	1	0.00565691	0.000365028	-0.396491	0.0938809
64	f__Clostridiaceae-DOK2	BLCA	DOK2	f__Clostridiaceae	0.690664	0.535996	0.000443465	0.0900185	0.317263	1	1	0.0658758	0.607018	0.00690084
65	f__Clostridiaceae-LTA	BLCA	LTA	f__Clostridiaceae	0.774151	0.745919	1.49e-07	0.0806047	0.17652	0.448695	0.00111901	7.22e-05	0.652632	0.0031178
66	f__Clostridiaceae-LY9	BLCA	LY9	f__Clostridiaceae	0.552067	0.462481	3.07e-05	0.116011	0.321944	1	0.118308	0.00763416	0.692982	0.00138008
67	f__Clostridiaceae-PTPN7	BLCA	PTPN7	f__Clostridiaceae	0.780326	0.717563	2.94e-07	0.163419	0.365662	0.886585	0.00206269	0.000133101	0.724561	0.000658097
68	f__Clostridiaceae-TNFAIP8L2	BLCA	TNFAIP8L2	f__Clostridiaceae	0.680898	0.617078	0.000571167	0.0694173	0.252659	1	1	0.0796665	0.580702	0.0104055
69	f__Comamonadaceae-AP4E1	BLCA	AP4E1	f__Comamonadaceae	0.980059	0.967369	1.35e-16	0.0804424	0.130421	4.07e-10	3.84e-12	2.48e-13	0.794737	6.56523e-05
70	f__Comamonadaceae-APPL1	BLCA	APPL1	f__Comamonadaceae	0.936454	0.885617	6.56e-11	0.0930682	0.172889	0.000197851	9.22e-07	5.95e-08	0.715789	0.000817526
71	f__Comamonadaceae-ARIH1	BLCA	ARIH1	f__Comamonadaceae	0.999076	0.997625	3.63e-33	0.0633287	0.0880587	1.1e-26	3.73e-28	2.4e-29	0.454386	0.0522534
72	f__Comamonadaceae-ARPIN	BLCA	ARPIN	f__Comamonadaceae	0.995588	0.992058	7.28e-24	0.0708745	0.105119	2.2e-17	3.88e-19	2.5e-20	0.647368	0.00343807
73	f__Comamonadaceae-ARPP19	BLCA	ARPP19	f__Comamonadaceae	0.936345	0.895838	8.72e-06	0.0448537	0.115561	1	0.0406646	0.002624	0.750877	0.000320886
74	f__Comamonadaceae-ARRDC3	BLCA	ARRDC3	f__Comamonadaceae	0.965175	0.943013	4.36e-09	0.186068	0.372603	0.0131452	4.51e-05	2.91e-06	0.703509	0.00109104
75	f__Comamonadaceae-ATF7IP	BLCA	ATF7IP	f__Comamonadaceae	0.785158	0.702526	0.000203553	0.0418257	0.135268	1	0.560084	0.036141	0.684211	0.00166562
76	f__Comamonadaceae-ATP2B1	BLCA	ATP2B1	f__Comamonadaceae	0.379671	0.202434	0.00076463	0.051073	0.193533	1	1	0.0992023	0.782456	0.000110543
77	f__Comamonadaceae-ATRX	BLCA	ATRX	f__Comamonadaceae	0.984795	0.975118	4.83e-06	0.0606702	0.151722	1	0.0244051	0.00157481	0.731579	0.000549219
78	f__Comamonadaceae-BABAM2	BLCA	BABAM2	f__Comamonadaceae	0.906829	0.880209	9.57e-05	-0.139079	-0.0460652	1	0.304838	0.0196706	-0.603509	0.00730263
79	f__Comamonadaceae-BMP2K	BLCA	BMP2K	f__Comamonadaceae	0.440692	0.32883	0.000287786	0.0662713	0.222193	1	0.733052	0.0473023	0.766667	0.000195408
80	f__Comamonadaceae-CCDC58	BLCA	CCDC58	f__Comamonadaceae	0.279202	0.236802	0.000424015	-0.253461	-0.0723095	1	0.987193	0.0637014	-0.701754	0.00113548
81	f__Comamonadaceae-CIPC	BLCA	CIPC	f__Comamonadaceae	0.647349	0.511714	0.000430535	0.0485283	0.170417	1	0.998957	0.0644605	0.778947	0.000126481
82	f__Comamonadaceae-DENND4A	BLCA	DENND4A	f__Comamonadaceae	0.821545	0.732317	0.000167792	0.0434543	0.13792	1	0.480506	0.031006	0.596491	0.00816354
83	f__Comamonadaceae-DHX34	BLCA	DHX34	f__Comamonadaceae	0.934998	0.893634	5.97e-06	-0.140184	-0.0554804	1	0.0293177	0.00189181	-0.763158	0.000219354
84	f__Comamonadaceae-DNPEP	BLCA	DNPEP	f__Comamonadaceae	0.278461	0.236017	0.000767408	-0.230151	-0.0607046	1	1	0.0994814	-0.638596	0.00403132
85	f__Comamonadaceae-FAAP20	BLCA	FAAP20	f__Comamonadaceae	0.985744	0.963341	2.17e-05	-0.182034	-0.0670723	1	0.0882782	0.0056964	-0.7	0.00118136
86	f__Comamonadaceae-FAM104B	BLCA	FAM104B	f__Comamonadaceae	0.83896	0.777022	6.1e-06	-0.157555	-0.0622895	1	0.0298818	0.00192821	-0.657895	0.00282231
87	f__Comamonadaceae-FEM1B	BLCA	FEM1B	f__Comamonadaceae	0.520622	0.424746	1.02e-05	0.0828849	0.215392	1	0.0466263	0.0030087	0.763158	0.000219354
88	f__Comamonadaceae-FOXO3	BLCA	FOXO3	f__Comamonadaceae	0.978994	0.96849	1.06e-30	0.124987	0.17624	3.19e-24	9.16e-26	5.91e-27	0.721053	0.000718586
89	f__Comamonadaceae-FUNDC1	BLCA	FUNDC1	f__Comamonadaceae	0.970188	0.96167	8.51e-14	-0.130882	-0.0764306	2.57e-07	1.75e-09	1.13e-10	-0.615789	0.00597476
90	f__Comamonadaceae-GSDMD	BLCA	GSDMD	f__Comamonadaceae	0.496933	0.434049	0.000181821	-0.220451	-0.0689248	1	0.512059	0.0330421	-0.708772	0.000966054
91	f__Comamonadaceae-HIVEP1	BLCA	HIVEP1	f__Comamonadaceae	0.812805	0.719207	6e-07	0.0841205	0.192908	1	0.00390475	0.000251965	0.842105	0
92	f__Comamonadaceae-HS1BP3	BLCA	HS1BP3	f__Comamonadaceae	0.944443	0.928569	2.25e-06	-0.162202	-0.0671534	1	0.0125273	0.000808359	-0.510526	0.0271916
93	f__Comamonadaceae-HSD17B10	BLCA	HSD17B10	f__Comamonadaceae	0.562525	0.50784	3.99e-05	-0.233821	-0.0827771	1	0.147409	0.00951198	-0.759649	0.00024543
94	f__Comamonadaceae-KCND1	BLCA	KCND1	f__Comamonadaceae	0.828971	0.743457	0.000546967	-0.278388	-0.0769219	1	1	0.0771739	-0.794737	6.56523e-05
95	f__Comamonadaceae-LINC00634	BLCA	LINC00634	f__Comamonadaceae	0.990968	0.983742	1.38e-22	-0.104354	-0.0695093	4.16e-16	6.52e-18	4.21e-19	-0.717544	0.000783412
96	f__Comamonadaceae-LRRC20	BLCA	LRRC20	f__Comamonadaceae	0.457853	0.390085	0.000225888	-0.216359	-0.0662008	1	0.609467	0.0393276	-0.538596	0.0189143
97	f__Comamonadaceae-LYSMD3	BLCA	LYSMD3	f__Comamonadaceae	0.774853	0.662279	6.46e-05	0.0943448	0.276043	1	0.220817	0.0142488	0.805263	3.84027e-05
98	f__Comamonadaceae-MAPK1	BLCA	MAPK1	f__Comamonadaceae	0.927482	0.869468	4.02e-07	0.0626984	0.141773	1	0.00272577	0.000175888	0.677193	0.00192701
99	f__Comamonadaceae-MAPK14	BLCA	MAPK14	f__Comamonadaceae	0.757737	0.688519	1.04e-05	0.0575577	0.149709	1	0.047258	0.00304946	0.636842	0.00415945
100	f__Comamonadaceae-MBNL3	BLCA	MBNL3	f__Comamonadaceae	0.942626	0.926234	1.35e-06	0.117798	0.278588	1	0.00801445	0.000517155	0.507018	0.0284023
101	f__Comamonadaceae-MIIP	BLCA	MIIP	f__Comamonadaceae	0.759983	0.691407	1e-06	-0.233155	-0.0997452	1	0.006158	0.000397363	-0.821053	1.21192e-05
102	f__Comamonadaceae-NDUFB11	BLCA	NDUFB11	f__Comamonadaceae	0.864128	0.796191	1.02e-05	-0.215438	-0.082938	1	0.0463262	0.00298933	-0.705263	0.00104802
103	f__Comamonadaceae-PCGF1	BLCA	PCGF1	f__Comamonadaceae	0.843474	0.783272	2.9e-07	-0.107133	-0.0478989	0.875451	0.00203893	0.000131568	-0.564912	0.0131243
104	f__Comamonadaceae-PHF3	BLCA	PHF3	f__Comamonadaceae	0.986175	0.975114	4.95e-13	0.0943624	0.164596	1.49e-06	9.27e-09	5.98e-10	0.650877	0.00322172
105	f__Comamonadaceae-PIAS1	BLCA	PIAS1	f__Comamonadaceae	0.685376	0.622451	2.19e-05	0.0604836	0.164269	1	0.0891119	0.0057502	0.652632	0.0031178
106	f__Comamonadaceae-PLA2G6	BLCA	PLA2G6	f__Comamonadaceae	0.511897	0.414277	0.000264912	-0.293158	-0.0882204	1	0.6884	0.0444209	-0.798246	5.5546e-05
107	f__Comamonadaceae-PLOD3	BLCA	PLOD3	f__Comamonadaceae	0.867344	0.816322	0.000201565	-0.141887	-0.0439153	1	0.555977	0.035876	-0.663158	0.0025501
108	f__Comamonadaceae-PQBP1	BLCA	PQBP1	f__Comamonadaceae	0.639209	0.567051	0.000116265	-0.1932	-0.0629364	1	0.357855	0.0230916	-0.784211	0.00010313
109	f__Comamonadaceae-PRKAR2A	BLCA	PRKAR2A	f__Comamonadaceae	0.298337	0.210629	0.000492278	0.0577127	0.206064	1	1	0.0713178	0.729825	0.000574995
110	f__Comamonadaceae-PRR5	BLCA	PRR5	f__Comamonadaceae	0.928722	0.901307	6e-06	-0.170277	-0.0673732	1	0.0294489	0.00190028	-0.768421	0.000184191
111	f__Comamonadaceae-PTOV1	BLCA	PTOV1	f__Comamonadaceae	0.998441	0.997449	1.31e-79	-0.0948926	-0.0770544	3.96e-73	1.01e-73	6.49e-75	-0.722807	0.000687814
112	f__Comamonadaceae-PTPN11	BLCA	PTPN11	f__Comamonadaceae	0.682512	0.523768	0.000698602	0.0429076	0.160513	1	1	0.0927534	0.642105	0.00378473
113	f__Comamonadaceae-QKI	BLCA	QKI	f__Comamonadaceae	0.782736	0.699173	0.000327805	0.0448875	0.152683	1	0.810542	0.0523025	0.717544	0.000783412
114	f__Comamonadaceae-RASA1	BLCA	RASA1	f__Comamonadaceae	0.49766	0.397192	0.000244823	0.0872591	0.287563	1	0.648336	0.0418357	0.75614	0.000273778
115	f__Comamonadaceae-REV3L	BLCA	REV3L	f__Comamonadaceae	0.535598	0.442717	0.000332548	0.0859787	0.292928	1	0.818967	0.0528462	0.659649	0.00272906
116	f__Comamonadaceae-RHBDD3	BLCA	RHBDD3	f__Comamonadaceae	0.926025	0.904889	0.000170993	-0.132301	-0.041609	1	0.487941	0.0314858	-0.877193	0
117	f__Comamonadaceae-RIC1	BLCA	RIC1	f__Comamonadaceae	0.895022	0.81104	0.000203457	0.039589	0.128028	1	0.55994	0.0361317	0.631579	0.00456396
118	f__Comamonadaceae-RLIM	BLCA	RLIM	f__Comamonadaceae	0.685698	0.622838	0.00018949	0.0484697	0.155652	1	0.528721	0.0341172	0.682456	0.00172809
119	f__Comamonadaceae-RNF169	BLCA	RNF169	f__Comamonadaceae	0.899252	0.740934	0.000411344	0.0856882	0.29926	1	0.964561	0.062241	0.617544	0.00580234
120	f__Comamonadaceae-RPL39L	BLCA	RPL39L	f__Comamonadaceae	0.586887	0.504264	6.68e-05	-0.488288	-0.166457	1	0.226816	0.014636	-0.563158	0.0134589
121	f__Comamonadaceae-SFI1	BLCA	SFI1	f__Comamonadaceae	0.913974	0.827949	0.000678691	-0.236215	-0.0633998	1	1	0.0907769	-0.75614	0.000273778
122	f__Comamonadaceae-SLAIN2	BLCA	SLAIN2	f__Comamonadaceae	0.813951	0.742394	5.22e-06	0.0626831	0.157335	1	0.0260287	0.00167958	0.661404	0.00263834
123	f__Comamonadaceae-SLMAP	BLCA	SLMAP	f__Comamonadaceae	0.874522	0.849427	4.83e-08	0.0841607	0.178485	0.145719	0.000404266	2.61e-05	0.736842	0.000477298
124	f__Comamonadaceae-SMYD5	BLCA	SMYD5	f__Comamonadaceae	0.516088	0.455599	1.29e-05	-0.223318	-0.0848323	1	0.0568402	0.00366777	-0.666667	0.00238082
125	f__Comamonadaceae-SNORC	BLCA	SNORC	f__Comamonadaceae	0.952197	0.913954	4.32e-07	-0.19063	-0.084093	1	0.00291387	0.000188026	-0.7	0.00118136
126	f__Comamonadaceae-SRRT	BLCA	SRRT	f__Comamonadaceae	0.744959	0.67209	5.64e-05	-0.153855	-0.0531288	1	0.197059	0.0127158	-0.757895	0.000259311
127	f__Comamonadaceae-STK11IP	BLCA	STK11IP	f__Comamonadaceae	0.976413	0.969674	6.17e-14	-0.154749	-0.0906555	1.86e-07	1.29e-09	8.33e-11	-0.52807	0.0217395
128	f__Comamonadaceae-TARBP2	BLCA	TARBP2	f__Comamonadaceae	0.408841	0.334947	0.000602641	-0.143146	-0.0390491	1	1	0.0829659	-0.770175	0.000173456
129	f__Comamonadaceae-TIMM17B	BLCA	TIMM17B	f__Comamonadaceae	0.658733	0.616075	0.000132248	-0.244317	-0.078687	1	0.397052	0.0256209	-0.664912	0.00246427
130	f__Comamonadaceae-TMEM33	BLCA	TMEM33	f__Comamonadaceae	0.548295	0.374562	0.000399563	0.0468272	0.162974	1	0.943605	0.0608888	0.570175	0.0121607
131	f__Comamonadaceae-TMOD3	BLCA	TMOD3	f__Comamonadaceae	0.918	0.865818	4.47e-06	0.0640505	0.15957	1	0.0227717	0.00146941	0.796491	6.04628e-05
132	f__Comamonadaceae-TOGARAM1	BLCA	TOGARAM1	f__Comamonadaceae	0.999032	0.997822	3.95e-67	0.0979333	0.122942	1.19e-60	2.1e-61	1.36e-62	0.678947	0.00185874
133	f__Comamonadaceae-TOP1MT	BLCA	TOP1MT	f__Comamonadaceae	0.964298	0.946446	5.78e-07	-0.143515	-0.0626688	1	0.00377522	0.000243607	-0.719298	0.000750442
134	f__Comamonadaceae-TPRA1	BLCA	TPRA1	f__Comamonadaceae	0.8306	0.7459	1.3e-07	-0.169835	-0.0778726	0.39129	0.000987414	6.37e-05	-0.645614	0.00355061
135	f__Comamonadaceae-UBE2Q2	BLCA	UBE2Q2	f__Comamonadaceae	0.939427	0.90088	6.12e-10	0.0635118	0.122406	0.00184764	7.38e-06	4.76e-07	0.777193	0.000135032
136	f__Comamonadaceae-WDR45	BLCA	WDR45	f__Comamonadaceae	0.990755	0.98151	3.22e-24	-0.194514	-0.131565	9.72e-18	1.76e-19	1.14e-20	-0.789474	8.29641e-05
137	f__Comamonadaceae-ZBTB48	BLCA	ZBTB48	f__Comamonadaceae	0.907748	0.881391	0.000160315	-0.124566	-0.0394162	1	0.463037	0.0298788	-0.64386	0.00366614
138	f__Comamonadaceae-ZFYVE16	BLCA	ZFYVE16	f__Comamonadaceae	0.31757	0.232267	0.000450539	0.0851408	0.300656	1	1	0.0666706	0.724561	0.000658097
139	f__Comamonadaceae-ZRSR2	BLCA	ZRSR2	f__Comamonadaceae	0.321342	0.281421	0.000549091	-0.262114	-0.0723887	1	1	0.0773593	-0.624561	0.00515281
140	f__Corynebacteriaceae-CTSO	BLCA	CTSO	f__Corynebacteriaceae	0.827497	0.689495	2.83e-05	0.0808355	0.22313	1	0.110419	0.00712508	0.785965	9.60713e-05
141	f__Corynebacteriaceae-DBF4	BLCA	DBF4	f__Corynebacteriaceae	0.744261	0.729217	1.09e-06	-0.161657	-0.068942	1	0.00660594	0.000426267	-0.785965	9.60713e-05
142	f__Corynebacteriaceae-EFNA3	BLCA	EFNA3	f__Corynebacteriaceae	0.666009	0.599211	1.28e-06	-0.313715	-0.13296	1	0.00760416	0.00049068	-0.710526	0.000927047
143	f__Corynebacteriaceae-EHD2	BLCA	EHD2	f__Corynebacteriaceae	0.350928	0.269794	0.000396146	0.0806694	0.280469	1	0.937605	0.0605016	0.596491	0.00816354
144	f__Corynebacteriaceae-FILIP1L	BLCA	FILIP1L	f__Corynebacteriaceae	0.947906	0.914756	3.88e-17	0.135886	0.218388	1.17e-10	1.16e-12	7.51e-14	0.677193	0.00192701
145	f__Corynebacteriaceae-ITGB3	BLCA	ITGB3	f__Corynebacteriaceae	0.652089	0.518277	1.63e-05	0.110188	0.293939	1	0.0692378	0.00446776	0.722807	0.000687814
146	f__Corynebacteriaceae-PPFIA4	BLCA	PPFIA4	f__Corynebacteriaceae	0.530116	0.47138	0.00025234	-0.383106	-0.115883	1	0.663464	0.0428119	-0.726316	0.000629407
147	f__Corynebacteriaceae-SMKR1	BLCA	SMKR1	f__Corynebacteriaceae	0.776784	0.690932	4.62e-06	-0.324325	-0.129975	1	0.0234239	0.0015115	-0.610526	0.00651729
148	f__Corynebacteriaceae-TPSD1	BLCA	TPSD1	f__Corynebacteriaceae	0.411178	0.337576	7.24e-05	0.111164	0.328126	1	0.242519	0.0156492	0.673684	0.00206967
149	f__Enterobacteriaceae-DSCAM	BLCA	DSCAM	f__Enterobacteriaceae	0.784792	0.677189	2.79e-06	0.753204	1.83647	1	0.0151208	0.000975715	0.699566	0.000856637
150	f__Enterococcaceae-ADAM22	BLCA	ADAM22	f__Enterococcaceae	0.710671	0.674505	2.41e-06	-0.342594	-0.141416	1	0.0132922	0.000857714	-0.805263	3.84027e-05
151	f__Flavobacteriaceae-NXT1	BLCA	NXT1	f__Flavobacteriaceae	0.61415	0.465747	0.00023798	0.0350141	0.11505	1	0.634491	0.0409423	0.736842	0.000477298
152	f__Hyphomicrobiaceae-EXTL2	BLCA	EXTL2	f__Hyphomicrobiaceae	0.908192	0.834745	1.43e-05	0.0688353	0.182244	1	0.0619365	0.00399663	0.738596	0.000455042
153	f__Hyphomicrobiaceae-KANK4	BLCA	KANK4	f__Hyphomicrobiaceae	0.876208	0.828596	1.87e-13	0.368155	0.635511	5.64e-07	3.71e-09	2.39e-10	0.782456	0.000110543
154	f__Lachnospiraceae-KLHL31	BLCA	KLHL31	f__Lachnospiraceae	0.391964	0.31596	0.000201373	0.109325	0.353187	1	0.555604	0.0358519	0.498246	0.0316174
155	f__Lachnospiraceae-TEX52	BLCA	TEX52	f__Lachnospiraceae	0.965261	0.937469	5.66e-08	0.0870439	0.185397	0.170852	0.000466068	3.01e-05	0.491228	0.0343915
156	f__Lachnospiraceae-VPREB3	BLCA	VPREB3	f__Lachnospiraceae	0.416479	0.343539	3.98e-05	0.114255	0.322722	1	0.14732	0.00950625	0.607018	0.00690084
157	f__Leuconostocaceae-FAU	BLCA	FAU	f__Leuconostocaceae	0.869877	0.707222	2.53e-05	0.0544195	0.149149	1	0.100768	0.00650237	0.675439	0.00199731
158	f__Methylobacteriaceae-CYP26B1	BLCA	CYP26B1	f__Methylobacteriaceae	0.775024	0.710746	1.05e-05	0.150163	0.390664	1	0.0474304	0.00306058	0.587719	0.00935427
159	f__Methylobacteriaceae-CYP3A5	BLCA	CYP3A5	f__Methylobacteriaceae	0.738819	0.529873	0.000637604	-0.334389	-0.0905253	1	1	0.0866175	-0.657895	0.00282231
160	f__Methylobacteriaceae-KLHL3	BLCA	KLHL3	f__Methylobacteriaceae	0.965209	0.96086	1.39e-35	-0.272876	-0.198648	4.2e-29	1.66e-30	1.07e-31	-0.663158	0.0025501
161	f__Methylobacteriaceae-MYOZ2	BLCA	MYOZ2	f__Methylobacteriaceae	0.519585	0.459533	2.25e-05	-0.0931312	-0.0342388	1	0.0910188	0.00587324	-0.657541	0.00221653
162	f__Methylobacteriaceae-RFC5	BLCA	RFC5	f__Methylobacteriaceae	0.955124	0.926567	8.61e-18	0.0598466	0.0952242	2.6e-11	2.74e-13	1.77e-14	0.752632	0.000304546
163	f__Methylobacteriaceae-SEL1L2	BLCA	SEL1L2	f__Methylobacteriaceae	0.987027	0.970811	1.07e-24	-0.0597441	-0.0405786	3.24e-18	6.17e-20	3.98e-21	-0.661686	0.00203106
164	f__Methylobacteriaceae-SLC39A14	BLCA	SLC39A14	f__Methylobacteriaceae	0.681934	0.591057	3.64e-07	0.108963	0.245552	1	0.00248836	0.000160568	0.792982	7.1125e-05
165	f__Methylobacteriaceae-ZNF211	BLCA	ZNF211	f__Methylobacteriaceae	0.528417	0.469469	6.25e-05	-0.225399	-0.0772326	1	0.214753	0.0138575	-0.664912	0.00246427
166	f__Methylobacteriaceae-ZNF320	BLCA	ZNF320	f__Methylobacteriaceae	0.886172	0.863406	3.73e-08	-0.226581	-0.107568	0.112704	0.000320418	2.07e-05	-0.796491	6.04628e-05
167	f__Methylobacteriaceae-ZNF786	BLCA	ZNF786	f__Methylobacteriaceae	0.872381	0.846858	2.39e-07	-0.123244	-0.0554502	0.720994	0.0017124	0.000110497	-0.608772	0.00670683
168	f__Methylobacteriaceae-ZNF888	BLCA	ZNF888	f__Methylobacteriaceae	0.408007	0.373184	0.000112473	-0.415679	-0.135801	1	0.347981	0.0224545	-0.749123	0.000337889
169	f__Microbacteriaceae-ANO7	BLCA	ANO7	f__Microbacteriaceae	0.48246	0.378953	0.00012339	0.0838653	0.258793	1	0.375373	0.024222	0.684211	0.00166562
170	f__Micromonosporaceae-GSTM3	BLCA	GSTM3	f__Micromonosporaceae	0.44982	0.417457	2.25e-05	-0.706647	-0.259789	1	0.0910287	0.00587389	-0.666667	0.00238082
171	f__Mycobacteriaceae-ABCB8	BLCA	ABCB8	f__Mycobacteriaceae	0.955536	0.938435	5.12e-14	-0.101683	-0.0596772	1.54e-07	1.08e-09	6.98e-11	-0.650877	0.00322172
172	f__Mycobacteriaceae-ACTRT3	BLCA	ACTRT3	f__Mycobacteriaceae	0.418147	0.301777	3.55e-05	0.090482	0.253565	1	0.133675	0.00862574	0.650877	0.00322172
173	f__Mycobacteriaceae-CCDC190	BLCA	CCDC190	f__Mycobacteriaceae	0.966373	0.878942	7.69e-17	-0.65352	-0.404708	2.32e-10	2.24e-12	1.45e-13	-0.551846	0.0143012
174	f__Mycobacteriaceae-INSR	BLCA	INSR	f__Mycobacteriaceae	0.92936	0.84106	0.000333625	0.0356575	0.121529	1	0.821014	0.0529782	0.647368	0.00343807
175	f__Mycobacteriaceae-OSGIN1	BLCA	OSGIN1	f__Mycobacteriaceae	0.569798	0.446883	0.000290185	-0.523051	-0.155864	1	0.737752	0.0476055	-0.659649	0.00272906
176	f__Mycobacteriaceae-PYGO1	BLCA	PYGO1	f__Mycobacteriaceae	0.294441	0.15333	0.00060078	0.119712	0.438658	1	1	0.0827814	0.65614	0.00291815
177	f__Mycobacteriaceae-RCCD1	BLCA	RCCD1	f__Mycobacteriaceae	0.494483	0.464746	5.01e-05	-0.172595	-0.0601152	1	0.178716	0.0115321	-0.7	0.00118136
178	f__Mycobacteriaceae-ZNF37A	BLCA	ZNF37A	f__Mycobacteriaceae	0.508069	0.367517	0.000464661	0.0429564	0.152271	1	1	0.0682815	0.619298	0.00563401
179	f__Myxococcaceae-AMTN	BLCA	AMTN	f__Myxococcaceae	0.997305	0.993937	2.16e-07	0.323477	0.716602	0.650355	0.00156017	0.000100674	0.677903	0.00142457
180	f__Nocardiopsaceae-CRYZ	BLCA	CRYZ	f__Nocardiopsaceae	0.577461	0.456735	0.000434662	-0.250406	-0.0712233	1	1	0.0649173	-0.663158	0.0025501
181	f__Nocardiopsaceae-HSD17B11	BLCA	HSD17B11	f__Nocardiopsaceae	0.789399	0.729228	1.44e-07	-0.233352	-0.106664	0.434007	0.00108657	7.01e-05	-0.559649	0.0141488
182	f__Nocardiopsaceae-SLC18B1	BLCA	SLC18B1	f__Nocardiopsaceae	0.52129	0.461451	1.45e-05	0.0894068	0.236888	1	0.0626271	0.00404119	0.8	5.08914e-05
183	f__Nocardiopsaceae-TMED5	BLCA	TMED5	f__Nocardiopsaceae	0.958204	0.905958	6.41e-06	-0.166711	-0.0657457	1	0.0311595	0.00201066	-0.664912	0.00246427
184	f__Nocardiopsaceae-TWSG1	BLCA	TWSG1	f__Nocardiopsaceae	0.549453	0.459343	0.000156565	-0.277217	-0.0879142	1	0.454365	0.0293192	-0.680702	0.00179245
185	f__Nostocaceae-AC244197.3	BLCA	AC244197.3	f__Nostocaceae	0.908469	0.882317	9.69e-16	0.0970291	0.159681	2.92e-09	2.54e-11	1.64e-12	0.8	5.08914e-05
186	f__Nostocaceae-ANOS1	BLCA	ANOS1	f__Nostocaceae	0.471065	0.365278	0.000382736	-0.404182	-0.116726	1	0.912819	0.0589023	-0.705263	0.00104802
187	f__Nostocaceae-HS3ST3A1	BLCA	HS3ST3A1	f__Nostocaceae	0.610482	0.532578	2.13e-05	-0.419536	-0.15473	1	0.0871628	0.00562442	-0.857895	0
188	f__Oxalobacteraceae-EIF2AK2	BLCA	EIF2AK2	f__Oxalobacteraceae	0.499276	0.399131	0.000233235	0.0365946	0.119993	1	0.624616	0.0403051	0.826316	6.37252e-06
189	f__Oxalobacteraceae-FOXF2	BLCA	FOXF2	f__Oxalobacteraceae	0.680944	0.617133	4.6e-07	-0.345976	-0.152293	1	0.00307967	0.000198724	-0.614035	0.00615134
190	f__Paenibacillaceae-KRT24	BLCA	KRT24	f__Paenibacillaceae	0.647364	0.603285	6.78e-06	-0.321573	-0.126454	1	0.0327477	0.00211314	-0.618338	0.00477354
191	f__Peptococcaceae-CFHR3	BLCA	CFHR3	f__Peptococcaceae	0.59844	0.574819	1.19e-07	-0.32073	-0.147446	0.358346	0.000912779	5.89e-05	-0.773684	0.000153372
192	f__Peptoniphilaceae-CASP5	BLCA	CASP5	f__Peptoniphilaceae	0.947647	0.92147	9.32e-08	0.052968	0.114407	0.281375	0.00073286	4.73e-05	0.538833	0.017292
193	f__Peptoniphilaceae-CD80	BLCA	CD80	f__Peptoniphilaceae	0.86921	0.831841	1.09e-11	0.121162	0.219419	3.3e-05	1.72e-07	1.11e-08	0.619298	0.00563401
194	f__Peptoniphilaceae-CYBB	BLCA	CYBB	f__Peptoniphilaceae	0.719375	0.639196	2.17e-05	0.106131	0.288106	1	0.0885261	0.0057124	0.614035	0.00615134
195	f__Peptostreptococcaceae-AP002990.1	BLCA	AP002990.1	f__Peptostreptococcaceae	0.505984	0.476925	1.98e-06	-0.199825	-0.0831888	1	0.0111754	0.000721123	-0.621053	0.0054697
196	f__Peptostreptococcaceae-ARHGEF11	BLCA	ARHGEF11	f__Peptostreptococcaceae	0.879929	0.833748	1.39e-10	0.0580699	0.109144	0.000419867	1.86e-06	1.2e-07	0.605263	0.00709942
197	f__Peptostreptococcaceae-SREBF2	BLCA	SREBF2	f__Peptostreptococcaceae	0.784774	0.723281	8.93e-07	0.0750219	0.174575	1	0.00555907	0.000358715	0.722807	0.000687814
198	f__Porphyromonadaceae-BRF2	BLCA	BRF2	f__Porphyromonadaceae	0.635917	0.590407	1.46e-06	0.161996	0.384237	1	0.00853784	0.000550928	0.708772	0.000966054
199	f__Porphyromonadaceae-FHL5	BLCA	FHL5	f__Porphyromonadaceae	0.796118	0.717702	8.4e-07	-0.290438	-0.125098	1	0.00527697	0.000340512	-0.845614	0
200	f__Porphyromonadaceae-MOK	BLCA	MOK	f__Porphyromonadaceae	0.675638	0.582964	7.54e-07	0.12215	0.282451	1	0.0047821	0.000308579	0.703509	0.00109104
201	f__Porphyromonadaceae-NEURL1B	BLCA	NEURL1B	f__Porphyromonadaceae	0.624656	0.480293	4.87e-05	-0.258106	-0.0900881	1	0.17454	0.0112627	-0.487719	0.0358489
202	f__Porphyromonadaceae-PDS5B	BLCA	PDS5B	f__Porphyromonadaceae	0.965818	0.931636	1.78e-10	-0.157248	-0.0833345	0.000536085	2.33e-06	1.5e-07	-0.508772	0.0277917
203	f__Porphyromonadaceae-RASSF3	BLCA	RASSF3	f__Porphyromonadaceae	0.392106	0.270527	0.000575429	-0.246995	-0.0677947	1	1	0.0800892	-0.559649	0.0141488
204	f__Prevotellaceae-DRD1	BLCA	DRD1	f__Prevotellaceae	0.977041	0.954082	6.37e-11	-0.306983	-0.165324	0.000192263	8.97e-07	5.79e-08	-0.657895	0.00282231
205	f__Propionibacteriaceae-BCL3	BLCA	BCL3	f__Propionibacteriaceae	0.97383	0.952894	0.00031075	0.0708041	0.239402	1	0.777279	0.0501561	0.689474	0.0014891
206	f__Propionibacteriaceae-SBNO2	BLCA	SBNO2	f__Propionibacteriaceae	0.7574	0.664092	5.49e-07	0.0627156	0.143363	1	0.00360451	0.000232591	0.745614	0.000373971
207	f__Rhodobacteraceae-CPA5	BLCA	CPA5	f__Rhodobacteraceae	0.558954	0.470745	2.34e-05	0.052709	0.143726	1	0.0941158	0.00607309	0.787719	8.93533e-05
208	f__Rhodobacteraceae-KCNJ15	BLCA	KCNJ15	f__Rhodobacteraceae	0.822492	0.771775	3.62e-10	0.282897	0.540207	0.00109158	4.51e-06	2.91e-07	0.773684	0.000153372
209	f__Rhodobacteraceae-PCOLCE2	BLCA	PCOLCE2	f__Rhodobacteraceae	0.890195	0.802351	1.56e-09	-0.352763	-0.179864	0.00471408	1.75e-05	1.13e-06	-0.708772	0.000966054
210	f__Rhodobacteraceae-PTK6	BLCA	PTK6	f__Rhodobacteraceae	0.919938	0.889146	2.7e-07	0.175184	0.3909	0.814428	0.00191523	0.000123585	0.675439	0.00199731
211	f__Rhodobacteraceae-TXNRD1	BLCA	TXNRD1	f__Rhodobacteraceae	0.928529	0.90104	2.38e-09	-0.34632	-0.175116	0.0071827	2.59e-05	1.67e-06	-0.721053	0.000718586
212	f__Rhodobacteraceae-UCHL1	BLCA	UCHL1	f__Rhodobacteraceae	0.773506	0.686393	2.34e-06	-0.463981	-0.191756	1	0.0129683	0.000836815	-0.745614	0.000373971
213	f__Rhodocyclaceae-CAMK2B	BLCA	CAMK2B	f__Rhodocyclaceae	0.829571	0.659142	7.99e-05	0.114239	0.339883	1	0.263143	0.0169801	0.814035	2.19525e-05
214	f__Rhodocyclaceae-ENTPD3	BLCA	ENTPD3	f__Rhodocyclaceae	0.999022	0.99824	0.000727692	-0.385601	-0.102485	1	1	0.0956563	-0.794737	6.56523e-05
215	f__Rhodocyclaceae-RPL26	BLCA	RPL26	f__Rhodocyclaceae	0.802383	0.726377	3.91e-07	0.104051	0.235064	1	0.00266018	0.000171656	0.792982	7.1125e-05
216	f__Rhodospirillaceae-NMNAT2	BLCA	NMNAT2	f__Rhodospirillaceae	0.488316	0.38598	1.29e-05	0.17943	0.472286	1	0.0567514	0.00366204	0.738596	0.000455042
217	f__Ruminococcaceae-HCAR2	BLCA	HCAR2	f__Ruminococcaceae	0.681893	0.642129	1.5e-06	-0.634245	-0.267052	1	0.00878428	0.00056683	-0.489474	0.0351142
218	f__Ruminococcaceae-SRRM4	BLCA	SRRM4	f__Ruminococcaceae	0.861369	0.792053	5.11e-09	0.211976	0.425928	0.0154083	5.22e-05	3.37e-06	0.278192	0.248814
219	f__Ruminococcaceae-TMEM215	BLCA	TMEM215	f__Ruminococcaceae	0.552495	0.424636	8.84e-06	0.136683	0.352385	1	0.0411079	0.00265261	0.704746	0.000753673
220	f__Sphingobacteriaceae-TCF7L1	BLCA	TCF7L1	f__Sphingobacteriaceae	0.896476	0.813656	3.88e-08	0.235937	0.497457	0.116956	0.00033129	2.14e-05	0.291228	0.225656
221	f__Sphingomonadaceae-ISM1	BLCA	ISM1	f__Sphingomonadaceae	0.627613	0.553136	1.58e-05	0.137355	0.365726	1	0.0673672	0.00434706	0.752632	0.000304546
222	f__Sphingomonadaceae-RNF126	BLCA	RNF126	f__Sphingomonadaceae	0.469621	0.363545	6.29e-05	-0.173985	-0.0595833	1	0.216028	0.0139398	-0.659649	0.00272906
223	f__Spirochaetaceae-CD164L2	BLCA	CD164L2	f__Spirochaetaceae	0.706595	0.669919	2.25e-09	0.190637	0.376591	0.00679032	2.46e-05	1.58e-06	0.638596	0.00403132
224	f__Staphylococcaceae-BICRAL	BLCA	BICRAL	f__Staphylococcaceae	0.612299	0.563836	0.000736837	-0.198456	-0.0526515	1	1	0.0965345	-0.785965	9.60713e-05
225	f__Staphylococcaceae-SNX10	BLCA	SNX10	f__Staphylococcaceae	0.942583	0.906045	5.7e-12	0.133632	0.23995	1.72e-05	9.27e-08	5.98e-09	0.835088	0
226	g__Acidovorax-TMEM263	BLCA	TMEM263	g__Acidovorax	0.911936	0.878066	1.29e-20	0.138347	0.212142	3.9e-14	5.29e-16	3.41e-17	0.754386	0.00028885
227	g__Acinetobacter-NDC80	BLCA	NDC80	g__Acinetobacter	0.454316	0.298407	4.15e-05	0.112658	0.319134	1	0.152684	0.00985234	0.552632	0.0156147
228	g__Acinetobacter-STYXL2	BLCA	STYXL2	g__Acinetobacter	0.935038	0.883068	7.32e-12	-1.02539	-0.569215	2.21e-05	1.17e-07	7.58e-09	-0.314173	0.190215
229	g__Actinomyces-FAM217B	BLCA	FAM217B	g__Actinomyces	0.354567	0.273887	6.92e-05	0.0676504	0.199001	1	0.233622	0.0150751	0.754386	0.00028885
230	g__Azospira-FAT2	BLCA	FAT2	g__Azospira	0.472165	0.406186	3.83e-05	-1.12266	-0.398519	1	0.142559	0.00919904	-0.685965	0.00160499
231	g__Azospira-KRT5	BLCA	KRT5	g__Azospira	0.76185	0.642774	6.15e-06	-1.43188	-0.565842	1	0.0301174	0.00194341	-0.675439	0.00199731
232	g__Azospira-LAMB3	BLCA	LAMB3	g__Azospira	0.997764	0.997125	5.09e-10	-0.665941	-0.346676	0.00153462	6.2e-06	4e-07	-0.768421	0.000184191
233	g__Azospira-LAMC2	BLCA	LAMC2	g__Azospira	0.696453	0.65851	1.7e-07	-0.794772	-0.361424	0.51346	0.00126304	8.15e-05	-0.75614	0.000273778
234	g__Azospira-PRRT1	BLCA	PRRT1	g__Azospira	0.469881	0.403616	0.000173157	0.115374	0.367284	1	0.492833	0.0318014	0.719298	0.000750442
235	g__Azospira-RASSF6	BLCA	RASSF6	g__Azospira	0.999065	0.998318	1.87e-08	-0.619496	-0.299279	0.0564388	0.000171447	1.11e-05	-0.798246	5.5546e-05
236	g__Azospira-SEPTIN3	BLCA	SEPTIN3	g__Azospira	0.450205	0.340247	0.00020632	0.196197	0.635373	1	0.566187	0.0365348	0.7	0.00118136
237	g__Azospira-SERPINB13	BLCA	SERPINB13	g__Azospira	0.713461	0.631593	2.91e-05	-1.12786	-0.407856	1	0.113111	0.00729878	-0.650265	0.00257605
238	g__Azotobacter-AKAP5	BLCA	AKAP5	g__Azotobacter	0.97354	0.956702	1.41e-21	0.124509	0.188888	4.26e-15	6.14e-17	3.96e-18	0.796491	6.04628e-05
239	g__Azotobacter-BNIP5	BLCA	BNIP5	g__Azotobacter	0.997499	0.994998	8.9e-32	-0.178031	-0.127056	2.68e-25	8.44e-27	5.45e-28	-0.61957	0.00466687
240	g__Azotobacter-FNBP1	BLCA	FNBP1	g__Azotobacter	0.651409	0.517335	0.000118941	0.0573736	0.176474	1	0.36447	0.0235185	0.545614	0.0172008
241	g__Azotobacter-LFNG	BLCA	LFNG	g__Azotobacter	0.905246	0.857869	2.14e-05	-0.353172	-0.130235	1	0.0873367	0.00563565	-0.805263	3.84027e-05
242	g__Azotobacter-PLCL2	BLCA	PLCL2	g__Azotobacter	0.966422	0.92445	9.88e-08	0.107338	0.232227	0.298002	0.000772403	4.98e-05	0.570175	0.0121607
243	g__Azotobacter-PLXNA2	BLCA	PLXNA2	g__Azotobacter	0.379813	0.30229	0.000201517	-0.333209	-0.103134	1	0.555912	0.0358718	-0.698246	0.00122872
244	g__Azotobacter-RHBDF1	BLCA	RHBDF1	g__Azotobacter	0.822644	0.800474	1.52e-06	-0.209984	-0.0883746	1	0.00887369	0.0005726	-0.707018	0.00100637
245	g__Azotobacter-SVEP1	BLCA	SVEP1	g__Azotobacter	0.739222	0.608833	2.23e-05	0.109875	0.298741	1	0.0905053	0.00584011	0.529825	0.0212465
246	g__Azotobacter-TFF1	BLCA	TFF1	g__Azotobacter	0.510841	0.449696	4.54e-06	-0.803889	-0.322417	1	0.0230932	0.00149016	-0.78559	6.72351e-05
247	g__Azotobacter-TFF3	BLCA	TFF3	g__Azotobacter	0.237439	0.192583	0.000597097	-0.935513	-0.255517	1	1	0.0824019	-0.678947	0.00185874
248	g__Bradyrhizobium-MYH13	BLCA	MYH13	g__Bradyrhizobium	0.855119	0.782679	1.36e-07	0.0758083	0.165578	0.411078	0.00103368	6.67e-05	0.617544	0.00580234
249	g__Bradyrhizobium-MYH2	BLCA	MYH2	g__Bradyrhizobium	0.701977	0.664724	2.25e-08	0.0696801	0.144894	0.0679286	0.000202636	1.31e-05	0.58609	0.00836174
250	g__Burkholderia-DOCK4	BLCA	DOCK4	g__Burkholderia	0.728084	0.650394	2.53e-05	0.0752937	0.206355	1	0.100757	0.00650163	0.738596	0.000455042
251	g__Burkholderia-MAF	BLCA	MAF	g__Burkholderia	0.756386	0.686782	9.72e-07	0.141803	0.331047	1	0.00598772	0.000386374	0.72807	0.000601715
252	g__Clostridium-GPA33	BLCA	GPA33	g__Clostridium	0.67729	0.585088	6.64e-07	0.0614895	0.14152	1	0.00426786	0.000275396	0.757895	0.000259311
253	g__Clostridium-NLRC3	BLCA	NLRC3	g__Clostridium	0.494127	0.430893	3.12e-05	0.0937648	0.260505	1	0.12005	0.00774659	0.701754	0.00113548
254	g__Clostridium-SIRPG	BLCA	SIRPG	g__Clostridium	0.735325	0.68239	4.7e-08	0.156008	0.330611	0.141723	0.000393957	2.54e-05	0.754386	0.00028885
255	g__Clostridium-SLFN12L	BLCA	SLFN12L	g__Clostridium	0.849729	0.754103	1.11e-08	0.0699063	0.142907	0.0333528	0.000106047	6.84e-06	0.75614	0.000273778
256	g__Ensifer-EEF1AKMT4	BLCA	EEF1AKMT4	g__Ensifer	0.369157	0.332049	0.00040607	-0.229385	-0.0657822	1	0.955499	0.0616563	-0.775439	0.000143992
257	g__Ensifer-ESPN	BLCA	ESPN	g__Ensifer	0.608608	0.530329	0.000104313	-0.465288	-0.152993	1	0.327171	0.0211116	-0.691228	0.00143375
258	g__Ensifer-NUDT8	BLCA	NUDT8	g__Ensifer	0.902592	0.824666	6.77e-08	-0.273237	-0.127657	0.204156	0.000546905	3.53e-05	-0.770175	0.000173456
259	g__Ensifer-PROX1	BLCA	PROX1	g__Ensifer	0.69328	0.53992	9.04e-05	0.107667	0.323536	1	0.291209	0.0187911	0.731579	0.000549219
260	g__Ensifer-TUBG1	BLCA	TUBG1	g__Ensifer	0.914497	0.828995	1.21e-06	-0.136696	-0.0580503	1	0.00725847	0.000468374	-0.708772	0.000966054
261	g__Enterobacter-ABCB4	BLCA	ABCB4	g__Enterobacter	0.987039	0.966671	1.47e-34	-0.173603	-0.12575	4.43e-28	1.65e-29	1.06e-30	-0.74386	0.000393093
262	g__Enterobacter-ABHD6	BLCA	ABHD6	g__Enterobacter	0.390505	0.354652	0.000210344	-0.226259	-0.0697316	1	0.575168	0.0371143	-0.707018	0.00100637
263	g__Enterobacter-ASXL3	BLCA	ASXL3	g__Enterobacter	0.780717	0.73686	1.03e-07	-0.323519	-0.149358	0.310338	0.00080223	5.18e-05	-0.633333	0.0044257
264	g__Enterobacter-CXCL8	BLCA	CXCL8	g__Enterobacter	0.999042	0.998084	4.57e-06	0.209486	0.522474	1	0.0232098	0.00149768	0.74386	0.000393093
265	g__Enterobacter-EIF5A	BLCA	EIF5A	g__Enterobacter	0.802093	0.745548	7.66e-09	0.10111	0.204978	0.023113	7.57e-05	4.88e-06	0.640351	0.00390643
266	g__Enterobacter-FAM13C	BLCA	FAM13C	g__Enterobacter	0.786133	0.650036	0.000177802	-0.347093	-0.108754	1	0.503073	0.0324622	-0.736842	0.000477298
267	g__Enterobacter-IRF2BPL	BLCA	IRF2BPL	g__Enterobacter	0.633752	0.587971	5.36e-06	-0.227097	-0.0903577	1	0.0266609	0.00172037	-0.722807	0.000687814
268	g__Enterobacter-KIF18B	BLCA	KIF18B	g__Enterobacter	0.389363	0.267235	0.000325514	0.0880187	0.299156	1	0.805931	0.052005	0.807018	3.46999e-05
269	g__Enterobacter-LDLRAP1	BLCA	LDLRAP1	g__Enterobacter	0.687742	0.62529	3.87e-05	0.104572	0.294776	1	0.143717	0.00927377	0.617544	0.00580234
270	g__Enterobacter-PABPC5	BLCA	PABPC5	g__Enterobacter	0.972682	0.929753	9.42e-05	-0.252325	-0.0836856	1	0.300979	0.0194215	-0.712281	0.000889312
271	g__Enterobacter-PPFIA2	BLCA	PPFIA2	g__Enterobacter	0.791253	0.68688	1.52e-05	-0.285178	-0.107319	1	0.0653643	0.00421781	-0.733333	0.000524361
272	g__Enterobacter-RPS6KA4	BLCA	RPS6KA4	g__Enterobacter	0.481107	0.416245	0.000125167	0.0834996	0.25799	1	0.379741	0.0245039	0.707018	0.00100637
273	g__Enterobacter-RUNX1T1	BLCA	RUNX1T1	g__Enterobacter	0.663048	0.494573	8.24e-05	-0.429092	-0.143879	1	0.269676	0.0174016	-0.680702	0.00179245
274	g__Enterobacter-TK1	BLCA	TK1	g__Enterobacter	0.967239	0.950859	1.07e-10	0.142298	0.266334	0.000322261	1.45e-06	9.37e-08	0.629825	0.00470573
275	g__Enterobacter-TTLL4	BLCA	TTLL4	g__Enterobacter	0.400911	0.281094	0.000520535	0.0640012	0.230147	1	1	0.074296	0.792982	7.1125e-05
276	g__Enterobacter-TUBA1C	BLCA	TUBA1C	g__Enterobacter	0.542213	0.411417	6.63e-05	0.075943	0.222637	1	0.225412	0.0145453	0.705263	0.00104802
277	g__Enterobacter-ZNF34	BLCA	ZNF34	g__Enterobacter	0.425064	0.391244	3.51e-05	-0.207365	-0.0740568	1	0.132344	0.00853989	-0.564912	0.0131243
278	g__Enterobacter-ZNF521	BLCA	ZNF521	g__Enterobacter	0.612229	0.463086	0.000362571	-0.450886	-0.131039	1	0.874605	0.0564363	-0.67193	0.00214416
279	g__Enterobacter-ZNF835	BLCA	ZNF835	g__Enterobacter	0.608897	0.56001	1.41e-05	-0.329931	-0.124718	1	0.0612133	0.00394996	-0.65614	0.00291815
280	g__Exiguobacterium-HGS	BLCA	HGS	g__Exiguobacterium	0.521384	0.425661	0.000212143	0.0529907	0.172087	1	0.579075	0.0373664	0.505263	0.0290236
281	g__Exiguobacterium-SPRR2A	BLCA	SPRR2A	g__Exiguobacterium	0.567015	0.443305	2.45e-05	0.39797	1.08846	1	0.0980392	0.00632626	0.720382	0.000503648
282	g__Gemella-TBX19	BLCA	TBX19	g__Gemella	0.751065	0.67994	1.04e-06	-0.190154	-0.0812344	1	0.00635763	0.000410244	-0.850877	0
283	g__Janthinobacterium-HILPDA	BLCA	HILPDA	g__Janthinobacterium	0.907756	0.8814	1.46e-07	0.15965	0.349436	0.440782	0.00110193	7.11e-05	0.687719	0.00154617
284	g__Janthinobacterium-KISS1R	BLCA	KISS1R	g__Janthinobacterium	0.497517	0.434707	7.42e-05	0.120223	0.355581	1	0.247571	0.0159753	0.521969	0.0218858
285	g__Mycobacterium-RCCD1	BLCA	RCCD1	g__Mycobacterium	0.494483	0.464746	0.000368751	-0.158434	-0.0459547	1	0.88619	0.0571839	-0.7	0.00118136
286	g__Novosphingobium-NNAT	BLCA	NNAT	g__Novosphingobium	0.996385	0.989154	9.03e-101	0.186426	0.224191	2.72e-94	1.21e-94	7.78e-96	0.617544	0.00580234
287	g__Paenibacillus-CD276	BLCA	CD276	g__Paenibacillus	0.952366	0.928548	1.06e-07	0.0484827	0.105116	0.320589	0.000826112	5.33e-05	0.740351	0.000433605
288	g__Paenibacillus-DLG4	BLCA	DLG4	g__Paenibacillus	0.864628	0.796942	1.05e-06	0.109393	0.256096	1	0.00637448	0.000411331	0.712281	0.000889312
289	g__Paenibacillus-LIAS	BLCA	LIAS	g__Paenibacillus	0.932308	0.898462	6.71e-09	-0.125419	-0.062048	0.0202424	6.71e-05	4.33e-06	-0.764912	0.000207123
290	g__Paenibacillus-PHGDH	BLCA	PHGDH	g__Paenibacillus	0.831271	0.746907	8.64e-10	0.138146	0.26792	0.00260632	1.01e-05	6.54e-07	0.691228	0.00143375
291	g__Paracoccus-RDH12	BLCA	RDH12	g__Paracoccus	0.621913	0.476495	7.93e-05	0.127452	0.378944	1	0.261447	0.0168706	0.798246	5.5546e-05
292	g__Paracoccus-RSRP1	BLCA	RSRP1	g__Paracoccus	0.440332	0.370374	8.77e-05	0.0656511	0.196787	1	0.283956	0.018323	0.698246	0.00122872
293	g__Paracoccus-TMEM243	BLCA	TMEM243	g__Paracoccus	0.705092	0.64611	0.000249248	0.0448826	0.148188	1	0.656892	0.0423878	0.607018	0.00690084
294	g__Paracoccus-ZFAND2A	BLCA	ZFAND2A	g__Paracoccus	0.939429	0.900884	6.14e-08	0.0919476	0.196281	0.185409	0.000502066	3.24e-05	0.72807	0.000601715
295	g__Pediococcus-LIAS	BLCA	LIAS	g__Pediococcus	0.932308	0.898462	2.12e-08	-0.124093	-0.0597632	0.0640775	0.000192334	1.24e-05	-0.575439	0.0112553
296	g__Peptoclostridium-C1QTNF1	BLCA	C1QTNF1	g__Peptoclostridium	0.452023	0.342428	0.00061952	-0.35965	-0.0977454	1	1	0.0847598	-0.750877	0.000320886
297	g__Peptoclostridium-DPP4	BLCA	DPP4	g__Peptoclostridium	0.902585	0.824652	1.3e-06	-0.305801	-0.129499	1	0.00774467	0.000499747	-0.717544	0.000783412
298	g__Pseudomonas-CCDC134	BLCA	CCDC134	g__Pseudomonas	0.462892	0.309432	0.000102521	0.306994	0.93227	1	0.322459	0.0208076	0.473684	0.0421715
299	g__Pseudomonas-GYPC	BLCA	GYPC	g__Pseudomonas	0.900172	0.850257	1.57e-06	-1.03277	-0.434068	1	0.00913289	0.000589326	-0.631579	0.00456396
300	g__Pseudomonas-POM121	BLCA	POM121	g__Pseudomonas	0.990031	0.977569	3.41e-24	0.443873	0.656392	1.03e-17	1.86e-19	1.2e-20	0.568421	0.0124753
301	g__Pseudomonas-ZFP41	BLCA	ZFP41	g__Pseudomonas	0.84439	0.766585	8.68e-11	0.574541	1.07189	0.000261977	1.2e-06	7.73e-08	0.684211	0.00166562
302	g__Rhodococcus-ATP5F1C	BLCA	ATP5F1C	g__Rhodococcus	0.583286	0.531197	0.000148541	-0.223794	-0.0713195	1	0.436135	0.0281429	-0.782456	0.000110543
303	g__Rhodococcus-DCAF12	BLCA	DCAF12	g__Rhodococcus	0.927649	0.855298	1.99e-07	0.0632143	0.139695	0.60154	0.00145477	9.39e-05	0.698246	0.00122872
304	g__Rhodococcus-HSD17B1	BLCA	HSD17B1	g__Rhodococcus	0.842309	0.797254	1.04e-07	-0.301987	-0.13937	0.313975	0.000810415	5.23e-05	-0.754386	0.00028885
305	g__Sphingobium-PDE5A	BLCA	PDE5A	g__Sphingobium	0.714833	0.605154	0.00034475	0.0677302	0.231703	1	0.841747	0.0543161	0.689474	0.0014891
306	g__Sphingomonas-ARSI	BLCA	ARSI	g__Sphingomonas	0.622248	0.575029	3.7e-06	0.182945	0.451788	1	0.0192779	0.00124396	0.668421	0.00229968
307	g__Sphingomonas-LINC00672	BLCA	LINC00672	g__Sphingomonas	0.423958	0.30875	0.000436721	-0.241385	-0.0686176	1	1	0.0651368	-0.835088	0
308	g__Staphylococcus-CHCHD6	BLCA	CHCHD6	g__Staphylococcus	0.458889	0.350667	0.00015902	0.0805238	0.254283	1	0.460148	0.0296923	0.738596	0.000455042
309	g__Staphylococcus-MLF2	BLCA	MLF2	g__Staphylococcus	0.71746	0.660952	6.5e-05	0.0598712	0.17526	1	0.221997	0.014325	0.794737	6.56523e-05
310	g__Staphylococcus-SMIM14	BLCA	SMIM14	g__Staphylococcus	0.844744	0.813692	2.06e-10	-0.229368	-0.121259	0.000622076	2.67e-06	1.73e-07	-0.72807	0.000601715
311	g__Stenotrophomonas-GIMAP7	BLCA	GIMAP7	g__Stenotrophomonas	0.508604	0.479699	2.17e-05	-0.382702	-0.14101	1	0.0882785	0.00569642	-0.791228	7.68918e-05
312	g__Streptococcus-SLC35C1	BLCA	SLC35C1	g__Streptococcus	0.68345	0.664829	1.17e-05	-0.225098	-0.0859811	1	0.0522672	0.00337269	-0.763158	0.000219354
313	o__Alteromonadales-GFI1	BLCA	GFI1	o__Alteromonadales	0.965492	0.930984	6.97e-05	0.056653	0.166737	1	0.235013	0.0151649	0.687719	0.00154617
314	o__Alteromonadales-NHLH2	BLCA	NHLH2	o__Alteromonadales	0.999043	0.996553	0.000199952	0.108279	0.349563	1	0.552701	0.0356646	0.773684	0.000153372
315	o__Burkholderiales-AKAP13	BLCA	AKAP13	o__Burkholderiales	0.964118	0.941284	3.05e-14	0.509442	0.863761	9.21e-08	6.63e-10	4.28e-11	0.685965	0.00160499
316	o__Burkholderiales-CABP1	BLCA	CABP1	o__Burkholderiales	0.959895	0.934373	0.000159935	-0.539162	-0.170644	1	0.462252	0.0298281	-0.74386	0.000393093
317	o__Burkholderiales-ESYT2	BLCA	ESYT2	o__Burkholderiales	0.557338	0.387084	0.000103913	0.236817	0.719981	1	0.326113	0.0210434	0.724561	0.000658097
318	o__Burkholderiales-EVI5	BLCA	EVI5	o__Burkholderiales	0.660334	0.5924	7.53e-05	0.315372	0.93382	1	0.250446	0.0161608	0.754386	0.00028885
319	o__Burkholderiales-FBXL5	BLCA	FBXL5	o__Burkholderiales	0.55258	0.463097	1.01e-05	0.314335	0.816237	1	0.0460863	0.00297385	0.703509	0.00109104
320	o__Burkholderiales-LAMP2	BLCA	LAMP2	o__Burkholderiales	0.529969	0.435962	0.00017661	0.316914	1.01079	1	0.500183	0.0322757	0.77193	0.000163189
321	o__Burkholderiales-MYO5C	BLCA	MYO5C	o__Burkholderiales	0.895106	0.828355	4.6e-05	0.3688	1.0523	1	0.166447	0.0107404	0.782456	0.000110543
322	o__Burkholderiales-PPP1R3F	BLCA	PPP1R3F	o__Burkholderiales	0.781088	0.753724	0.00014685	-0.889774	-0.283855	1	0.432017	0.0278771	-0.763158	0.000219354
323	o__Burkholderiales-PYCR2	BLCA	PYCR2	o__Burkholderiales	0.388778	0.352824	8.77e-05	-1.11603	-0.3723	1	0.284109	0.0183329	-0.74386	0.000393093
324	o__Burkholderiales-PYGO2	BLCA	PYGO2	o__Burkholderiales	0.921697	0.859055	1.23e-11	-0.527373	-0.290762	3.7e-05	1.91e-07	1.23e-08	-0.801754	4.64892e-05
325	o__Burkholderiales-RIC1	BLCA	RIC1	o__Burkholderiales	0.895022	0.81104	3.18e-07	0.319705	0.717207	0.958328	0.00221069	0.000142651	0.645614	0.00355061
326	o__Burkholderiales-RRS1	BLCA	RRS1	o__Burkholderiales	0.78904	0.728766	3.41e-05	-0.718266	-0.257003	1	0.12934	0.00834602	-0.703509	0.00109104
327	o__Burkholderiales-WASHC4	BLCA	WASHC4	o__Burkholderiales	0.338335	0.255627	0.000273038	0.294141	0.980596	1	0.70501	0.0454927	0.754386	0.00028885
328	o__Chroococcales-ITGA3	BLCA	ITGA3	o__Chroococcales	0.861066	0.791599	0.0001082	0.140439	0.428442	1	0.336831	0.021735	0.775439	0.000143992
329	o__Neisseriales-BRI3BP	BLCA	BRI3BP	o__Neisseriales	0.695594	0.578515	4.48e-07	0.0818099	0.185676	1	0.0030071	0.000194041	0.673684	0.00206967
330	o__Neisseriales-HLA-G	BLCA	HLA-G	o__Neisseriales	0.814052	0.790808	6.84e-05	-0.16095	-0.0547682	1	0.231324	0.0149269	-0.805263	3.84027e-05
331	o__Neisseriales-RSPH14	BLCA	RSPH14	o__Neisseriales	0.985239	0.973431	8.69e-13	-0.131159	-0.0747217	2.62e-06	1.58e-08	1.02e-09	-0.615182	0.00505589
332	o__Neisseriales-ZNF726	BLCA	ZNF726	o__Neisseriales	0.828085	0.806596	6.55e-08	-0.394524	-0.184485	0.19778	0.000531569	3.43e-05	-0.712281	0.000889312
333	o__Rhizobiales-RBMS3	BLCA	RBMS3	o__Rhizobiales	0.512795	0.373593	0.000118366	0.474298	1.45826	1	0.363178	0.0234351	0.694737	0.00132804
334	o__Rhodobacterales-KCNJ15	BLCA	KCNJ15	o__Rhodobacterales	0.822492	0.771775	1.2e-07	0.218796	0.476105	0.362781	0.000922691	5.95e-05	0.773684	0.000153372
335	o__Rickettsiales-BMT2	BLCA	BMT2	o__Rickettsiales	0.936131	0.885036	3.02e-12	0.0635352	0.113177	9.1e-06	5.1e-08	3.29e-09	0.742105	0.000412963
336	o__Thermoanaerobacterales-IFNGR2	BLCA	IFNGR2	o__Thermoanaerobacterales	0.356132	0.227358	0.00066384	0.0627359	0.233025	1	1	0.089325	0.780702	0.000118322
337	p__Cyanobacteria-ALX4	BLCA	ALX4	p__Cyanobacteria	0.787381	0.705604	1.55e-07	-0.238376	-0.108706	0.468687	0.001164	7.51e-05	-0.515064	0.0240237
338	p__Cyanobacteria-CTSH	BLCA	CTSH	p__Cyanobacteria	0.806193	0.75082	2.94e-06	0.195555	0.477922	1	0.0158035	0.00101977	0.517544	0.0248934
339	p__Cyanobacteria-MCF2L2	BLCA	MCF2L2	p__Cyanobacteria	0.999039	0.998078	1.4e-113	-0.178053	-0.149692	4.21e-107	3.27e-107	2.11e-108	-0.517544	0.0248934
340	p__Cyanobacteria-MSI2	BLCA	MSI2	p__Cyanobacteria	0.353511	0.2727	0.000205758	0.0690705	0.22362	1	0.564978	0.0364568	0.682456	0.00172809
341	p__Cyanobacteria-PRB3	BLCA	PRB3	p__Cyanobacteria	0.69153	0.572888	9.98e-06	0.0653341	0.169543	1	0.0456001	0.00294247	0.722807	0.000687814
342	p__Cyanobacteria-RBPMS	BLCA	RBPMS	p__Cyanobacteria	0.607618	0.456702	0.000149063	0.107243	0.336626	1	0.437312	0.0282188	0.684211	0.00166562
[truncated: 10,419 more rows]

## Sheet: S8
Table S8: Pathways enriched to host genes in microbe-host gene associations (FDR < 0.1)
[truncated: 123 more rows]

[truncated: 9 more sheets: S9, S10, S11, S12, S13, S14, S15, S16, S17]
